# Supplementary material for: Using the Jurkat reporter T cell line for evaluating the functionality of novel chimeric antigen receptors
Source: Front Mol Med. 2023 Feb 22;3:1070384. doi: 10.3389/fmmed.2023.1070384 (PMC11285682; doi:10.3389/fmmed.2023.1070384)
Supplement: Supplementary file 9 [file Table1.xlsx]

## Sheet: Mock_peptides
ProteinName	PeptideSequence	Phosphorylation (79.9663)	PrecursorCharge	Replicate	Intensity	Average intensity of replicates
sp|Q6SPF0|SAMD1_HUMAN	AAAAAATAPPS[79.9663]PGPAQPGPR	1	2	1MOCK	23272.7	25710.2
sp|Q6SPF0|SAMD1_HUMAN	AAAAAATAPPS[79.9663]PGPAQPGPR	1	2	3MOCK	28147.6
sp|P19338|NUCL_HUMAN	AAAAAPAS[79.9663]EDEDDEDDEDDEDDDDDEEDDS[79.9663]EEEAM[15.9949]ETTPAK	1	3	1MOCK	441802	502755
sp|P19338|NUCL_HUMAN	AAAAAPAS[79.9663]EDEDDEDDEDDEDDDDDEEDDS[79.9663]EEEAM[15.9949]ETTPAK	1	3	3MOCK	563708
sp|P19338|NUCL_HUMAN	AAAAAPAS[79.9663]EDEDDEDDEDDEDDDDDEEDDS[79.9663]EEEAMETTPAK	1	3	1MOCK	1.83504e+06	2019878
sp|P19338|NUCL_HUMAN	AAAAAPAS[79.9663]EDEDDEDDEDDEDDDDDEEDDS[79.9663]EEEAMETTPAK	1	3	3MOCK	2.20471e+06
sp|P19338|NUCL_HUMAN	AAAAAPAS[79.9663]EDEDDEDDEDDEDDDDDEEDDSEEEAMETTPAK	1	3	1MOCK	36061.3	27158.9
sp|P19338|NUCL_HUMAN	AAAAAPAS[79.9663]EDEDDEDDEDDEDDDDDEEDDSEEEAMETTPAK	1	3	3MOCK	18256.6
sp|P19338|NUCL_HUMAN	AAAAAPASEDEDDEDDEDDEDDDDDEEDDS[79.9663]EEEAM[15.9949]ETTPAK	1	3	1MOCK	35204.7	39923.4
sp|P19338|NUCL_HUMAN	AAAAAPASEDEDDEDDEDDEDDDDDEEDDS[79.9663]EEEAM[15.9949]ETTPAK	1	3	3MOCK	44642.1
sp|P19338|NUCL_HUMAN	AAAAAPASEDEDDEDDEDDEDDDDDEEDDS[79.9663]EEEAMETTPAK	1	3	1MOCK	275003	228572
sp|P19338|NUCL_HUMAN	AAAAAPASEDEDDEDDEDDEDDDDDEEDDS[79.9663]EEEAMETTPAK	1	3	3MOCK	182142
sp|P49006|MRP_HUMAN	AAAT[79.9663]PESQEPQAK	1	2	1MOCK	30621.6	32519.6
sp|P49006|MRP_HUMAN	AAAT[79.9663]PESQEPQAK	1	2	3MOCK	34417.5
sp|P49585|PCY1A_HUMAN	AAAYDIS[79.9663]EDEED	1	2	1MOCK	7962.97	12087.5
sp|P49585|PCY1A_HUMAN	AAAYDIS[79.9663]EDEED	1	2	3MOCK	16212
sp|P67809|YBOX1_HUMAN	AADPPAENSS[79.9663]APEAEQGGAE	1	2	1MOCK	220571	175592
sp|P67809|YBOX1_HUMAN	AADPPAENSS[79.9663]APEAEQGGAE	1	2	3MOCK	130613
sp|O60784|TOM1_HUMAN	AADRLPNLSS[79.9663]PSAEGPPGPPSGPAPR	1	3	1MOCK	154475	131803
sp|O60784|TOM1_HUMAN	AADRLPNLSS[79.9663]PSAEGPPGPPSGPAPR	1	3	3MOCK	109132
sp|P16383|GCFC2_HUMAN	AADS[79.9663]S[79.9663]DS[79.9663]DGAEESPAEPGAPR	1	2	1MOCK	42658.6	37066.1
sp|P16383|GCFC2_HUMAN	AADS[79.9663]S[79.9663]DS[79.9663]DGAEESPAEPGAPR	1	2	3MOCK	31473.7
sp|Q9UBB5|MBD2_HUMAN	AADTEEMDIEM[15.9949]DS[79.9663]GDEA	1	2	1MOCK	11254.9	15197.5
sp|Q9UBB5|MBD2_HUMAN	AADTEEMDIEM[15.9949]DS[79.9663]GDEA	1	2	3MOCK	19140.1
sp|Q9UBB5|MBD2_HUMAN	AADTEEMDIEMDS[79.9663]GDEA	1	2	1MOCK	25983.1	38371.6
sp|Q9UBB5|MBD2_HUMAN	AADTEEMDIEMDS[79.9663]GDEA	1	2	3MOCK	50760.1
sp|P35232|PHB_HUMAN	AAELIANSLATAGDGLIELR		3	1MOCK	7145.99	7570.84
sp|P35232|PHB_HUMAN	AAELIANSLATAGDGLIELR		3	3MOCK	7995.7
sp|P53985|MOT1_HUMAN	AAESPDQKDTDGGPKEEES[79.9663]PV	1	3	1MOCK	35312.8	38359.6
sp|P53985|MOT1_HUMAN	AAESPDQKDTDGGPKEEES[79.9663]PV	1	3	3MOCK	41406.4
sp|P04406|G3P_HUMAN	AAFNSGKVDIVAINDPFIDLNYMVYMFQYDSTHGK		4	1MOCK	19999.5	15267.3
sp|P04406|G3P_HUMAN	AAFNSGKVDIVAINDPFIDLNYMVYMFQYDSTHGK		4	3MOCK	10535.1
sp|Q9H2Y7|ZN106_HUMAN	AAHVPENS[79.9663]DTEQDVLTVKPVRK	1	4	1MOCK	19909.2	17220.8
sp|Q9H2Y7|ZN106_HUMAN	AAHVPENS[79.9663]DTEQDVLTVKPVRK	1	4	3MOCK	14532.4
sp|Q9UKV3|ACINU_HUMAN	AAKLS[79.9663]EGS[79.9663]QPAEEEEDQETPSR	1	3	1MOCK	51313.2	48084.1
sp|Q9UKV3|ACINU_HUMAN	AAKLS[79.9663]EGS[79.9663]QPAEEEEDQETPSR	1	3	3MOCK	44855
sp|Q9UPT8|ZC3H4_HUMAN	AAKPGPAEAPS[79.9663]PT[79.9663]ASPSGDASPPATAPYDPR	1	3	1MOCK	187791	162267
sp|Q9UPT8|ZC3H4_HUMAN	AAKPGPAEAPS[79.9663]PT[79.9663]ASPSGDASPPATAPYDPR	1	3	3MOCK	136742
sp|Q9UPT8|ZC3H4_HUMAN	AAKPGPAEAPS[79.9663]PTASPS[79.9663]GDASPPATAPYDPR	1	3	1MOCK	197535	157723
sp|Q9UPT8|ZC3H4_HUMAN	AAKPGPAEAPS[79.9663]PTASPS[79.9663]GDASPPATAPYDPR	1	3	3MOCK	117912
sp|Q9UPT8|ZC3H4_HUMAN	AAKPGPAEAPS[79.9663]PTASPSGDAS[79.9663]PPATAPYDPR	1	3	1MOCK	140655	107496
sp|Q9UPT8|ZC3H4_HUMAN	AAKPGPAEAPS[79.9663]PTASPSGDAS[79.9663]PPATAPYDPR	1	3	3MOCK	74336.2
sp|Q9UPT8|ZC3H4_HUMAN	AAKPGPAEAPSPTAS[79.9663]PSGDASPPATAPYDPR	1	3	1MOCK	136984	118409
sp|Q9UPT8|ZC3H4_HUMAN	AAKPGPAEAPSPTAS[79.9663]PSGDASPPATAPYDPR	1	3	3MOCK	99834.2
sp|Q9UPT8|ZC3H4_HUMAN	AAKPGPAEAPSPTASPS[79.9663]GDASPPATAPYDPR	1	3	1MOCK	138582	121878
sp|Q9UPT8|ZC3H4_HUMAN	AAKPGPAEAPSPTASPS[79.9663]GDASPPATAPYDPR	1	3	3MOCK	105173
sp|Q13428|TCOF_HUMAN	AALAPAKES[79.9663]PR	1	2	1MOCK	9750.37	16822.7
sp|Q13428|TCOF_HUMAN	AALAPAKES[79.9663]PR	1	2	3MOCK	23895.1
sp|Q7L014|DDX46_HUMAN	AALGLQDS[79.9663]DDEDAAVDIDEQIESMFNSK	1	3	1MOCK	54987.9	29183.2
sp|Q7L014|DDX46_HUMAN	AALGLQDS[79.9663]DDEDAAVDIDEQIESMFNSK	1	3	3MOCK	3378.49
sp|Q96MW1|CCD43_HUMAN	AALLAQYADVTDEEDEADEKDDS[79.9663]GATTMNIGSDK	1	3	1MOCK	28340.2	20412
sp|Q96MW1|CCD43_HUMAN	AALLAQYADVTDEEDEADEKDDS[79.9663]GATTMNIGSDK	1	3	3MOCK	12483.8
sp|Q6KC79|NIPBL_HUMAN	AAMYDIISS[79.9663]PSKDSTK	1	2	1MOCK	19793.4	25415.7
sp|Q6KC79|NIPBL_HUMAN	AAMYDIISS[79.9663]PSKDSTK	1	2	3MOCK	31038.1
sp|Q9BV73|CP250_HUMAN	AAQAGS[79.9663]LEISK	1	2	1MOCK	7763.06	12841.2
sp|Q9BV73|CP250_HUMAN	AAQAGS[79.9663]LEISK	1	2	3MOCK	17919.3
sp|O75367|H2AY_HUMAN	AAS[79.9663]ADS[79.9663]TTEGTPADGFTVLSTK	1	2	1MOCK	16066.3	30960.6
sp|O75367|H2AY_HUMAN	AAS[79.9663]ADS[79.9663]TTEGTPADGFTVLSTK	1	2	3MOCK	45854.9
sp|Q92614|MY18A_HUMAN	AAS[79.9663]DDGS[79.9663]LKSSS[79.9663]PTSYWK	1	2	1MOCK	59683.1	78824.8
sp|Q92614|MY18A_HUMAN	AAS[79.9663]DDGS[79.9663]LKSSS[79.9663]PTSYWK	1	2	3MOCK	97966.6
sp|Q92614|MY18A_HUMAN	AAS[79.9663]DDGSLKS[79.9663]SSPTSYWK	1	2	1MOCK	69503.7	64149.5
sp|Q92614|MY18A_HUMAN	AAS[79.9663]DDGSLKS[79.9663]SSPTSYWK	1	2	3MOCK	58795.3
sp|Q13422|IKZF1_HUMAN	AAS[79.9663]ENS[79.9663]QDALRVVSTSGEQMK	1	3	1MOCK	19291.9	15989.4
sp|Q13422|IKZF1_HUMAN	AAS[79.9663]ENS[79.9663]QDALRVVSTSGEQMK	1	3	3MOCK	12687
sp|Q13422|IKZF1_HUMAN	AAS[79.9663]ENSQDALR	1	2	1MOCK	27762.8	37865.9
sp|Q13422|IKZF1_HUMAN	AAS[79.9663]ENSQDALR	1	2	3MOCK	47969.1
sp|Q9NSK0|KLC4_HUMAN	AAS[79.9663]LNYLNQPSAAPLQVSR	1	2	1MOCK	69139.1	56592.5
sp|Q9NSK0|KLC4_HUMAN	AAS[79.9663]LNYLNQPSAAPLQVSR	1	2	3MOCK	44045.9
sp|Q5VSL9|STRP1_HUMAN	AAS[79.9663]PPASASDLIEQQQK	1	2	1MOCK	65965.7	62616
sp|Q5VSL9|STRP1_HUMAN	AAS[79.9663]PPASASDLIEQQQK	1	2	3MOCK	59266.4
sp|Q5VSL9|STRP1_HUMAN	AAS[79.9663]PPASASDLIEQQQKR	1	3	1MOCK	45876.4	44879
sp|Q5VSL9|STRP1_HUMAN	AAS[79.9663]PPASASDLIEQQQKR	1	3	3MOCK	43881.6
sp|Q8IYB3|SRRM1_HUMAN	AAS[79.9663]PS[79.9663]PQSVR	1	2	1MOCK	136060	120932
sp|Q8IYB3|SRRM1_HUMAN	AAS[79.9663]PS[79.9663]PQSVR	1	2	3MOCK	105803
sp|Q8IYB3|SRRM1_HUMAN	AAS[79.9663]PS[79.9663]PQSVRR	1	2	1MOCK	29883.6	28001
sp|Q8IYB3|SRRM1_HUMAN	AAS[79.9663]PS[79.9663]PQSVRR	1	2	3MOCK	26118.5
sp|O15127|SCAM2_HUMAN	AAS[79.9663]SAAQGAFQGN	1	2	1MOCK	68243.5	58059.2
sp|O15127|SCAM2_HUMAN	AAS[79.9663]SAAQGAFQGN	1	2	3MOCK	47874.9
sp|Q7Z5J4|RAI1_HUMAN	AAS[79.9663]SPSNPAALPVASDS[79.9663]SPMGSK	1	2	1MOCK	23960.8	19749.7
sp|Q7Z5J4|RAI1_HUMAN	AAS[79.9663]SPSNPAALPVASDS[79.9663]SPMGSK	1	2	3MOCK	15538.7
sp|O75367|H2AY_HUMAN	AASADS[79.9663]TTEGTPADGFTVLSTK	1	2	1MOCK	27763.3	34577.7
sp|O75367|H2AY_HUMAN	AASADS[79.9663]TTEGTPADGFTVLSTK	1	2	3MOCK	41392.2
sp|O75367|H2AY_HUMAN	AASADSTTEGT[79.9663]PADGFTVLSTK	1	2	1MOCK	11949.7	20082.9
sp|O75367|H2AY_HUMAN	AASADSTTEGT[79.9663]PADGFTVLSTK	1	2	3MOCK	28216.2
sp|P35232|PHB_HUMAN	AATFGLILDDVSLTHLTFGKEFTEAVEAK		4	1MOCK	7532.83	8518.63
sp|P35232|PHB_HUMAN	AATFGLILDDVSLTHLTFGKEFTEAVEAK		4	3MOCK	9504.43
sp|P10809|CH60_HUMAN	AAVEEGIVLGGGC[57.0215]ALLR		2	1MOCK	33855.4	39239.7
sp|P10809|CH60_HUMAN	AAVEEGIVLGGGC[57.0215]ALLR		2	3MOCK	44623.9
sp|P10809|CH60_HUMAN	AAVEEGIVLGGGC[57.0215]ALLR		3	1MOCK	16571.3	15279.9
sp|P10809|CH60_HUMAN	AAVEEGIVLGGGC[57.0215]ALLR		3	3MOCK	13988.6
sp|Q29RF7|PDS5A_HUMAN	AAVGQES[79.9663]PGGLEAGNAK	1	2	1MOCK	60592.8	66302.9
sp|Q29RF7|PDS5A_HUMAN	AAVGQES[79.9663]PGGLEAGNAK	1	2	3MOCK	72012.9
sp|Q96ST2|IWS1_HUMAN	AAVLS[79.9663]DS[79.9663]EDEEKASAK	1	2	1MOCK	106117	88405.3
sp|Q96ST2|IWS1_HUMAN	AAVLS[79.9663]DS[79.9663]EDEEKASAK	1	2	3MOCK	70693.6
sp|Q96ST2|IWS1_HUMAN	AAVLS[79.9663]DS[79.9663]EDEEKASAKK	1	2	1MOCK	81169.4	64882.1
sp|Q96ST2|IWS1_HUMAN	AAVLS[79.9663]DS[79.9663]EDEEKASAKK	1	2	3MOCK	48594.8
sp|Q96ST2|IWS1_HUMAN	AAVLS[79.9663]DS[79.9663]EDEEKASAKK	1	3	1MOCK	34574.3	53539.4
sp|Q96ST2|IWS1_HUMAN	AAVLS[79.9663]DS[79.9663]EDEEKASAKK	1	3	3MOCK	72504.4
sp|P06733|ENOA_HUMAN	AAVPSGASTGIYEALELRDNDKTR		4	1MOCK	13777.6	15988.1
sp|P06733|ENOA_HUMAN	AAVPSGASTGIYEALELRDNDKTR		4	3MOCK	18198.6
sp|P35611|ADDA_HUMAN	AAVVTS[79.9663]PPPTTAPHKER	1	3	1MOCK	3434.28	9286.56
sp|P35611|ADDA_HUMAN	AAVVTS[79.9663]PPPTTAPHKER	1	3	3MOCK	15138.8
sp|O15541|R113A_HUMAN	AAYGDLS[79.9663]S[79.9663]EEEEENEPESLGVVYK	1	2	1MOCK	10731.1	25146.6
sp|O15541|R113A_HUMAN	AAYGDLS[79.9663]S[79.9663]EEEEENEPESLGVVYK	1	2	3MOCK	39562.2
sp|O15541|R113A_HUMAN	AAYGDLS[79.9663]S[79.9663]EEEEENEPESLGVVYK	1	3	1MOCK	41920.3	35076.4
sp|O15541|R113A_HUMAN	AAYGDLS[79.9663]S[79.9663]EEEEENEPESLGVVYK	1	3	3MOCK	28232.5
sp|Q9UFC0|LRWD1_HUMAN	AC[57.0215]AS[79.9663]PSAQVEGS[79.9663]PVAGSDGSQPAVK	1	2	1MOCK	29880	28921.8
sp|Q9UFC0|LRWD1_HUMAN	AC[57.0215]AS[79.9663]PSAQVEGS[79.9663]PVAGSDGSQPAVK	1	2	3MOCK	27963.6
sp|Q92538|GBF1_HUMAN	ADAPDAGAQS[79.9663]DSELPS[79.9663]YHQNDVSLDRGYTSDSEVYTDHGRPGK	1	5	1MOCK	95798.7	53667.9
sp|Q92538|GBF1_HUMAN	ADAPDAGAQS[79.9663]DSELPS[79.9663]YHQNDVSLDRGYTSDSEVYTDHGRPGK	1	5	3MOCK	11537.1
sp|Q92538|GBF1_HUMAN	ADAPDAGAQS[79.9663]DSELPSYHQNDVSLDR	1	3	1MOCK	53389.1	60979.8
sp|Q92538|GBF1_HUMAN	ADAPDAGAQS[79.9663]DSELPSYHQNDVSLDR	1	3	3MOCK	68570.5
sp|P08238|HS90B_HUMAN	ADLINNLGTIAK		2	1MOCK	22057.8	50161.9
sp|P08238|HS90B_HUMAN	ADLINNLGTIAK		2	3MOCK	78265.9
sp|Q8WUA4|TF3C2_HUMAN	ADLIPYQDSPEGPDHS[79.9663]SASSGVPNPPK	1	3	1MOCK	24892	18029.6
sp|Q8WUA4|TF3C2_HUMAN	ADLIPYQDSPEGPDHS[79.9663]SASSGVPNPPK	1	3	3MOCK	11167.1
sp|O15027|SC16A_HUMAN	ADSGPTQPPLS[79.9663]LS[79.9663]PAPETK	1	2	1MOCK	19918.8	31436.8
sp|O15027|SC16A_HUMAN	ADSGPTQPPLS[79.9663]LS[79.9663]PAPETK	1	2	3MOCK	42954.7
sp|O15027|SC16A_HUMAN	ADSGPTQPPLS[79.9663]LS[79.9663]PAPETKRPGQAAK	1	3	1MOCK	58472.9	48083.8
sp|O15027|SC16A_HUMAN	ADSGPTQPPLS[79.9663]LS[79.9663]PAPETKRPGQAAK	1	3	3MOCK	37694.6
sp|O15027|SC16A_HUMAN	ADSGPTQPPLS[79.9663]LSPAPETKRPGQAAK	1	4	1MOCK	13158.6	13357.2
sp|O15027|SC16A_HUMAN	ADSGPTQPPLS[79.9663]LSPAPETKRPGQAAK	1	4	3MOCK	13555.9
sp|O15027|SC16A_HUMAN	ADSGPTQPPLSLS[79.9663]PAPETKRPGQAAK	1	4	1MOCK	14207.5	14364.2
sp|O15027|SC16A_HUMAN	ADSGPTQPPLSLS[79.9663]PAPETKRPGQAAK	1	4	3MOCK	14520.9
sp|Q6UN15|FIP1_HUMAN	AEFTS[79.9663]PPSLFK	1	2	1MOCK	19343.6	32960.1
sp|Q6UN15|FIP1_HUMAN	AEFTS[79.9663]PPSLFK	1	2	3MOCK	46576.7
sp|Q9NYF8|BCLF1_HUMAN	AEGEWEDQEALDY[79.9663]FSDKESGKQK	1	3	1MOCK	3913.62	10141.9
sp|Q9NYF8|BCLF1_HUMAN	AEGEWEDQEALDY[79.9663]FSDKESGKQK	1	3	3MOCK	16370.3
sp|Q9NYF8|BCLF1_HUMAN	AEGEWEDQEALDYFS[79.9663]DKESGK	1	3	1MOCK	27650.5	41536.1
sp|Q9NYF8|BCLF1_HUMAN	AEGEWEDQEALDYFS[79.9663]DKESGK	1	3	3MOCK	55421.7
sp|Q9NYF8|BCLF1_HUMAN	AEGEWEDQEALDYFS[79.9663]DKESGKQK	1	4	1MOCK	14611.1	15948.9
sp|Q9NYF8|BCLF1_HUMAN	AEGEWEDQEALDYFS[79.9663]DKESGKQK	1	4	3MOCK	17286.6
sp|Q9NYF8|BCLF1_HUMAN	AEGEWEDQEALDYFSDKES[79.9663]GKQK	1	3	1MOCK	15576.7	16565.5
sp|Q9NYF8|BCLF1_HUMAN	AEGEWEDQEALDYFSDKES[79.9663]GKQK	1	3	3MOCK	17554.3
sp|P63244|RACK1_HUMAN	AEPPQC[57.0215]TSLAWSADGQTLFAGYTDNLVR		3	1MOCK	24858.4	17712.5
sp|P63244|RACK1_HUMAN	AEPPQC[57.0215]TSLAWSADGQTLFAGYTDNLVR		3	3MOCK	10566.7
sp|Q13586|STIM1_HUMAN	AEQS[79.9663]LHDLQER	1	2	1MOCK	5148.45	10012
sp|Q13586|STIM1_HUMAN	AEQS[79.9663]LHDLQER	1	2	3MOCK	14875.6
sp|Q9NTI5|PDS5B_HUMAN	AES[79.9663]PESS[79.9663]AIESTQSTPQKGR	1	3	1MOCK	17612	18702.8
sp|Q9NTI5|PDS5B_HUMAN	AES[79.9663]PESS[79.9663]AIESTQSTPQKGR	1	3	3MOCK	19793.6
sp|Q9NTI5|PDS5B_HUMAN	AES[79.9663]PESSAIESTQSTPQK	1	2	1MOCK	35729.3	55690.1
sp|Q9NTI5|PDS5B_HUMAN	AES[79.9663]PESSAIESTQSTPQK	1	2	3MOCK	75650.8
sp|Q9NTI5|PDS5B_HUMAN	AES[79.9663]PESSAIESTQSTPQK	1	3	1MOCK	15113.3	19542.7
sp|Q9NTI5|PDS5B_HUMAN	AES[79.9663]PESSAIESTQSTPQK	1	3	3MOCK	23972
sp|Q99590|SCAFB_HUMAN	AET[79.9663]ASQSQRSPISDNSGC[57.0215]DAPGNSNPSLSVPSSAESEK	1	3	1MOCK	40047.3	43876.4
sp|Q99590|SCAFB_HUMAN	AET[79.9663]ASQSQRSPISDNSGC[57.0215]DAPGNSNPSLSVPSSAESEK	1	3	3MOCK	47705.6
sp|Q13148|TADBP_HUMAN	AFAFVTFADDQIAQSLC[57.0215]GEDLIIK		3	1MOCK	2438.28	5292.24
sp|Q13148|TADBP_HUMAN	AFAFVTFADDQIAQSLC[57.0215]GEDLIIK		3	3MOCK	8146.21
sp|Q9UQ80|PA2G4_HUMAN	AFFSEVER		2	1MOCK	989.559	6214.68
sp|Q9UQ80|PA2G4_HUMAN	AFFSEVER		2	3MOCK	11439.8
sp|Q9UPN3|MACF1_HUMAN	AFLAELEQNS[79.9663]PK	1	2	1MOCK	3674.17	8939.65
sp|Q9UPN3|MACF1_HUMAN	AFLAELEQNS[79.9663]PK	1	2	3MOCK	14205.1
sp|Q14241|ELOA1_HUMAN	AFSS[79.9663]PQEEEEAGFTGRR	1	3	1MOCK	9016.7	12883.2
sp|Q14241|ELOA1_HUMAN	AFSS[79.9663]PQEEEEAGFTGRR	1	3	3MOCK	16749.7
sp|Q8N9T8|KRI1_HUMAN	AFVEDS[79.9663]EDEDGAGEGGSSLLQK	1	2	1MOCK	147764	197649
sp|Q8N9T8|KRI1_HUMAN	AFVEDS[79.9663]EDEDGAGEGGSSLLQK	1	2	3MOCK	247533
sp|Q8N9T8|KRI1_HUMAN	AFVEDS[79.9663]EDEDGAGEGGSSLLQK	1	3	1MOCK	15630.8	19050.8
sp|Q8N9T8|KRI1_HUMAN	AFVEDS[79.9663]EDEDGAGEGGSSLLQK	1	3	3MOCK	22470.8
sp|Q8N9T8|KRI1_HUMAN	AFVEDS[79.9663]EDEDGAGEGGSSLLQKR	1	3	1MOCK	110394	87881
sp|Q8N9T8|KRI1_HUMAN	AFVEDS[79.9663]EDEDGAGEGGSSLLQKR	1	3	3MOCK	65367.7
sp|O95365|ZBT7A_HUMAN	AGAAAGDS[79.9663]DEESRADDKGVMDYYLK	1	3	1MOCK	40569.9	33089.7
sp|O95365|ZBT7A_HUMAN	AGAAAGDS[79.9663]DEESRADDKGVMDYYLK	1	3	3MOCK	25609.5
sp|O95365|ZBT7A_HUMAN	AGAAAGDS[79.9663]DEESRADDKGVMDYYLK	1	4	1MOCK	21338	18782.1
sp|O95365|ZBT7A_HUMAN	AGAAAGDS[79.9663]DEESRADDKGVMDYYLK	1	4	3MOCK	16226.1
sp|P05388|RLA0_HUMAN	AGAIAPC[57.0215]EVTVPAQNTGLGPEK		2	1MOCK	3457.51	13488.3
sp|P05388|RLA0_HUMAN	AGAIAPC[57.0215]EVTVPAQNTGLGPEK		2	3MOCK	23519.1
sp|P15923|TFE2_HUMAN	AGAPGALS[79.9663]PSYDGGLHGLQSK	1	3	1MOCK	46324.4	65611.7
sp|P15923|TFE2_HUMAN	AGAPGALS[79.9663]PSYDGGLHGLQSK	1	3	3MOCK	84898.9
sp|P51858|HDGF_HUMAN	AGDLLEDS[79.9663]PKRPK	1	2	1MOCK	11684.5	28528.7
sp|P51858|HDGF_HUMAN	AGDLLEDS[79.9663]PKRPK	1	2	3MOCK	45372.9
sp|Q9Y320|TMX2_HUMAN	AGDNIPEEQPVAS[79.9663]TPTTVSDGENKKDK	1	3	1MOCK	30919.4	38222.4
sp|Q9Y320|TMX2_HUMAN	AGDNIPEEQPVAS[79.9663]TPTTVSDGENKKDK	1	3	3MOCK	45525.3
sp|Q9Y320|TMX2_HUMAN	AGDNIPEEQPVASTPT[79.9663]TVSDGENKKDK	1	4	1MOCK	32259.8	35808
sp|Q9Y320|TMX2_HUMAN	AGDNIPEEQPVASTPT[79.9663]TVSDGENKKDK	1	4	3MOCK	39356.2
sp|Q9Y320|TMX2_HUMAN	AGDNIPEEQPVASTPTTVS[79.9663]DGENKKDK	1	4	1MOCK	31856.4	33358.9
sp|Q9Y320|TMX2_HUMAN	AGDNIPEEQPVASTPTTVS[79.9663]DGENKKDK	1	4	3MOCK	34861.4
sp|Q96JY6|PDLI2_HUMAN	AGDSAVLVLPPS[79.9663]PGPR	1	2	1MOCK	21198.7	30171.3
sp|Q96JY6|PDLI2_HUMAN	AGDSAVLVLPPS[79.9663]PGPR	1	2	3MOCK	39143.9
sp|A2RRP1|NBAS_HUMAN	AGEEDEGEEDS[79.9663]DS[79.9663]DYEISAK	1	2	1MOCK	54737.6	44532.7
sp|A2RRP1|NBAS_HUMAN	AGEEDEGEEDS[79.9663]DS[79.9663]DYEISAK	1	2	3MOCK	34327.7
sp|A2RRP1|NBAS_HUMAN	AGEEDEGEEDS[79.9663]DSDYEISAK	1	2	1MOCK	67071.2	63309.5
sp|A2RRP1|NBAS_HUMAN	AGEEDEGEEDS[79.9663]DSDYEISAK	1	2	3MOCK	59547.7
sp|Q08J23|NSUN2_HUMAN	AGEPNS[79.9663]PDAEEANS[79.9663]PDVTAGC[57.0215]DPAGVHPPR	1	3	1MOCK	790898	746684
sp|Q08J23|NSUN2_HUMAN	AGEPNS[79.9663]PDAEEANS[79.9663]PDVTAGC[57.0215]DPAGVHPPR	1	3	3MOCK	702471
sp|Q08J23|NSUN2_HUMAN	AGEPNS[79.9663]PDAEEANS[79.9663]PDVTAGC[57.0215]DPAGVHPPR	1	4	1MOCK	24679	17379.6
sp|Q08J23|NSUN2_HUMAN	AGEPNS[79.9663]PDAEEANS[79.9663]PDVTAGC[57.0215]DPAGVHPPR	1	4	3MOCK	10080.2
sp|Q08J23|NSUN2_HUMAN	AGEPNS[79.9663]PDAEEANSPDVTAGC[57.0215]DPAGVHPPR	1	3	1MOCK	385477	343043
sp|Q08J23|NSUN2_HUMAN	AGEPNS[79.9663]PDAEEANSPDVTAGC[57.0215]DPAGVHPPR	1	3	3MOCK	300609
sp|Q8IU81|I2BP1_HUMAN	AGGAS[79.9663]PAASSTAQPPTQHR	1	2	1MOCK	23026.3	19134.1
sp|Q8IU81|I2BP1_HUMAN	AGGAS[79.9663]PAASSTAQPPTQHR	1	2	3MOCK	15241.8
sp|Q9H6H4|REEP4_HUMAN	AGGLQDS[79.9663]DT[79.9663]EDEC[57.0215]WS[79.9663]DTEAVPR	1	2	1MOCK	9896.25	28803
sp|Q9H6H4|REEP4_HUMAN	AGGLQDS[79.9663]DT[79.9663]EDEC[57.0215]WS[79.9663]DTEAVPR	1	2	3MOCK	47709.7
sp|Q9H6H4|REEP4_HUMAN	AGGLQDS[79.9663]DT[79.9663]EDEC[57.0215]WSDTEAVPR	1	2	1MOCK	5955.8	12295.9
sp|Q9H6H4|REEP4_HUMAN	AGGLQDS[79.9663]DT[79.9663]EDEC[57.0215]WSDTEAVPR	1	2	3MOCK	18636
sp|Q9H6H4|REEP4_HUMAN	AGGLQDS[79.9663]DTEDEC[57.0215]WSDTEAVPR	1	2	1MOCK	16374.8	16451.1
sp|Q9H6H4|REEP4_HUMAN	AGGLQDS[79.9663]DTEDEC[57.0215]WSDTEAVPR	1	2	3MOCK	16527.3
sp|P20700|LMNB1_HUMAN	AGGPTT[79.9663]PLSPTR	1	2	1MOCK	32428.7	47374.5
sp|P20700|LMNB1_HUMAN	AGGPTT[79.9663]PLSPTR	1	2	3MOCK	62320.3
sp|P20700|LMNB1_HUMAN	AGGPTTPLS[79.9663]PTR	1	2	1MOCK	40784	57694.7
sp|P20700|LMNB1_HUMAN	AGGPTTPLS[79.9663]PTR	1	2	3MOCK	74605.5
sp|Q92522|H1X_HUMAN	AGGSAALS[79.9663]PSKK	1	2	1MOCK	63242.9	61367.3
sp|Q92522|H1X_HUMAN	AGGSAALS[79.9663]PSKK	1	2	3MOCK	59491.7
sp|O00418|EF2K_HUMAN	AGHDGDS[79.9663]DGDS[79.9663]DDEEGYFIC[57.0215]PITDDPSSNQNVNSK	1	3	1MOCK	5580.72	36314.9
sp|O00418|EF2K_HUMAN	AGHDGDS[79.9663]DGDS[79.9663]DDEEGYFIC[57.0215]PITDDPSSNQNVNSK	1	3	3MOCK	67049.2
sp|Q8N9T8|KRI1_HUMAN	AGKYVDEENS[79.9663]DGETSNHR	1	3	1MOCK	20494.8	19666.1
sp|Q8N9T8|KRI1_HUMAN	AGKYVDEENS[79.9663]DGETSNHR	1	3	3MOCK	18837.4
sp|O60832|DKC1_HUMAN	AGLESGAEPGDGDS[79.9663]DTTK	1	2	1MOCK	53713.8	56486.8
sp|O60832|DKC1_HUMAN	AGLESGAEPGDGDS[79.9663]DTTK	1	2	3MOCK	59259.8
sp|O60832|DKC1_HUMAN	AGLESGAEPGDGDS[79.9663]DTTKKK	1	3	1MOCK	61358.8	51957.3
sp|O60832|DKC1_HUMAN	AGLESGAEPGDGDS[79.9663]DTTKKK	1	3	3MOCK	42555.7
sp|Q9H6F5|CCD86_HUMAN	AGLGS[79.9663]PERPPK	1	2	1MOCK	15126.1	27780.8
sp|Q9H6F5|CCD86_HUMAN	AGLGS[79.9663]PERPPK	1	2	3MOCK	40435.5
sp|Q9H6F5|CCD86_HUMAN	AGLGS[79.9663]PERPPKT[79.9663]S[79.9663]PGSPR	1	3	1MOCK	65343.4	78541.7
sp|Q9H6F5|CCD86_HUMAN	AGLGS[79.9663]PERPPKT[79.9663]S[79.9663]PGSPR	1	3	3MOCK	91740
sp|Q9H6F5|CCD86_HUMAN	AGLGS[79.9663]PERPPKTS[79.9663]PGSPR	1	3	1MOCK	124819	111370
sp|Q9H6F5|CCD86_HUMAN	AGLGS[79.9663]PERPPKTS[79.9663]PGSPR	1	3	3MOCK	97921.3
sp|Q9H6F5|CCD86_HUMAN	AGLGS[79.9663]PERPPKTSPGS[79.9663]PR	1	3	1MOCK	208179	156798
sp|Q9H6F5|CCD86_HUMAN	AGLGS[79.9663]PERPPKTSPGS[79.9663]PR	1	3	3MOCK	105417
sp|Q9H6F5|CCD86_HUMAN	AGLGSPERPPKTS[79.9663]PGSPR	1	3	1MOCK	7161.98	6935.79
sp|Q9H6F5|CCD86_HUMAN	AGLGSPERPPKTS[79.9663]PGSPR	1	3	3MOCK	6709.6
sp|P09110|THIK_HUMAN	AGLTVSDVDIFEINEAFASQAAYC[57.0215]VEK		3	1MOCK	9386.1	7378.67
sp|P09110|THIK_HUMAN	AGLTVSDVDIFEINEAFASQAAYC[57.0215]VEK		3	3MOCK	5371.24
sp|Q9UQ35|SRRM2_HUMAN	AGM[15.9949]SSNQSIS[79.9663]SPVLDAVPR	1	2	1MOCK	27781.8	41082.1
sp|Q9UQ35|SRRM2_HUMAN	AGM[15.9949]SSNQSIS[79.9663]SPVLDAVPR	1	2	3MOCK	54382.4
sp|Q9UQ35|SRRM2_HUMAN	AGM[15.9949]SSNQSISS[79.9663]PVLDAVPR	1	2	1MOCK	26815.3	40432.8
sp|Q9UQ35|SRRM2_HUMAN	AGM[15.9949]SSNQSISS[79.9663]PVLDAVPR	1	2	3MOCK	54050.4
sp|Q9UQ35|SRRM2_HUMAN	AGMSSNQSISS[79.9663]PVLDAVPR	1	2	1MOCK	219200	139824
sp|Q9UQ35|SRRM2_HUMAN	AGMSSNQSISS[79.9663]PVLDAVPR	1	2	3MOCK	60448.8
sp|Q9UQR1|ZN148_HUMAN	AGMTSS[79.9663]PDATTGQTFG	1	2	1MOCK	37063	33070.9
sp|Q9UQR1|ZN148_HUMAN	AGMTSS[79.9663]PDATTGQTFG	1	2	3MOCK	29078.7
sp|Q6F5E8|CARL2_HUMAN	AGS[79.9663]DGDIMDSSTEAPPISIK	1	2	1MOCK	15306.7	14043.7
sp|Q6F5E8|CARL2_HUMAN	AGS[79.9663]DGDIMDSSTEAPPISIK	1	2	3MOCK	12780.6
sp|Q7Z6Z7|HUWE1_HUMAN	AGS[79.9663]STPGDAPPAVAEVQGR	1	2	1MOCK	80253.3	70256.6
sp|Q7Z6Z7|HUWE1_HUMAN	AGS[79.9663]STPGDAPPAVAEVQGR	1	2	3MOCK	60259.9
sp|Q8IZL8|PELP1_HUMAN	AGSNEDPILAPS[79.9663]GTPPPTIPPDETFGGR	1	3	1MOCK	18162.7	25177.7
sp|Q8IZL8|PELP1_HUMAN	AGSNEDPILAPS[79.9663]GTPPPTIPPDETFGGR	1	3	3MOCK	32192.7
sp|Q86XP3|DDX42_HUMAN	AGSSAAGASGWTSAGSLNSVPT[79.9663]NSAQQGHNSPDSPVTSAAK	1	3	1MOCK	193833	136662
sp|Q86XP3|DDX42_HUMAN	AGSSAAGASGWTSAGSLNSVPT[79.9663]NSAQQGHNSPDSPVTSAAK	1	3	3MOCK	79490.6
sp|Q86XP3|DDX42_HUMAN	AGSSAAGASGWTSAGSLNSVPTNSAQQGHNSPDS[79.9663]PVTSAAK	1	3	1MOCK	211776	144086
sp|Q86XP3|DDX42_HUMAN	AGSSAAGASGWTSAGSLNSVPTNSAQQGHNSPDS[79.9663]PVTSAAK	1	3	3MOCK	76394.7
sp|Q7Z6Z7|HUWE1_HUMAN	AGSST[79.9663]PGDAPPAVAEVQGR	1	2	1MOCK	74985.8	67154.5
sp|Q7Z6Z7|HUWE1_HUMAN	AGSST[79.9663]PGDAPPAVAEVQGR	1	2	3MOCK	59323.1
sp|Q9BWD1|THIC_HUMAN	AGWSLEDVDIFEINEAFAAVSAAIVK		3	1MOCK	4764.18	4745.93
sp|Q9BWD1|THIC_HUMAN	AGWSLEDVDIFEINEAFAAVSAAIVK		3	3MOCK	4727.67
sp|P06733|ENOA_HUMAN	AGYTDKVVIGMDVAASEFFR		3	1MOCK	92402.8	87083.1
sp|P06733|ENOA_HUMAN	AGYTDKVVIGMDVAASEFFR		3	3MOCK	81763.4
sp|Q8WUA4|TF3C2_HUMAN	AHFNAMFQPS[79.9663]SPTRRPGFS[79.9663]PTSHR	1	4	1MOCK	122244	69828.5
sp|Q8WUA4|TF3C2_HUMAN	AHFNAMFQPS[79.9663]SPTRRPGFS[79.9663]PTSHR	1	4	3MOCK	17412.5
sp|Q9Y5U2|TSSC4_HUMAN	AHRS[79.9663]PAS[79.9663]PRVPPVPDYVAHPER	1	4	1MOCK	86983.1	52589
sp|Q9Y5U2|TSSC4_HUMAN	AHRS[79.9663]PAS[79.9663]PRVPPVPDYVAHPER	1	4	3MOCK	18194.9
sp|Q14676|MDC1_HUMAN	AHS[79.9663]EKDQPPFGDS[79.9663]DDS[79.9663]VEADKSSPGIHLER	1	4	1MOCK	28481.6	20497
sp|Q14676|MDC1_HUMAN	AHS[79.9663]EKDQPPFGDS[79.9663]DDS[79.9663]VEADKSSPGIHLER	1	4	3MOCK	12512.4
sp|Q13595|TRA2A_HUMAN	AHT[79.9663]PTPGIYMGRPTHSGGGGGGGGGGGGGGGGR	1	4	1MOCK	91263.9	79572
sp|Q13595|TRA2A_HUMAN	AHT[79.9663]PTPGIYMGRPTHSGGGGGGGGGGGGGGGGR	1	4	3MOCK	67880.1
sp|P28066|PSA5_HUMAN	AIGSASEGAQSSLQEVYHK		3	1MOCK	26030.1	19430.5
sp|P28066|PSA5_HUMAN	AIGSASEGAQSSLQEVYHK		3	3MOCK	12830.8
sp|P42768|WASP_HUMAN	AIHS[79.9663]S[79.9663]DEGEDQAGDEDEDDEWDD	1	2	1MOCK	54205.8	52619.3
sp|P42768|WASP_HUMAN	AIHS[79.9663]S[79.9663]DEGEDQAGDEDEDDEWDD	1	2	3MOCK	51032.8
sp|Q9NYV4|CDK12_HUMAN	AIT[79.9663]PPQQPYK	1	2	1MOCK	12524.1	21995.9
sp|Q9NYV4|CDK12_HUMAN	AIT[79.9663]PPQQPYK	1	2	3MOCK	31467.7
sp|Q6KC79|NIPBL_HUMAN	AITSLLGGGS[79.9663]PK	1	2	1MOCK	35966.9	61812.6
sp|Q6KC79|NIPBL_HUMAN	AITSLLGGGS[79.9663]PK	1	2	3MOCK	87658.3
sp|O60832|DKC1_HUMAN	AKEVELVS[79.9663]E	1	2	1MOCK	199963	193668
sp|O60832|DKC1_HUMAN	AKEVELVS[79.9663]E	1	2	3MOCK	187372
sp|Q9BWU0|NADAP_HUMAN	AKNWEDEDFYDS[79.9663]DDDTFLDR	1	3	1MOCK	27930.2	21153.2
sp|Q9BWU0|NADAP_HUMAN	AKNWEDEDFYDS[79.9663]DDDTFLDR	1	3	3MOCK	14376.1
sp|P53396|ACLY_HUMAN	AKPAMPQDSVPS[79.9663]PR	1	2	1MOCK	73504.1	73163.9
sp|P53396|ACLY_HUMAN	AKPAMPQDSVPS[79.9663]PR	1	2	3MOCK	72823.6
sp|Q9UBM7|DHCR7_HUMAN	AKS[79.9663]LDGVTNDR	1	2	1MOCK	8522.42	17106.7
sp|Q9UBM7|DHCR7_HUMAN	AKS[79.9663]LDGVTNDR	1	2	3MOCK	25691
sp|Q15648|MED1_HUMAN	AKS[79.9663]PISSGSGGSHMSGTSSSSGMK	1	3	1MOCK	21952.3	16866.7
sp|Q15648|MED1_HUMAN	AKS[79.9663]PISSGSGGSHMSGTSSSSGMK	1	3	3MOCK	11781.2
sp|Q00839|HNRPU_HUMAN	AKS[79.9663]PQPPVEEEDEHFDDTVVC[57.0215]LDTYNC[57.0215]DLHFK	1	4	1MOCK	1.39371e+06	775291
sp|Q00839|HNRPU_HUMAN	AKS[79.9663]PQPPVEEEDEHFDDTVVC[57.0215]LDTYNC[57.0215]DLHFK	1	4	3MOCK	156873
sp|P10412|H14_HUMAN	ALAAAGYDVEK		2	1MOCK	2680.66	36359.7
sp|P10412|H14_HUMAN	ALAAAGYDVEK		2	3MOCK	70038.6
sp|P10412|H14_HUMAN	ALAAAGYDVEKNNSR		2	1MOCK	10738.4	16532.3
sp|P10412|H14_HUMAN	ALAAAGYDVEKNNSR		2	3MOCK	22326.2
sp|P16401|H15_HUMAN	ALAAGGYDVEKNNSR		2	1MOCK	2778.14	5299.83
sp|P16401|H15_HUMAN	ALAAGGYDVEKNNSR		2	3MOCK	7821.51
sp|P04075|ALDOA_HUMAN	ALANSLAC[57.0215]QGK		2	1MOCK	2581.33	13449.7
sp|P04075|ALDOA_HUMAN	ALANSLAC[57.0215]QGK		2	3MOCK	24318
sp|P05386|RLA1_HUMAN	ALANVNIGSLIC[57.0215]NVGAGGPAPAAGAAPAGGPAPSTAAAPAEEK		3	1MOCK	19272.6	10300.5
sp|P05386|RLA1_HUMAN	ALANVNIGSLIC[57.0215]NVGAGGPAPAAGAAPAGGPAPSTAAAPAEEK		3	3MOCK	1328.34
sp|O95239|KIF4A_HUMAN	ALASNTSFFSGC[57.0215]S[79.9663]PIEEEAH	1	2	1MOCK	54003.7	47261.4
sp|O95239|KIF4A_HUMAN	ALASNTSFFSGC[57.0215]S[79.9663]PIEEEAH	1	2	3MOCK	40519.2
sp|Q8IY81|SPB1_HUMAN	ALDISLS[79.9663]S[79.9663]GEEDEGDEEDSTAGTTK	1	2	1MOCK	7031.07	16631.5
sp|Q8IY81|SPB1_HUMAN	ALDISLS[79.9663]S[79.9663]GEEDEGDEEDSTAGTTK	1	2	3MOCK	26231.9
sp|P13798|ACPH_HUMAN	ALDVSAS[79.9663]DDEIAR	1	2	1MOCK	17547.1	17635.2
sp|P13798|ACPH_HUMAN	ALDVSAS[79.9663]DDEIAR	1	2	3MOCK	17723.3
sp|Q13769|THOC5_HUMAN	ALFKPPEDS[79.9663]QDDES[79.9663]DS[79.9663]DAEEEQTTK	1	3	1MOCK	32065.4	17122.5
sp|Q13769|THOC5_HUMAN	ALFKPPEDS[79.9663]QDDES[79.9663]DS[79.9663]DAEEEQTTK	1	3	3MOCK	2179.55
sp|Q13769|THOC5_HUMAN	ALFKPPEDS[79.9663]QDDES[79.9663]DS[79.9663]DAEEEQTTKR	1	3	1MOCK	471170	445508
sp|Q13769|THOC5_HUMAN	ALFKPPEDS[79.9663]QDDES[79.9663]DS[79.9663]DAEEEQTTKR	1	3	3MOCK	419847
sp|Q13769|THOC5_HUMAN	ALFKPPEDS[79.9663]QDDES[79.9663]DS[79.9663]DAEEEQTTKR	1	4	1MOCK	56391.4	43382.1
sp|Q13769|THOC5_HUMAN	ALFKPPEDS[79.9663]QDDES[79.9663]DS[79.9663]DAEEEQTTKR	1	4	3MOCK	30372.8
sp|Q13769|THOC5_HUMAN	ALFKPPEDS[79.9663]QDDESDS[79.9663]DAEEEQTTKR	1	3	1MOCK	259173	243098
sp|Q13769|THOC5_HUMAN	ALFKPPEDS[79.9663]QDDESDS[79.9663]DAEEEQTTKR	1	3	3MOCK	227023
sp|Q13769|THOC5_HUMAN	ALFKPPEDSQDDES[79.9663]DS[79.9663]DAEEEQTTK	1	3	1MOCK	42870.3	36208.3
sp|Q13769|THOC5_HUMAN	ALFKPPEDSQDDES[79.9663]DS[79.9663]DAEEEQTTK	1	3	3MOCK	29546.3
sp|Q9NR45|SIAS_HUMAN	ALGS[79.9663]PTKQLLPC[57.0215]EMAC[57.0215]NEK	1	3	1MOCK	14403.6	10684.1
sp|Q9NR45|SIAS_HUMAN	ALGS[79.9663]PTKQLLPC[57.0215]EMAC[57.0215]NEK	1	3	3MOCK	6964.64
sp|P11831|SRF_HUMAN	ALIQTC[57.0215]LNSPDS[79.9663]PPRSDPTTDQR	1	3	1MOCK	132640	111180
sp|P11831|SRF_HUMAN	ALIQTC[57.0215]LNSPDS[79.9663]PPRSDPTTDQR	1	3	3MOCK	89721
sp|P10809|CH60_HUMAN	ALMLQGVDLLADAVAVTMGPK		2	1MOCK	5420.02	29262.3
sp|P10809|CH60_HUMAN	ALMLQGVDLLADAVAVTMGPK		2	3MOCK	53104.5
sp|P10809|CH60_HUMAN	ALMLQGVDLLADAVAVTMGPK		3	1MOCK	17900.7	57566.4
sp|P10809|CH60_HUMAN	ALMLQGVDLLADAVAVTMGPK		3	3MOCK	97232.1
sp|Q86YV0|RASL3_HUMAN	ALS[79.9663]HQEPMVSTQPAPR	1	2	1MOCK	28225.4	22421.2
sp|Q86YV0|RASL3_HUMAN	ALS[79.9663]HQEPMVSTQPAPR	1	2	3MOCK	16617
sp|Q99490|AGAP2_HUMAN	ALS[79.9663]TDC[57.0215]TPSGDLSPLSR	1	2	1MOCK	16259.7	24416.1
sp|Q99490|AGAP2_HUMAN	ALS[79.9663]TDC[57.0215]TPSGDLSPLSR	1	2	3MOCK	32572.6
sp|O75995|SASH3_HUMAN	ALSEEMADTLEEGSAS[79.9663]PTS[79.9663]PDYSLDSPGPEK	1	3	1MOCK	210613	118183
sp|O75995|SASH3_HUMAN	ALSEEMADTLEEGSAS[79.9663]PTS[79.9663]PDYSLDSPGPEK	1	3	3MOCK	25752.6
sp|O75995|SASH3_HUMAN	ALSEEMADTLEEGSASPTS[79.9663]PDYSLDSPGPEK	1	3	1MOCK	104493	58763.1
sp|O75995|SASH3_HUMAN	ALSEEMADTLEEGSASPTS[79.9663]PDYSLDSPGPEK	1	3	3MOCK	13032.9
sp|Q6Y7W6|GGYF2_HUMAN	ALSSGGSITS[79.9663]PPLS[79.9663]PALPK	1	2	1MOCK	53123.2	43194.9
sp|Q6Y7W6|GGYF2_HUMAN	ALSSGGSITS[79.9663]PPLS[79.9663]PALPK	1	2	3MOCK	33266.6
sp|Q6Y7W6|GGYF2_HUMAN	ALSSGGSITS[79.9663]PPLSPALPK	1	2	1MOCK	106878	114800
sp|Q6Y7W6|GGYF2_HUMAN	ALSSGGSITS[79.9663]PPLSPALPK	1	2	3MOCK	122721
sp|Q9H6F5|CCD86_HUMAN	ALVEFESNPEETREPGS[79.9663]PPSVQR	1	3	1MOCK	424754	304292
sp|Q9H6F5|CCD86_HUMAN	ALVEFESNPEETREPGS[79.9663]PPSVQR	1	3	3MOCK	183830
sp|Q5VTR2|BRE1A_HUMAN	ALVVPEPEPDS[79.9663]DSNQER	1	2	1MOCK	49861.9	67576.9
sp|Q5VTR2|BRE1A_HUMAN	ALVVPEPEPDS[79.9663]DSNQER	1	2	3MOCK	85291.9
sp|Q5VTR2|BRE1A_HUMAN	ALVVPEPEPDSDS[79.9663]NQER	1	2	1MOCK	50385	67915.5
sp|Q5VTR2|BRE1A_HUMAN	ALVVPEPEPDSDS[79.9663]NQER	1	2	3MOCK	85446
sp|Q86VR2|RETR3_HUMAN	AM[15.9949]DNHS[79.9663]DS[79.9663]EEELAAFC[57.0215]PQLDDSTVAR	1	3	1MOCK	42069.1	54401.3
sp|Q86VR2|RETR3_HUMAN	AM[15.9949]DNHS[79.9663]DS[79.9663]EEELAAFC[57.0215]PQLDDSTVAR	1	3	3MOCK	66733.6
sp|Q86VR2|RETR3_HUMAN	AMDNHS[79.9663]DS[79.9663]EEELAAFC[57.0215]PQLDDSTVAR	1	3	1MOCK	163269	101690
sp|Q86VR2|RETR3_HUMAN	AMDNHS[79.9663]DS[79.9663]EEELAAFC[57.0215]PQLDDSTVAR	1	3	3MOCK	40110.1
sp|P06899|H2B1J_HUMAN	AMGIMNSFVNDIFER		2	1MOCK	88930.4	71693.7
sp|P06899|H2B1J_HUMAN	AMGIMNSFVNDIFER		2	3MOCK	54457
sp|Q9Y383|LC7L2_HUMAN	AMLDQLMGT[79.9663]SRDGDTTR	1	3	1MOCK	21580.7	43756.1
sp|Q9Y383|LC7L2_HUMAN	AMLDQLMGT[79.9663]SRDGDTTR	1	3	3MOCK	65931.4
sp|Q9Y383|LC7L2_HUMAN	AMLDQLMGTSRDGDT[79.9663]TR	1	3	1MOCK	21493.6	41883.5
sp|Q9Y383|LC7L2_HUMAN	AMLDQLMGTSRDGDT[79.9663]TR	1	3	3MOCK	62273.4
sp|O95295|SNAPN_HUMAN	AMLDSGIYPPGS[79.9663]PGK	1	2	1MOCK	39132.3	34829.2
sp|O95295|SNAPN_HUMAN	AMLDSGIYPPGS[79.9663]PGK	1	2	3MOCK	30526.1
sp|Q9Y6A5|TACC3_HUMAN	AMT[79.9663]LSPQEEVAAGQMASSSR	1	3	1MOCK	23343.5	20561.5
sp|Q9Y6A5|TACC3_HUMAN	AMT[79.9663]LSPQEEVAAGQMASSSR	1	3	3MOCK	17779.5
sp|Q6JBY9|CPZIP_HUMAN	AMVS[79.9663]PFHS[79.9663]PPSTPS[79.9663]SPGVR	1	2	1MOCK	81585.7	56819.1
sp|Q6JBY9|CPZIP_HUMAN	AMVS[79.9663]PFHS[79.9663]PPSTPS[79.9663]SPGVR	1	2	3MOCK	32052.5
sp|Q9Y618|NCOR2_HUMAN	ANAS[79.9663]PQKPLDLK	1	2	1MOCK	12004.8	12533.6
sp|Q9Y618|NCOR2_HUMAN	ANAS[79.9663]PQKPLDLK	1	2	3MOCK	13062.4
sp|O15530|PDPK1_HUMAN	ANS[79.9663]FVGTAQYVSPELLTEK	1	2	1MOCK	118200	80345.2
sp|O15530|PDPK1_HUMAN	ANS[79.9663]FVGTAQYVSPELLTEK	1	2	3MOCK	42490.4
sp|Q92766|RREB1_HUMAN	ANS[79.9663]GGVDLDS[79.9663]S[79.9663]GEFASIEK	1	2	1MOCK	21184.7	20196.8
sp|Q92766|RREB1_HUMAN	ANS[79.9663]GGVDLDS[79.9663]S[79.9663]GEFASIEK	1	2	3MOCK	19208.9
sp|Q9UFC0|LRWD1_HUMAN	ANS[79.9663]PEKPPEAGAAHKPR	1	3	1MOCK	11373.4	14237.7
sp|Q9UFC0|LRWD1_HUMAN	ANS[79.9663]PEKPPEAGAAHKPR	1	3	3MOCK	17102
sp|Q96B97|SH3K1_HUMAN	ANS[79.9663]PSLFGTEGKPK	1	2	1MOCK	20047	23609.4
sp|Q96B97|SH3K1_HUMAN	ANS[79.9663]PSLFGTEGKPK	1	2	3MOCK	27171.8
sp|Q92530|PSMF1_HUMAN	ANVSS[79.9663]PHREFPPATAR	1	3	1MOCK	39823.4	75177.6
sp|Q92530|PSMF1_HUMAN	ANVSS[79.9663]PHREFPPATAR	1	3	3MOCK	110532
sp|Q6JBY9|CPZIP_HUMAN	APGS[79.9663]PLSSEGAAGEGVR	1	2	1MOCK	66786	79053.3
sp|Q6JBY9|CPZIP_HUMAN	APGS[79.9663]PLSSEGAAGEGVR	1	2	3MOCK	91320.5
sp|P46379|BAG6_HUMAN	APPQTHLPSGASSGTGSAS[79.9663]ATHGGGSPPGTRGPGASVHDR	1	5	1MOCK	145878	107229
sp|P46379|BAG6_HUMAN	APPQTHLPSGASSGTGSAS[79.9663]ATHGGGSPPGTRGPGASVHDR	1	5	3MOCK	68579.1
sp|P46379|BAG6_HUMAN	APPQTHLPSGASSGTGSASATHGGGS[79.9663]PPGTR	1	4	1MOCK	43736.7	42247
sp|P46379|BAG6_HUMAN	APPQTHLPSGASSGTGSASATHGGGS[79.9663]PPGTR	1	4	3MOCK	40757.4
sp|P46379|BAG6_HUMAN	APPQTHLPSGASSGTGSASATHGGGS[79.9663]PPGTRGPGASVHDR	1	5	1MOCK	148325	109630
sp|P46379|BAG6_HUMAN	APPQTHLPSGASSGTGSASATHGGGS[79.9663]PPGTRGPGASVHDR	1	5	3MOCK	70934.1
sp|P46379|BAG6_HUMAN	APPQTHLPSGASSGTGSASATHGGGSPPGT[79.9663]RGPGASVHDR	1	5	1MOCK	151929	117177
sp|P46379|BAG6_HUMAN	APPQTHLPSGASSGTGSASATHGGGSPPGT[79.9663]RGPGASVHDR	1	5	3MOCK	82424.1
sp|Q9BUJ2|HNRL1_HUMAN	APQQQPPPQQPPPPQPPPQQPPPPPS[79.9663]YSPARNPPGASTYNK	1	4	1MOCK	160156	144356
sp|Q9BUJ2|HNRL1_HUMAN	APQQQPPPQQPPPPQPPPQQPPPPPS[79.9663]YSPARNPPGASTYNK	1	4	3MOCK	128555
sp|Q9BUJ2|HNRL1_HUMAN	APQQQPPPQQPPPPQPPPQQPPPPPSYS[79.9663]PAR	1	3	1MOCK	24938.1	44150.8
sp|Q9BUJ2|HNRL1_HUMAN	APQQQPPPQQPPPPQPPPQQPPPPPSYS[79.9663]PAR	1	3	3MOCK	63363.5
sp|Q8IYB3|SRRM1_HUMAN	APQTS[79.9663]SS[79.9663]PPPVR	1	2	1MOCK	64103.9	74342.3
sp|Q8IYB3|SRRM1_HUMAN	APQTS[79.9663]SS[79.9663]PPPVR	1	2	3MOCK	84580.7
sp|Q8IYB3|SRRM1_HUMAN	APQTS[79.9663]SS[79.9663]PPPVRR	1	2	1MOCK	23291	20392.8
sp|Q8IYB3|SRRM1_HUMAN	APQTS[79.9663]SS[79.9663]PPPVRR	1	2	3MOCK	17494.6
sp|Q8IYB3|SRRM1_HUMAN	APQTSS[79.9663]SPPPVRR	1	2	1MOCK	24648.1	19852.2
sp|Q8IYB3|SRRM1_HUMAN	APQTSS[79.9663]SPPPVRR	1	2	3MOCK	15056.3
sp|Q8IYB3|SRRM1_HUMAN	APQTSSS[79.9663]PPPVR	1	2	1MOCK	285991	305562
sp|Q8IYB3|SRRM1_HUMAN	APQTSSS[79.9663]PPPVR	1	2	3MOCK	325132
sp|Q9NRA8|4ET_HUMAN	APS[79.9663]PPLSQVFQTR	1	2	1MOCK	58578.8	65560.1
sp|Q9NRA8|4ET_HUMAN	APS[79.9663]PPLSQVFQTR	1	2	3MOCK	72541.4
sp|Q14980|NUMA1_HUMAN	APVPSTC[57.0215]SSTFPEELS[79.9663]PPSHQAK	1	3	1MOCK	67795.6	68628.9
sp|Q14980|NUMA1_HUMAN	APVPSTC[57.0215]SSTFPEELS[79.9663]PPSHQAK	1	3	3MOCK	69462.3
sp|Q14980|NUMA1_HUMAN	APVPSTC[57.0215]SSTFPEELS[79.9663]PPSHQAKR	1	4	1MOCK	34914.8	34914.1
sp|Q14980|NUMA1_HUMAN	APVPSTC[57.0215]SSTFPEELS[79.9663]PPSHQAKR	1	4	3MOCK	34913.3
sp|Q9GZR7|DDX24_HUMAN	AQAVS[79.9663]EEEEEEEGKS[79.9663]SSPK	1	3	1MOCK	30258.6	43177.9
sp|Q9GZR7|DDX24_HUMAN	AQAVS[79.9663]EEEEEEEGKS[79.9663]SSPK	1	3	3MOCK	56097.3
sp|Q9GZR7|DDX24_HUMAN	AQAVS[79.9663]EEEEEEEGKSSSPK	1	3	1MOCK	56690.3	61173.8
sp|Q9GZR7|DDX24_HUMAN	AQAVS[79.9663]EEEEEEEGKSSSPK	1	3	3MOCK	65657.4
sp|Q9GZR7|DDX24_HUMAN	AQAVSEEEEEEEGKS[79.9663]SSPK	1	3	1MOCK	13214.7	19856.5
sp|Q9GZR7|DDX24_HUMAN	AQAVSEEEEEEEGKS[79.9663]SSPK	1	3	3MOCK	26498.4
sp|Q9GZR7|DDX24_HUMAN	AQAVSEEEEEEEGKSS[79.9663]SPK	1	3	1MOCK	13375.3	20449.3
sp|Q9GZR7|DDX24_HUMAN	AQAVSEEEEEEEGKSS[79.9663]SPK	1	3	3MOCK	27523.2
sp|Q7Z6Z7|HUWE1_HUMAN	AQC[57.0215]ETLS[79.9663]PDGLPEEQPQTTK	1	2	1MOCK	55654.1	52718.8
sp|Q7Z6Z7|HUWE1_HUMAN	AQC[57.0215]ETLS[79.9663]PDGLPEEQPQTTK	1	2	3MOCK	49783.5
sp|O94979|SC31A_HUMAN	AQGEPVAGHES[79.9663]PKIPYEK	1	3	1MOCK	45735.1	67227.5
sp|O94979|SC31A_HUMAN	AQGEPVAGHES[79.9663]PKIPYEK	1	3	3MOCK	88719.8
sp|P40227|TCPZ_HUMAN	AQLGVQAFADALLIIPK		2	1MOCK	2642.05	13422.6
sp|P40227|TCPZ_HUMAN	AQLGVQAFADALLIIPK		2	3MOCK	24203.1
sp|O75376|NCOR1_HUMAN	AQLS[79.9663]PGIYDDTSAR	1	2	1MOCK	29339.9	37954.4
sp|O75376|NCOR1_HUMAN	AQLS[79.9663]PGIYDDTSAR	1	2	3MOCK	46568.9
sp|P61978|HNRPK_HUMAN	AQPYDPNFYDETYDYGGFTMMFDDRR		3	1MOCK	92899.4	54338.5
sp|P61978|HNRPK_HUMAN	AQPYDPNFYDETYDYGGFTMMFDDRR		3	3MOCK	15777.7
sp|O15027|SC16A_HUMAN	AQQELVPPQQQAS[79.9663]PPQLPK	1	2	1MOCK	93464.9	61418.3
sp|O15027|SC16A_HUMAN	AQQELVPPQQQAS[79.9663]PPQLPK	1	2	3MOCK	29371.8
sp|O15027|SC16A_HUMAN	AQQELVPPQQQAS[79.9663]PPQLPK	1	3	1MOCK	82117.5	64679.2
sp|O15027|SC16A_HUMAN	AQQELVPPQQQAS[79.9663]PPQLPK	1	3	3MOCK	47240.9
sp|P35236|PTN7_HUMAN	AQS[79.9663]QEDGDYINANYIR	1	2	1MOCK	29537.9	29537.9
sp|P35236|PTN7_HUMAN	AQS[79.9663]QEDGDYINANYIR	1	2	3MOCK	29537.9
sp|Q8WUI4|HDAC7_HUMAN	AQS[79.9663]SPAAPASLSAPEPASQAR	1	2	1MOCK	43433.5	40575.7
sp|Q8WUI4|HDAC7_HUMAN	AQS[79.9663]SPAAPASLSAPEPASQAR	1	2	3MOCK	37717.9
sp|P56524|HDAC4_HUMAN	AQS[79.9663]SPASATFPVSVQEPPTKPR	1	3	1MOCK	43173	48352.5
sp|P56524|HDAC4_HUMAN	AQS[79.9663]SPASATFPVSVQEPPTKPR	1	3	3MOCK	53531.9
sp|Q15276|RABE1_HUMAN	AQS[79.9663]TDSLGTSGSLQSK	1	2	1MOCK	15608	14310.4
sp|Q15276|RABE1_HUMAN	AQS[79.9663]TDSLGTSGSLQSK	1	2	3MOCK	13012.9
sp|Q8WWQ0|PHIP_HUMAN	AQS[79.9663]YDIQAWKK	1	2	1MOCK	9845.67	17545
sp|Q8WWQ0|PHIP_HUMAN	AQS[79.9663]YDIQAWKK	1	2	3MOCK	25244.3
sp|Q9Y2U5|M3K2_HUMAN	AQS[79.9663]YPDNHQEFSDYDNPIFEK	1	3	1MOCK	76791.5	54499.9
sp|Q9Y2U5|M3K2_HUMAN	AQS[79.9663]YPDNHQEFSDYDNPIFEK	1	3	3MOCK	32208.4
sp|Q9UQ35|SRRM2_HUMAN	AQSGSDS[79.9663]S[79.9663]PEPKAPAPR	1	2	1MOCK	29665.3	24804.8
sp|Q9UQ35|SRRM2_HUMAN	AQSGSDS[79.9663]S[79.9663]PEPKAPAPR	1	2	3MOCK	19944.2
sp|P46013|KI67_HUMAN	AQSLVISPPAPS[79.9663]PR	1	2	1MOCK	40099.3	57425.1
sp|P46013|KI67_HUMAN	AQSLVISPPAPS[79.9663]PR	1	2	3MOCK	74751
sp|Q01082|SPTB2_HUMAN	AQT[79.9663]LPTSVVTITSESSPGKR	1	3	1MOCK	4736.95	11458.4
sp|Q01082|SPTB2_HUMAN	AQT[79.9663]LPTSVVTITSESSPGKR	1	3	3MOCK	18179.9
sp|Q9UQ35|SRRM2_HUMAN	AQT[79.9663]PPGPS[79.9663]LSGSKSPC[57.0215]PQEK	1	3	1MOCK	263402	223743
sp|Q9UQ35|SRRM2_HUMAN	AQT[79.9663]PPGPS[79.9663]LSGSKSPC[57.0215]PQEK	1	3	3MOCK	184084
sp|Q9UQ35|SRRM2_HUMAN	AQT[79.9663]PPGPSLSGSKS[79.9663]PC[57.0215]PQEK	1	3	1MOCK	273342	249595
sp|Q9UQ35|SRRM2_HUMAN	AQT[79.9663]PPGPSLSGSKS[79.9663]PC[57.0215]PQEK	1	3	3MOCK	225849
sp|Q86V88|MGDP1_HUMAN	AQTGPLRS[79.9663]SLEESPFEA	1	2	1MOCK	15915.9	16277.4
sp|Q86V88|MGDP1_HUMAN	AQTGPLRS[79.9663]SLEESPFEA	1	2	3MOCK	16638.9
sp|Q86V88|MGDP1_HUMAN	AQTGPLRSS[79.9663]LEESPFEA	1	2	1MOCK	16479	17087.7
sp|Q86V88|MGDP1_HUMAN	AQTGPLRSS[79.9663]LEESPFEA	1	2	3MOCK	17696.3
sp|Q01082|SPTB2_HUMAN	AQTLPTSVVTITS[79.9663]ESSPGKR	1	3	1MOCK	97553	91237.7
sp|Q01082|SPTB2_HUMAN	AQTLPTSVVTITS[79.9663]ESSPGKR	1	3	3MOCK	84922.4
sp|Q01082|SPTB2_HUMAN	AQTLPTSVVTITSES[79.9663]SPGKR	1	3	1MOCK	103607	84025.9
sp|Q01082|SPTB2_HUMAN	AQTLPTSVVTITSES[79.9663]SPGKR	1	3	3MOCK	64445.1
sp|Q01082|SPTB2_HUMAN	AQTLPTSVVTITSESS[79.9663]PGKR	1	2	1MOCK	16014.4	11843.5
sp|Q01082|SPTB2_HUMAN	AQTLPTSVVTITSESS[79.9663]PGKR	1	2	3MOCK	7672.57
sp|Q01082|SPTB2_HUMAN	AQTLPTSVVTITSESS[79.9663]PGKR	1	3	1MOCK	107547	93018.9
sp|Q01082|SPTB2_HUMAN	AQTLPTSVVTITSESS[79.9663]PGKR	1	3	3MOCK	78490.8
sp|Q9UQ35|SRRM2_HUMAN	AQTPPGPS[79.9663]LSGSKSPC[57.0215]PQEK	1	3	1MOCK	128795	114863
sp|Q9UQ35|SRRM2_HUMAN	AQTPPGPS[79.9663]LSGSKSPC[57.0215]PQEK	1	3	3MOCK	100930
sp|Q9UQ35|SRRM2_HUMAN	AQTPPGPSLSGS[79.9663]KSPC[57.0215]PQEK	1	3	1MOCK	115574	105828
sp|Q9UQ35|SRRM2_HUMAN	AQTPPGPSLSGS[79.9663]KSPC[57.0215]PQEK	1	3	3MOCK	96082.8
sp|Q9UQ35|SRRM2_HUMAN	AQTPPGPSLSGSKS[79.9663]PC[57.0215]PQEK	1	3	1MOCK	10160.8	10044.6
sp|Q9UQ35|SRRM2_HUMAN	AQTPPGPSLSGSKS[79.9663]PC[57.0215]PQEK	1	3	3MOCK	9928.36
sp|P19174|PLCG1_HUMAN	AREGS[79.9663]FESR	1	2	1MOCK	8253.2	11583.8
sp|P19174|PLCG1_HUMAN	AREGS[79.9663]FESR	1	2	3MOCK	14914.3
sp|Q7Z4V5|HDGR2_HUMAN	ARGDS[79.9663]EALDEES	1	2	1MOCK	40286.6	42714.7
sp|Q7Z4V5|HDGR2_HUMAN	ARGDS[79.9663]EALDEES	1	2	3MOCK	45142.8
sp|Q9BRD0|BUD13_HUMAN	ARHDS[79.9663]PDLAPNVTYSLPR	1	3	1MOCK	35543.8	41082.8
sp|Q9BRD0|BUD13_HUMAN	ARHDS[79.9663]PDLAPNVTYSLPR	1	3	3MOCK	46621.8
sp|Q8WVC0|LEO1_HUMAN	ARIYS[79.9663]S[79.9663]DS[79.9663]DEGSEEDKAQR	1	3	1MOCK	19388.3	17410.6
sp|Q8WVC0|LEO1_HUMAN	ARIYS[79.9663]S[79.9663]DS[79.9663]DEGSEEDKAQR	1	3	3MOCK	15432.8
sp|Q6JBY9|CPZIP_HUMAN	ARRS[79.9663]SEEVDGQHPAQEEVPES[79.9663]PQTSGPEAENR	1	4	1MOCK	129109	123348
sp|Q6JBY9|CPZIP_HUMAN	ARRS[79.9663]SEEVDGQHPAQEEVPES[79.9663]PQTSGPEAENR	1	4	3MOCK	117587
sp|Q6JBY9|CPZIP_HUMAN	ARRS[79.9663]SEEVDGQHPAQEEVPESPQTSGPEAENR	1	4	1MOCK	42499.3	44919.5
sp|Q6JBY9|CPZIP_HUMAN	ARRS[79.9663]SEEVDGQHPAQEEVPESPQTSGPEAENR	1	4	3MOCK	47339.8
sp|Q13247|SRSF6_HUMAN	ARS[79.9663]VS[79.9663]PPPK	1	2	1MOCK	5941.39	14609.3
sp|Q13247|SRSF6_HUMAN	ARS[79.9663]VS[79.9663]PPPK	1	2	3MOCK	23277.2
sp|Q13247|SRSF6_HUMAN	ARS[79.9663]VS[79.9663]PPPKR	1	2	1MOCK	99817	82794.8
sp|Q13247|SRSF6_HUMAN	ARS[79.9663]VS[79.9663]PPPKR	1	2	3MOCK	65772.5
sp|Q9UJV9|DDX41_HUMAN	ARTDEVPAGGS[79.9663]RSEAEDEDDEDY[79.9663]VPYVPLR	1	3	1MOCK	41865.1	66441.6
sp|Q9UJV9|DDX41_HUMAN	ARTDEVPAGGS[79.9663]RSEAEDEDDEDY[79.9663]VPYVPLR	1	3	3MOCK	91018.1
sp|P16949|STMN1_HUMAN	AS[79.9663]GQAFELILS[79.9663]PR	1	2	1MOCK	52142.8	38667.2
sp|P16949|STMN1_HUMAN	AS[79.9663]GQAFELILS[79.9663]PR	1	2	3MOCK	25191.7
sp|Q15032|R3HD1_HUMAN	AS[79.9663]SFSGISVLTR	1	2	1MOCK	12151.2	15850.2
sp|Q15032|R3HD1_HUMAN	AS[79.9663]SFSGISVLTR	1	2	3MOCK	19549.2
sp|Q96SB3|NEB2_HUMAN	AS[79.9663]SLNENVDHSALLK	1	2	1MOCK	13000.9	13611.9
sp|Q96SB3|NEB2_HUMAN	AS[79.9663]SLNENVDHSALLK	1	2	3MOCK	14222.8
sp|O14646|CHD1_HUMAN	AS[79.9663]SSGPRSPLDQR	1	2	1MOCK	18979.1	19589.9
sp|O14646|CHD1_HUMAN	AS[79.9663]SSGPRSPLDQR	1	2	3MOCK	20200.7
sp|Q9Y2W1|TR150_HUMAN	ASAVSELS[79.9663]PR	1	2	1MOCK	82901.3	142295
sp|Q9Y2W1|TR150_HUMAN	ASAVSELS[79.9663]PR	1	2	3MOCK	201689
sp|Q9Y2W1|TR150_HUMAN	ASAVSELS[79.9663]PRER	1	2	1MOCK	40799.5	49950.4
sp|Q9Y2W1|TR150_HUMAN	ASAVSELS[79.9663]PRER	1	2	3MOCK	59101.3
sp|Q9Y2W1|TR150_HUMAN	ASAVSELS[79.9663]PRERS[79.9663]PALK	1	3	1MOCK	46779	43775.6
sp|Q9Y2W1|TR150_HUMAN	ASAVSELS[79.9663]PRERS[79.9663]PALK	1	3	3MOCK	40772.2
sp|P09211|GSTP1_HUMAN	ASC[57.0215]LYGQLPK		2	1MOCK	1947.76	17908.8
sp|P09211|GSTP1_HUMAN	ASC[57.0215]LYGQLPK		2	3MOCK	33869.9
sp|Q7L7X3|TAOK1_HUMAN	ASDPQS[79.9663]PPQVSR	1	2	1MOCK	28501.3	26480.2
sp|Q7L7X3|TAOK1_HUMAN	ASDPQS[79.9663]PPQVSR	1	2	3MOCK	24459.1
sp|Q9BZZ5|API5_HUMAN	ASEDTTS[79.9663]GSPPKKSSAGPK	1	3	1MOCK	58037.3	38318.5
sp|Q9BZZ5|API5_HUMAN	ASEDTTS[79.9663]GSPPKKSSAGPK	1	3	3MOCK	18599.7
sp|Q9BZZ5|API5_HUMAN	ASEDTTSGS[79.9663]PPKK	1	2	1MOCK	37910.6	31879.1
sp|Q9BZZ5|API5_HUMAN	ASEDTTSGS[79.9663]PPKK	1	2	3MOCK	25847.6
sp|Q9BZZ5|API5_HUMAN	ASEDTTSGS[79.9663]PPKKSSAGPK	1	3	1MOCK	66605.2	42277.4
sp|Q9BZZ5|API5_HUMAN	ASEDTTSGS[79.9663]PPKKSSAGPK	1	3	3MOCK	17949.7
sp|P17987|TCPA_HUMAN	ASGATILSTLANLEGEETFEAAMLGQAEEVVQER		3	1MOCK	6022.91	20206.5
sp|P17987|TCPA_HUMAN	ASGATILSTLANLEGEETFEAAMLGQAEEVVQER		3	3MOCK	34390
sp|Q8NDT2|RB15B_HUMAN	ASGDPGASGMS[79.9663]PR	1	2	1MOCK	12074.7	12477
sp|Q8NDT2|RB15B_HUMAN	ASGDPGASGMS[79.9663]PR	1	2	3MOCK	12879.3
sp|P16949|STMN1_HUMAN	ASGQAFELILS[79.9663]PR	1	2	1MOCK	2.40553e+06	1.65432e+06
sp|P16949|STMN1_HUMAN	ASGQAFELILS[79.9663]PR	1	2	3MOCK	903101
sp|Q96BY6|DOC10_HUMAN	ASLAS[79.9663]LDS[79.9663]NPSTNEK	1	2	1MOCK	17670.6	18542.9
sp|Q96BY6|DOC10_HUMAN	ASLAS[79.9663]LDS[79.9663]NPSTNEK	1	2	3MOCK	19415.1
sp|Q15022|SUZ12_HUMAN	ASMSEFLES[79.9663]EDGEVEQQR	1	2	1MOCK	123849	92277.3
sp|Q15022|SUZ12_HUMAN	ASMSEFLES[79.9663]EDGEVEQQR	1	2	3MOCK	60706
sp|Q02880|TOP2B_HUMAN	ASPITNDGEDEFVPS[79.9663]DGLDKDEYTFS[79.9663]PGK	1	3	1MOCK	51913	55593.2
sp|Q02880|TOP2B_HUMAN	ASPITNDGEDEFVPS[79.9663]DGLDKDEYTFS[79.9663]PGK	1	3	3MOCK	59273.3
sp|Q02880|TOP2B_HUMAN	ASPITNDGEDEFVPS[79.9663]DGLDKDEYTFS[79.9663]PGKSK	1	3	1MOCK	46370.1	37632
sp|Q02880|TOP2B_HUMAN	ASPITNDGEDEFVPS[79.9663]DGLDKDEYTFS[79.9663]PGKSK	1	3	3MOCK	28894
sp|Q02880|TOP2B_HUMAN	ASPITNDGEDEFVPS[79.9663]DGLDKDEYTFSPGK	1	3	1MOCK	36094.6	38543.9
sp|Q02880|TOP2B_HUMAN	ASPITNDGEDEFVPS[79.9663]DGLDKDEYTFSPGK	1	3	3MOCK	40993.3
sp|Q9C0C2|TB182_HUMAN	ASRVPS[79.9663]S[79.9663]DEEVVEEPQSR	1	2	1MOCK	62087	60780.4
sp|Q9C0C2|TB182_HUMAN	ASRVPS[79.9663]S[79.9663]DEEVVEEPQSR	1	2	3MOCK	59473.7
sp|Q9C0C2|TB182_HUMAN	ASRVPS[79.9663]S[79.9663]DEEVVEEPQSR	1	3	1MOCK	7040.06	10062.8
sp|Q9C0C2|TB182_HUMAN	ASRVPS[79.9663]S[79.9663]DEEVVEEPQSR	1	3	3MOCK	13085.6
sp|Q15032|R3HD1_HUMAN	ASS[79.9663]FSGISVLTR	1	2	1MOCK	12899.6	17915.7
sp|Q15032|R3HD1_HUMAN	ASS[79.9663]FSGISVLTR	1	2	3MOCK	22931.7
sp|Q15477|SKIV2_HUMAN	ASS[79.9663]LEDLVLK	1	2	1MOCK	18628.4	30966.7
sp|Q15477|SKIV2_HUMAN	ASS[79.9663]LEDLVLK	1	2	3MOCK	43304.9
sp|Q9H0B6|KLC2_HUMAN	ASS[79.9663]LNFLNK	1	2	1MOCK	10354.1	28367.5
sp|Q9H0B6|KLC2_HUMAN	ASS[79.9663]LNFLNK	1	2	3MOCK	46380.9
sp|Q13614|MTMR2_HUMAN	ASS[79.9663]PAQC[57.0215]VTPVQTVV	1	2	1MOCK	13144.3	20665.7
sp|Q13614|MTMR2_HUMAN	ASS[79.9663]PAQC[57.0215]VTPVQTVV	1	2	3MOCK	28187.2
sp|Q71RC2|LARP4_HUMAN	ASTAS[79.9663]PC[57.0215]NNNINAATAVALQEPR	1	3	1MOCK	19091.5	16286
sp|Q71RC2|LARP4_HUMAN	ASTAS[79.9663]PC[57.0215]NNNINAATAVALQEPR	1	3	3MOCK	13480.5
sp|O76021|RL1D1_HUMAN	AT[79.9663]NESEDEIPQLVPIGK	1	2	1MOCK	1.44263e+06	1.08628e+06
sp|O76021|RL1D1_HUMAN	AT[79.9663]NESEDEIPQLVPIGK	1	2	3MOCK	729925
sp|O76021|RL1D1_HUMAN	AT[79.9663]NESEDEIPQLVPIGKK	1	2	1MOCK	193215	128260
sp|O76021|RL1D1_HUMAN	AT[79.9663]NESEDEIPQLVPIGKK	1	2	3MOCK	63304.7
sp|Q9ULX6|AKP8L_HUMAN	AT[79.9663]RT[79.9663]DC[57.0215]SDNS[79.9663]DSDNDEGTEGEATEGLEGTEAVEK	1	3	1MOCK	35364.3	32365
sp|Q9ULX6|AKP8L_HUMAN	AT[79.9663]RT[79.9663]DC[57.0215]SDNS[79.9663]DSDNDEGTEGEATEGLEGTEAVEK	1	3	3MOCK	29365.6
sp|Q86U86|PB1_HUMAN	AT[79.9663]SPSSSVSGDFDDGHHSVSTPGPSR	1	3	1MOCK	47677.2	47026.8
sp|Q86U86|PB1_HUMAN	AT[79.9663]SPSSSVSGDFDDGHHSVSTPGPSR	1	3	3MOCK	46376.4
sp|Q96S44|PRPK_HUMAN	AT[79.9663]TPADGEEPAPEAEALAAAR	1	2	1MOCK	57264	62524.8
sp|Q96S44|PRPK_HUMAN	AT[79.9663]TPADGEEPAPEAEALAAAR	1	2	3MOCK	67785.7
sp|P29692|EF1D_HUMAN	ATAPQTQHVS[79.9663]PM[15.9949]R	1	2	1MOCK	3997.08	13938.2
sp|P29692|EF1D_HUMAN	ATAPQTQHVS[79.9663]PM[15.9949]R	1	2	3MOCK	23879.3
sp|P29692|EF1D_HUMAN	ATAPQTQHVS[79.9663]PMR	1	2	1MOCK	23659	31525.8
sp|P29692|EF1D_HUMAN	ATAPQTQHVS[79.9663]PMR	1	2	3MOCK	39392.6
sp|P29692|EF1D_HUMAN	ATAPQTQHVS[79.9663]PMRQVEPPAK	1	3	1MOCK	24047	53170.9
sp|P29692|EF1D_HUMAN	ATAPQTQHVS[79.9663]PMRQVEPPAK	1	3	3MOCK	82294.8
sp|Q9UQN3|CHM2B_HUMAN	ATIS[79.9663]DEEIER	1	2	1MOCK	20784.9	29657.7
sp|Q9UQN3|CHM2B_HUMAN	ATIS[79.9663]DEEIER	1	2	3MOCK	38530.5
sp|O60927|PP1RB_HUMAN	ATLGPTPT[79.9663]TPPQPPDPSQPPPGPMQH	1	3	1MOCK	33956.1	37949.5
sp|O60927|PP1RB_HUMAN	ATLGPTPT[79.9663]TPPQPPDPSQPPPGPMQH	1	3	3MOCK	41942.8
sp|O60927|PP1RB_HUMAN	ATLGPTPTT[79.9663]PPQPPDPSQPPPGPMQH	1	3	1MOCK	75963	57148.1
sp|O60927|PP1RB_HUMAN	ATLGPTPTT[79.9663]PPQPPDPSQPPPGPMQH	1	3	3MOCK	38333.1
sp|O76021|RL1D1_HUMAN	ATNES[79.9663]EDEIPQLVPIGK	1	2	1MOCK	1.57929e+06	1.40891e+06
sp|O76021|RL1D1_HUMAN	ATNES[79.9663]EDEIPQLVPIGK	1	2	3MOCK	1.23853e+06
sp|O76021|RL1D1_HUMAN	ATNES[79.9663]EDEIPQLVPIGKK	1	2	1MOCK	173082	117779
sp|O76021|RL1D1_HUMAN	ATNES[79.9663]EDEIPQLVPIGKK	1	2	3MOCK	62477.3
sp|O76021|RL1D1_HUMAN	ATNES[79.9663]EDEIPQLVPIGKK	1	3	1MOCK	388036	317527
sp|O76021|RL1D1_HUMAN	ATNES[79.9663]EDEIPQLVPIGKK	1	3	3MOCK	247017
sp|P22695|QCR2_HUMAN	ATQQPFDVSAFNASYSDSGLFGIYTISQATAAGDVIK		3	1MOCK	3628.99	4101.19
sp|P22695|QCR2_HUMAN	ATQQPFDVSAFNASYSDSGLFGIYTISQATAAGDVIK		3	3MOCK	4573.39
sp|Q9ULX6|AKP8L_HUMAN	ATRTDC[57.0215]S[79.9663]DNS[79.9663]DS[79.9663]DNDEGTEGEATEGLEGTEAVEK	1	3	1MOCK	34057.4	33627.8
sp|Q9ULX6|AKP8L_HUMAN	ATRTDC[57.0215]S[79.9663]DNS[79.9663]DS[79.9663]DNDEGTEGEATEGLEGTEAVEK	1	3	3MOCK	33198.3
sp|Q03252|LMNB2_HUMAN	ATSS[79.9663]SSGSLSATGR	1	2	1MOCK	57258.5	55135.3
sp|Q03252|LMNB2_HUMAN	ATSS[79.9663]SSGSLSATGR	1	2	3MOCK	53012.1
sp|Q9H1E3|NUCKS_HUMAN	ATVT[79.9663]PS[79.9663]PVKGK	1	2	1MOCK	26175.3	26920.8
sp|Q9H1E3|NUCKS_HUMAN	ATVT[79.9663]PS[79.9663]PVKGK	1	2	3MOCK	27666.3
sp|Q9H1E3|NUCKS_HUMAN	ATVTPS[79.9663]PVKGK	1	2	1MOCK	51453.2	87586.8
sp|Q9H1E3|NUCKS_HUMAN	ATVTPS[79.9663]PVKGK	1	2	3MOCK	123720
sp|P68363|TBA1B_HUMAN	AVC[57.0215]MLSNTTAIAEAWAR		2	1MOCK	407650	248828
sp|P68363|TBA1B_HUMAN	AVC[57.0215]MLSNTTAIAEAWAR		2	3MOCK	90007
sp|P68363|TBA1B_HUMAN	AVC[57.0215]MLSNTTAIAEAWAR		3	1MOCK	146867	88879.9
sp|P68363|TBA1B_HUMAN	AVC[57.0215]MLSNTTAIAEAWAR		3	3MOCK	30892.4
sp|Q9BW71|HIRP3_HUMAN	AVEES[79.9663]S[79.9663]DEERQR	1	2	1MOCK	18453.1	23689.9
sp|Q9BW71|HIRP3_HUMAN	AVEES[79.9663]S[79.9663]DEERQR	1	2	3MOCK	28926.7
sp|P60709|ACTB_HUMAN	AVFPSIVGRPR		2	1MOCK	375.904	14417.9
sp|P60709|ACTB_HUMAN	AVFPSIVGRPR		2	3MOCK	28459.9
sp|P68363|TBA1B_HUMAN	AVFVDLEPTVIDEVR		2	1MOCK	8051.3	11323.5
sp|P68363|TBA1B_HUMAN	AVFVDLEPTVIDEVR		2	3MOCK	14595.7
sp|Q9Y2K6|UBP20_HUMAN	AVPIAVADEGES[79.9663]ES[79.9663]EDDDLKPR	1	3	1MOCK	44032.1	43407.3
sp|Q9Y2K6|UBP20_HUMAN	AVPIAVADEGES[79.9663]ES[79.9663]EDDDLKPR	1	3	3MOCK	42782.4
sp|Q9Y2K6|UBP20_HUMAN	AVPIAVADEGES[79.9663]ESEDDDLKPR	1	3	1MOCK	16931.8	16712.7
sp|Q9Y2K6|UBP20_HUMAN	AVPIAVADEGES[79.9663]ESEDDDLKPR	1	3	3MOCK	16493.5
sp|Q66K74|MAP1S_HUMAN	AVPMAPAPAS[79.9663]PGSSNDSSAR	1	2	1MOCK	43621.6	34286.9
sp|Q66K74|MAP1S_HUMAN	AVPMAPAPAS[79.9663]PGSSNDSSAR	1	2	3MOCK	24952.3
sp|Q96JM3|CHAP1_HUMAN	AVPPVS[79.9663]PELR	1	2	1MOCK	4793.17	15695.3
sp|Q96JM3|CHAP1_HUMAN	AVPPVS[79.9663]PELR	1	2	3MOCK	26597.4
sp|P29590|PML_HUMAN	AVS[79.9663]PPHLDGPPS[79.9663]PR	1	2	1MOCK	9588.83	18291.7
sp|P29590|PML_HUMAN	AVS[79.9663]PPHLDGPPS[79.9663]PR	1	2	3MOCK	26994.6
sp|Q13153|PAK1_HUMAN	AVSETPAVPPVS[79.9663]EDEDDDDDDATPPPVIAPRPEHTK	1	3	1MOCK	53873.5	39196.3
sp|Q13153|PAK1_HUMAN	AVSETPAVPPVS[79.9663]EDEDDDDDDATPPPVIAPRPEHTK	1	3	3MOCK	24519.1
sp|Q13153|PAK1_HUMAN	AVSETPAVPPVS[79.9663]EDEDDDDDDATPPPVIAPRPEHTK	1	4	1MOCK	91063.3	68365.4
sp|Q13153|PAK1_HUMAN	AVSETPAVPPVS[79.9663]EDEDDDDDDATPPPVIAPRPEHTK	1	4	3MOCK	45667.4
sp|Q8NEF9|SRFB1_HUMAN	AVTIANS[79.9663]PSKPSEKDSVVSLESQK	1	3	1MOCK	19406.6	18120.3
sp|Q8NEF9|SRFB1_HUMAN	AVTIANS[79.9663]PSKPSEKDSVVSLESQK	1	3	3MOCK	16834.1
sp|P51610|HCFC1_HUMAN	AVTTVTQSTPVPGPSVPPPEELQVS[79.9663]PGPR	1	3	1MOCK	257467	172282
sp|P51610|HCFC1_HUMAN	AVTTVTQSTPVPGPSVPPPEELQVS[79.9663]PGPR	1	3	3MOCK	87096.9
sp|P16219|ACADS_HUMAN	AWITNAWEASAAVVFASTDR		2	1MOCK	5396.73	4525.82
sp|P16219|ACADS_HUMAN	AWITNAWEASAAVVFASTDR		2	3MOCK	3654.91
sp|P68363|TBA1B_HUMAN	AYHEQLSVAEITNAC[57.0215]FEPANQMVK		3	1MOCK	67918.9	53822.1
sp|P68363|TBA1B_HUMAN	AYHEQLSVAEITNAC[57.0215]FEPANQMVK		3	3MOCK	39725.2
sp|Q9UFW8|CGBP1_HUMAN	AYLPDGYENENQLLNS[79.9663]QDC[57.0215]	1	2	1MOCK	27082.2	21690.2
sp|Q9UFW8|CGBP1_HUMAN	AYLPDGYENENQLLNS[79.9663]QDC[57.0215]	1	2	3MOCK	16298.2
sp|Q5H9R7|PP6R3_HUMAN	C[57.0215]AAPRPPS[79.9663]SSPEQR	1	3	1MOCK	20439.4	19144.2
sp|Q5H9R7|PP6R3_HUMAN	C[57.0215]AAPRPPS[79.9663]SSPEQR	1	3	3MOCK	17848.9
sp|Q5H9R7|PP6R3_HUMAN	C[57.0215]AAPRPPSSS[79.9663]PEQR	1	3	1MOCK	20700.2	19402.6
sp|Q5H9R7|PP6R3_HUMAN	C[57.0215]AAPRPPSSS[79.9663]PEQR	1	3	3MOCK	18105.1
sp|Q6ULP2|AFTIN_HUMAN	C[57.0215]AHLC[57.0215]MDSVKT[79.9663]SDDEVGS[79.9663]PKEESR	1	4	1MOCK	13884.5	11141.2
sp|Q6ULP2|AFTIN_HUMAN	C[57.0215]AHLC[57.0215]MDSVKT[79.9663]SDDEVGS[79.9663]PKEESR	1	4	3MOCK	8397.79
sp|Q7L2J0|MEPCE_HUMAN	C[57.0215]APSAGS[79.9663]PAAAVGRES[79.9663]PGAAATSSSGPQAQQHR	1	4	1MOCK	88115.4	58945
sp|Q7L2J0|MEPCE_HUMAN	C[57.0215]APSAGS[79.9663]PAAAVGRES[79.9663]PGAAATSSSGPQAQQHR	1	4	3MOCK	29774.6
sp|Q7L2J0|MEPCE_HUMAN	C[57.0215]APSAGS[79.9663]PAAAVGRESPGAAAT[79.9663]SSSGPQAQQHR	1	4	1MOCK	86504.5	65060.8
sp|Q7L2J0|MEPCE_HUMAN	C[57.0215]APSAGS[79.9663]PAAAVGRESPGAAAT[79.9663]SSSGPQAQQHR	1	4	3MOCK	43617.2
sp|Q7L2J0|MEPCE_HUMAN	C[57.0215]APSAGS[79.9663]PAAAVGRESPGAAATSSS[79.9663]GPQAQQHR	1	3	1MOCK	67426.3	64900.1
sp|Q7L2J0|MEPCE_HUMAN	C[57.0215]APSAGS[79.9663]PAAAVGRESPGAAATSSS[79.9663]GPQAQQHR	1	3	3MOCK	62373.9
sp|O95696|BRD1_HUMAN	C[57.0215]AS[79.9663]ESSISSSNSPLC[57.0215]DSSFNAPK	1	2	1MOCK	18598.2	18460.9
sp|O95696|BRD1_HUMAN	C[57.0215]AS[79.9663]ESSISSSNSPLC[57.0215]DSSFNAPK	1	2	3MOCK	18323.6
sp|Q9BYW2|SETD2_HUMAN	C[57.0215]C[57.0215]S[79.9663]PPNELGFR	1	2	1MOCK	13947.5	19323.8
sp|Q9BYW2|SETD2_HUMAN	C[57.0215]C[57.0215]S[79.9663]PPNELGFR	1	2	3MOCK	24700.2
sp|P14618|KPYM_HUMAN	C[57.0215]C[57.0215]SGAIIVLTK		2	1MOCK	2033.21	9245.15
sp|P14618|KPYM_HUMAN	C[57.0215]C[57.0215]SGAIIVLTK		2	3MOCK	16457.1
sp|Q5XUX1|FBXW9_HUMAN	C[57.0215]DDSRTWDDDS[79.9663]DPESETDPDAQAK	1	3	1MOCK	17169.6	14604.7
sp|Q5XUX1|FBXW9_HUMAN	C[57.0215]DDSRTWDDDS[79.9663]DPESETDPDAQAK	1	3	3MOCK	12039.8
sp|Q14493|SLBP_HUMAN	C[57.0215]DGDAS[79.9663]PPS[79.9663]PAR	1	2	1MOCK	43837.4	44595.3
sp|Q14493|SLBP_HUMAN	C[57.0215]DGDAS[79.9663]PPS[79.9663]PAR	1	2	3MOCK	45353.1
sp|Q14493|SLBP_HUMAN	C[57.0215]DGDAS[79.9663]PPSPAR	1	2	1MOCK	13803.8	14239.5
sp|Q14493|SLBP_HUMAN	C[57.0215]DGDAS[79.9663]PPSPAR	1	2	3MOCK	14675.2
sp|P02765|FETUA_HUMAN	C[57.0215]DSSPDS[79.9663]AEDVR	1	2	1MOCK	84292.9	135281
sp|P02765|FETUA_HUMAN	C[57.0215]DSSPDS[79.9663]AEDVR	1	2	3MOCK	186268
sp|P02765|FETUA_HUMAN	C[57.0215]DSSPDS[79.9663]AEDVRK	1	2	1MOCK	413690	701643
sp|P02765|FETUA_HUMAN	C[57.0215]DSSPDS[79.9663]AEDVRK	1	2	3MOCK	989597
sp|P60709|ACTB_HUMAN	C[57.0215]DVDIRKDLYANTVLSGGTTMYPGIADR		4	1MOCK	42613	28257.8
sp|P60709|ACTB_HUMAN	C[57.0215]DVDIRKDLYANTVLSGGTTMYPGIADR		4	3MOCK	13902.6
sp|Q92854|SEM4D_HUMAN	C[57.0215]ELKFADS[79.9663]DADGD	1	2	1MOCK	28540.3	30297.2
sp|Q92854|SEM4D_HUMAN	C[57.0215]ELKFADS[79.9663]DADGD	1	2	3MOCK	32054.2
sp|Q14966|ZN638_HUMAN	C[57.0215]FRS[79.9663]VS[79.9663]PER	1	2	1MOCK	25264.1	26670.1
sp|Q14966|ZN638_HUMAN	C[57.0215]FRS[79.9663]VS[79.9663]PER	1	2	3MOCK	28076.2
sp|P06748|NPM_HUMAN	C[57.0215]GSGPVHISGQHLVAVEEDAES[79.9663]EDEEEEDVK	1	3	1MOCK	236089	176779
sp|P06748|NPM_HUMAN	C[57.0215]GSGPVHISGQHLVAVEEDAES[79.9663]EDEEEEDVK	1	3	3MOCK	117469
sp|P06748|NPM_HUMAN	C[57.0215]GSGPVHISGQHLVAVEEDAES[79.9663]EDEEEEDVK	1	4	1MOCK	166084	112585
sp|P06748|NPM_HUMAN	C[57.0215]GSGPVHISGQHLVAVEEDAES[79.9663]EDEEEEDVK	1	4	3MOCK	59086.4
sp|P06748|NPM_HUMAN	C[57.0215]GSGPVHISGQHLVAVEEDAES[79.9663]EDEEEEDVKLLSISGK	1	4	1MOCK	233631	150919
sp|P06748|NPM_HUMAN	C[57.0215]GSGPVHISGQHLVAVEEDAES[79.9663]EDEEEEDVKLLSISGK	1	4	3MOCK	68207.8
sp|P06748|NPM_HUMAN	C[57.0215]GSGPVHISGQHLVAVEEDAES[79.9663]EDEEEEDVKLLSISGKR	1	5	1MOCK	621818	334522
sp|P06748|NPM_HUMAN	C[57.0215]GSGPVHISGQHLVAVEEDAES[79.9663]EDEEEEDVKLLSISGKR	1	5	3MOCK	47227.1
sp|Q8NCN4|RN169_HUMAN	C[57.0215]PARLS[79.9663]DS[79.9663]ENEEPSRGQMTQTHR	1	4	1MOCK	17266.5	14013.9
sp|Q8NCN4|RN169_HUMAN	C[57.0215]PARLS[79.9663]DS[79.9663]ENEEPSRGQMTQTHR	1	4	3MOCK	10761.3
sp|P60709|ACTB_HUMAN	C[57.0215]PEALFQPSFLGMESC[57.0215]GIHETTFNSIMK		3	1MOCK	89205.9	74596.3
sp|P60709|ACTB_HUMAN	C[57.0215]PEALFQPSFLGMESC[57.0215]GIHETTFNSIMK		3	3MOCK	59986.6
sp|Q9BPX3|CND3_HUMAN	C[57.0215]QTAEADS[79.9663]ES[79.9663]DHEVPEPESEMK	1	3	1MOCK	89010.5	81416.4
sp|Q9BPX3|CND3_HUMAN	C[57.0215]QTAEADS[79.9663]ES[79.9663]DHEVPEPESEMK	1	3	3MOCK	73822.3
sp|Q9UQ35|SRRM2_HUMAN	C[57.0215]RS[79.9663]PGMLEPLGSSR	1	2	1MOCK	30106.6	33918.2
sp|Q9UQ35|SRRM2_HUMAN	C[57.0215]RS[79.9663]PGMLEPLGSSR	1	2	3MOCK	37729.9
sp|Q9P258|RCC2_HUMAN	C[57.0215]S[79.9663]S[79.9663]SSGGGSSGDEDGLELDGAPGGGKR	1	2	1MOCK	21914.6	14748.7
sp|Q9P258|RCC2_HUMAN	C[57.0215]S[79.9663]S[79.9663]SSGGGSSGDEDGLELDGAPGGGKR	1	2	3MOCK	7582.7
sp|Q96EV2|RBM33_HUMAN	C[57.0215]SATPSAQVKPIVS[79.9663]ASPPSR	1	3	1MOCK	58333.6	51253.8
sp|Q96EV2|RBM33_HUMAN	C[57.0215]SATPSAQVKPIVS[79.9663]ASPPSR	1	3	3MOCK	44173.9
sp|Q96EV2|RBM33_HUMAN	C[57.0215]SATPSAQVKPIVSAS[79.9663]PPSR	1	3	1MOCK	54823.1	49742.2
sp|Q96EV2|RBM33_HUMAN	C[57.0215]SATPSAQVKPIVSAS[79.9663]PPSR	1	3	3MOCK	44661.4
sp|Q9Y478|AAKB1_HUMAN	C[57.0215]SDVSELS[79.9663]SSPPGPYHQEPYVC[57.0215]KPEER	1	3	1MOCK	91154.2	84296.4
sp|Q9Y478|AAKB1_HUMAN	C[57.0215]SDVSELS[79.9663]SSPPGPYHQEPYVC[57.0215]KPEER	1	3	3MOCK	77438.6
sp|Q9Y478|AAKB1_HUMAN	C[57.0215]SDVSELS[79.9663]SSPPGPYHQEPYVC[57.0215]KPEER	1	4	1MOCK	56089	59858.2
sp|Q9Y478|AAKB1_HUMAN	C[57.0215]SDVSELS[79.9663]SSPPGPYHQEPYVC[57.0215]KPEER	1	4	3MOCK	63627.3
sp|P21333|FLNA_HUMAN	C[57.0215]SGPGLS[79.9663]PGMVR	1	2	1MOCK	32697.4	38916
sp|P21333|FLNA_HUMAN	C[57.0215]SGPGLS[79.9663]PGMVR	1	2	3MOCK	45134.6
sp|Q9P258|RCC2_HUMAN	C[57.0215]SSS[79.9663]S[79.9663]GGGSSGDEDGLELDGAPGGGKR	1	3	1MOCK	41525.2	33616.1
sp|Q9P258|RCC2_HUMAN	C[57.0215]SSS[79.9663]S[79.9663]GGGSSGDEDGLELDGAPGGGKR	1	3	3MOCK	25707
sp|Q9P258|RCC2_HUMAN	C[57.0215]SSSSGGGS[79.9663]S[79.9663]GDEDGLELDGAPGGGKR	1	3	1MOCK	41094.6	33643
sp|Q9P258|RCC2_HUMAN	C[57.0215]SSSSGGGS[79.9663]S[79.9663]GDEDGLELDGAPGGGKR	1	3	3MOCK	26191.5
sp|P07737|PROF1_HUMAN	C[57.0215]SVIRDSLLQDGEFSMDLR		3	1MOCK	12660.1	30938.1
sp|P07737|PROF1_HUMAN	C[57.0215]SVIRDSLLQDGEFSMDLR		3	3MOCK	49216.1
sp|P20700|LMNB1_HUMAN	DAALATALGDKK		2	1MOCK	1075.55	7282.15
sp|P20700|LMNB1_HUMAN	DAALATALGDKK		2	3MOCK	13488.8
sp|Q9UPP1|PHF8_HUMAN	DAEYIYPS[79.9663]LES[79.9663]DDDDPALK	1	2	1MOCK	4965.16	11221.4
sp|Q9UPP1|PHF8_HUMAN	DAEYIYPS[79.9663]LES[79.9663]DDDDPALK	1	2	3MOCK	17477.7
sp|Q9UPP1|PHF8_HUMAN	DAEYIYPSLES[79.9663]DDDDPALK	1	2	1MOCK	9647.48	30625.7
sp|Q9UPP1|PHF8_HUMAN	DAEYIYPSLES[79.9663]DDDDPALK	1	2	3MOCK	51603.9
sp|P02769|ALBU_BOVIN	DAFLGSFLYEYSR		2	1MOCK	117525	70069.2
sp|P02769|ALBU_BOVIN	DAFLGSFLYEYSR		2	3MOCK	22613.1
sp|P38646|GRP75_HUMAN	DAGQISGLNVLR		2	1MOCK	3376.41	11155.7
sp|P38646|GRP75_HUMAN	DAGQISGLNVLR		2	3MOCK	18935.1
sp|P11142|HSP7C_HUMAN	DAGTIAGLNVLR		2	1MOCK	14624.7	32379.8
sp|P11142|HSP7C_HUMAN	DAGTIAGLNVLR		2	3MOCK	50134.8
sp|Q9Y2D5|AKAP2_HUMAN	DALGDSLQVPVS[79.9663]PSSTTSSR	1	2	1MOCK	67784.1	112040
sp|Q9Y2D5|AKAP2_HUMAN	DALGDSLQVPVS[79.9663]PSSTTSSR	1	2	3MOCK	156296
sp|Q04727|TLE4_HUMAN	DAPIS[79.9663]PASIASSSSTPSSK	1	2	1MOCK	20829.7	24578.8
sp|Q04727|TLE4_HUMAN	DAPIS[79.9663]PASIASSSSTPSSK	1	2	3MOCK	28327.8
sp|Q04726|TLE3_HUMAN	DAPT[79.9663]SPASVASSSSTPSSK	1	2	1MOCK	49904.9	49093.6
sp|Q04726|TLE3_HUMAN	DAPT[79.9663]SPASVASSSSTPSSK	1	2	3MOCK	48282.2
sp|Q04726|TLE3_HUMAN	DAPTS[79.9663]PASVASSSSTPSSK	1	2	1MOCK	47662.6	48199.5
sp|Q04726|TLE3_HUMAN	DAPTS[79.9663]PASVASSSSTPSSK	1	2	3MOCK	48736.3
sp|Q86YV0|RASL3_HUMAN	DAVQSLQLS[79.9663]PR	1	2	1MOCK	18662.9	26911.8
sp|Q86YV0|RASL3_HUMAN	DAVQSLQLS[79.9663]PR	1	2	3MOCK	35160.8
sp|P62633|CNBP_HUMAN	DC[57.0215]DHADEQKC[57.0215]YSC[57.0215]GEFGHIQK		4	1MOCK	9301.03	12739.9
sp|P62633|CNBP_HUMAN	DC[57.0215]DHADEQKC[57.0215]YSC[57.0215]GEFGHIQK		4	3MOCK	16178.8
sp|Q9H1E3|NUCKS_HUMAN	DDS[79.9663]HSAEDS[79.9663]EDEKEDHKNVR	1	3	1MOCK	33102.2	28948.7
sp|Q9H1E3|NUCKS_HUMAN	DDS[79.9663]HSAEDS[79.9663]EDEKEDHKNVR	1	3	3MOCK	24795.2
sp|P05387|RLA2_HUMAN	DEKKEES[79.9663]EES[79.9663]DDDMGFGLFD	1	2	1MOCK	29773.5	23328.3
sp|P05387|RLA2_HUMAN	DEKKEES[79.9663]EES[79.9663]DDDMGFGLFD	1	2	3MOCK	16883.2
sp|Q13813|SPTN1_HUMAN	DETDSKTAS[79.9663]PWK	1	2	1MOCK	15170.2	25066.7
sp|Q13813|SPTN1_HUMAN	DETDSKTAS[79.9663]PWK	1	2	3MOCK	34963.3
sp|O43237|DC1L2_HUMAN	DFQDYMEPEEGC[57.0215]QGS[79.9663]PQRR	1	3	1MOCK	12221.9	12929.2
sp|O43237|DC1L2_HUMAN	DFQDYMEPEEGC[57.0215]QGS[79.9663]PQRR	1	3	3MOCK	13636.5
sp|P25205|MCM3_HUMAN	DGDSYDPY[79.9663]DFSDTEEEMPQVHTPK	1	3	1MOCK	145073	98509.8
sp|P25205|MCM3_HUMAN	DGDSYDPY[79.9663]DFSDTEEEMPQVHTPK	1	3	3MOCK	51946.4
sp|P25205|MCM3_HUMAN	DGDSYDPYDFS[79.9663]DT[79.9663]EEEMPQVHTPK	1	3	1MOCK	66326.1	61861
sp|P25205|MCM3_HUMAN	DGDSYDPYDFS[79.9663]DT[79.9663]EEEMPQVHTPK	1	3	3MOCK	57395.8
sp|P25205|MCM3_HUMAN	DGDSYDPYDFS[79.9663]DTEEEMPQVHTPK	1	3	1MOCK	150202	122296
sp|P25205|MCM3_HUMAN	DGDSYDPYDFS[79.9663]DTEEEMPQVHTPK	1	3	3MOCK	94390.2
sp|P25205|MCM3_HUMAN	DGDSYDPYDFSDT[79.9663]EEEMPQVHTPK	1	3	1MOCK	155386	117125
sp|P25205|MCM3_HUMAN	DGDSYDPYDFSDT[79.9663]EEEMPQVHTPK	1	3	3MOCK	78863
sp|Q71RC2|LARP4_HUMAN	DGLNQTTIPVS[79.9663]PPSTTKPSR	1	3	1MOCK	6178.98	15407
sp|Q71RC2|LARP4_HUMAN	DGLNQTTIPVS[79.9663]PPSTTKPSR	1	3	3MOCK	24634.9
sp|P08670|VIME_HUMAN	DGQVINET[79.9663]SQHHDDLE	1	2	1MOCK	11023.4	12582
sp|P08670|VIME_HUMAN	DGQVINET[79.9663]SQHHDDLE	1	2	3MOCK	14140.5
sp|P08670|VIME_HUMAN	DGQVINETS[79.9663]QHHDDLE	1	2	1MOCK	11297.9	12714.6
sp|P08670|VIME_HUMAN	DGQVINETS[79.9663]QHHDDLE	1	2	3MOCK	14131.2
sp|Q8NCP5|ZBT44_HUMAN	DGSIS[79.9663]PVSSEC[57.0215]SVVER	1	2	1MOCK	20614.2	18258.1
sp|Q8NCP5|ZBT44_HUMAN	DGSIS[79.9663]PVSSEC[57.0215]SVVER	1	2	3MOCK	15901.9
sp|Q16881|TRXR1_HUMAN	DHHPGKT[79.9663]LPENPAGFTSTATADSR	1	3	1MOCK	71144.1	60521.1
sp|Q16881|TRXR1_HUMAN	DHHPGKT[79.9663]LPENPAGFTSTATADSR	1	3	3MOCK	49898.1
sp|Q6UN15|FIP1_HUMAN	DHS[79.9663]PTPSVFNS[79.9663]DEERYR	1	3	1MOCK	15395	28890.9
sp|Q6UN15|FIP1_HUMAN	DHS[79.9663]PTPSVFNS[79.9663]DEERYR	1	3	3MOCK	42386.9
sp|O60238|BNI3L_HUMAN	DHSSQS[79.9663]EEEVVEGEKEVEALKK	1	4	1MOCK	7217.62	12423.6
sp|O60238|BNI3L_HUMAN	DHSSQS[79.9663]EEEVVEGEKEVEALKK	1	4	3MOCK	17629.6
sp|Q13011|ECH1_HUMAN	DHSVAESLNYVASWNMSMLQTQDLVK		3	1MOCK	30507.4	20856.4
sp|Q13011|ECH1_HUMAN	DHSVAESLNYVASWNMSMLQTQDLVK		3	3MOCK	11205.3
sp|Q4LE39|ARI4B_HUMAN	DIEVLS[79.9663]EDT[79.9663]DYEEDEVTK	1	2	1MOCK	22482.9	37019.4
sp|Q4LE39|ARI4B_HUMAN	DIEVLS[79.9663]EDT[79.9663]DYEEDEVTK	1	2	3MOCK	51556
sp|Q4LE39|ARI4B_HUMAN	DIEVLS[79.9663]EDT[79.9663]DYEEDEVTKK	1	3	1MOCK	14619	14364.9
sp|Q4LE39|ARI4B_HUMAN	DIEVLS[79.9663]EDT[79.9663]DYEEDEVTKK	1	3	3MOCK	14110.8
sp|Q96EV2|RBM33_HUMAN	DIKEES[79.9663]DEEEEDDEESGRLR	1	3	1MOCK	18806	42305.4
sp|Q96EV2|RBM33_HUMAN	DIKEES[79.9663]DEEEEDDEESGRLR	1	3	3MOCK	65804.8
sp|Q9UBW7|ZMYM2_HUMAN	DIYDKDNYELDEDT[79.9663]D	1	2	1MOCK	15435.2	20223.4
sp|Q9UBW7|ZMYM2_HUMAN	DIYDKDNYELDEDT[79.9663]D	1	2	3MOCK	25011.5
sp|O14974|MYPT1_HUMAN	DKKS[79.9663]PLIESTANMDNNQSQK	1	3	1MOCK	27985	23393.6
sp|O14974|MYPT1_HUMAN	DKKS[79.9663]PLIESTANMDNNQSQK	1	3	3MOCK	18802.3
sp|O96013|PAK4_HUMAN	DKRPLS[79.9663]GPDVGTPQPAGLASGAK	1	3	1MOCK	13266.1	15226.7
sp|O96013|PAK4_HUMAN	DKRPLS[79.9663]GPDVGTPQPAGLASGAK	1	3	3MOCK	17187.3
sp|Q14498|RBM39_HUMAN	DKS[79.9663]PVREPIDNLTPEER	1	3	1MOCK	17294.1	130878
sp|Q14498|RBM39_HUMAN	DKS[79.9663]PVREPIDNLTPEER	1	3	3MOCK	244461
sp|Q96ST3|SIN3A_HUMAN	DKSDS[79.9663]PAIQLR	1	2	1MOCK	5629	8929.6
sp|Q96ST3|SIN3A_HUMAN	DKSDS[79.9663]PAIQLR	1	2	3MOCK	12230.2
sp|Q9Y3T9|NOC2L_HUMAN	DLFDLNS[79.9663]S[79.9663]EEDDTEGFSER	1	2	1MOCK	87651.3	73560.9
sp|Q9Y3T9|NOC2L_HUMAN	DLFDLNS[79.9663]S[79.9663]EEDDTEGFSER	1	2	3MOCK	59470.5
sp|Q9BTK6|PAGR1_HUMAN	DLFSLDSEDPSPAS[79.9663]PPLR	1	2	1MOCK	40473.1	44262.4
sp|Q9BTK6|PAGR1_HUMAN	DLFSLDSEDPSPAS[79.9663]PPLR	1	2	3MOCK	48051.7
sp|Q9BW71|HIRP3_HUMAN	DLPAQRGEES[79.9663]S[79.9663]EEEEKGYK	1	3	1MOCK	12892.1	30918.2
sp|Q9BW71|HIRP3_HUMAN	DLPAQRGEES[79.9663]S[79.9663]EEEEKGYK	1	3	3MOCK	48944.3
sp|P16949|STMN1_HUMAN	DLS[79.9663]LEEIQK	1	2	1MOCK	29584.7	50217.2
sp|P16949|STMN1_HUMAN	DLS[79.9663]LEEIQK	1	2	3MOCK	70849.8
sp|P16949|STMN1_HUMAN	DLSLEEIQK		2	1MOCK	5714.35	18730.6
sp|P16949|STMN1_HUMAN	DLSLEEIQK		2	3MOCK	31746.8
sp|Q13586|STIM1_HUMAN	DLT[79.9663]HSDS[79.9663]ES[79.9663]SLHMSDR	1	3	1MOCK	27585.1	27585.1
sp|Q13586|STIM1_HUMAN	DLT[79.9663]HSDS[79.9663]ES[79.9663]SLHMSDR	1	3	3MOCK	27585.1
sp|Q13586|STIM1_HUMAN	DLTHS[79.9663]DSESSLHMSDR	1	3	1MOCK	39755.9	47315.9
sp|Q13586|STIM1_HUMAN	DLTHS[79.9663]DSESSLHMSDR	1	3	3MOCK	54875.9
sp|P07900|HS90A_HUMAN	DLVILLYETALLSSGFSLEDPQTHANR		3	1MOCK	10895.7	10414.8
sp|P07900|HS90A_HUMAN	DLVILLYETALLSSGFSLEDPQTHANR		3	3MOCK	9933.87
sp|Q6PJT7|ZC3HE_HUMAN	DLVQPDKPAS[79.9663]PK	1	2	1MOCK	40895.2	56789.4
sp|Q6PJT7|ZC3HE_HUMAN	DLVQPDKPAS[79.9663]PK	1	2	3MOCK	72683.5
sp|P08238|HS90B_HUMAN	DLVVLLFETALLSSGFSLEDPQTHSNR		3	1MOCK	18538.4	16081.3
sp|P08238|HS90B_HUMAN	DLVVLLFETALLSSGFSLEDPQTHSNR		3	3MOCK	13624.1
sp|P60709|ACTB_HUMAN	DLYANTVLSGGTTMYPGIADR		2	1MOCK	44600.8	64233.8
sp|P60709|ACTB_HUMAN	DLYANTVLSGGTTMYPGIADR		2	3MOCK	83866.8
sp|P27816|MAP4_HUMAN	DM[15.9949]ES[79.9663]PTKLDVTLAK	1	2	1MOCK	3737.69	21918.2
sp|P27816|MAP4_HUMAN	DM[15.9949]ES[79.9663]PTKLDVTLAK	1	2	3MOCK	40098.8
sp|P27816|MAP4_HUMAN	DMES[79.9663]PTKLDVTLAK	1	2	1MOCK	21043.7	34607.4
sp|P27816|MAP4_HUMAN	DMES[79.9663]PTKLDVTLAK	1	2	3MOCK	48171.1
sp|Q9NUL3|STAU2_HUMAN	DMNQPSSSFFSISPT[79.9663]SNSSATIAR	1	3	1MOCK	14197.5	7679.42
sp|Q9NUL3|STAU2_HUMAN	DMNQPSSSFFSISPT[79.9663]SNSSATIAR	1	3	3MOCK	1161.37
sp|O95251|KAT7_HUMAN	DMSLKDS[79.9663]GS[79.9663]DLSHRPK	1	3	1MOCK	8632.52	9409.86
sp|O95251|KAT7_HUMAN	DMSLKDS[79.9663]GS[79.9663]DLSHRPK	1	3	3MOCK	10187.2
sp|Q9Y519|T184B_HUMAN	DNEKTLLLS[79.9663]S[79.9663]DDEF	1	2	1MOCK	20363	15966.3
sp|Q9Y519|T184B_HUMAN	DNEKTLLLS[79.9663]S[79.9663]DDEF	1	2	3MOCK	11569.6
sp|P62805|H4_HUMAN	DNIQGITKPAIR		2	1MOCK	4056.56	94046.2
sp|P62805|H4_HUMAN	DNIQGITKPAIR		2	3MOCK	184036
sp|P62258|1433E_HUMAN	DNLTLWTSDMQGDGEEQNKEALQDVEDENQ		3	1MOCK	29644.7	46554.1
sp|P62258|1433E_HUMAN	DNLTLWTSDMQGDGEEQNKEALQDVEDENQ		3	3MOCK	63463.6
sp|P61981|1433G_HUMAN	DNLTLWTSDQQDDDGGEGNN		2	1MOCK	48292	421502
sp|P61981|1433G_HUMAN	DNLTLWTSDQQDDDGGEGNN		2	3MOCK	794712
sp|P27348|1433T_HUMAN	DNLTLWTSDS[79.9663]AGEEC[57.0215]DAAEGAEN	1	2	1MOCK	164392	98559.1
sp|P27348|1433T_HUMAN	DNLTLWTSDS[79.9663]AGEEC[57.0215]DAAEGAEN	1	2	3MOCK	32725.8
sp|P27348|1433T_HUMAN	DNLTLWTSDSAGEEC[57.0215]DAAEGAEN		2	1MOCK	42083.8	40807.8
sp|P27348|1433T_HUMAN	DNLTLWTSDSAGEEC[57.0215]DAAEGAEN		2	3MOCK	39531.8
sp|P63104|1433Z_HUMAN	DNLTLWTSDTQGDEAEAGEGGEN		2	1MOCK	41819.4	149437
sp|P63104|1433Z_HUMAN	DNLTLWTSDTQGDEAEAGEGGEN		2	3MOCK	257054
sp|P31946|1433B_HUMAN	DNLTLWTSENQGDEGDAGEGEN		2	1MOCK	29182.2	238160
sp|P31946|1433B_HUMAN	DNLTLWTSENQGDEGDAGEGEN		2	3MOCK	447138
sp|Q8NEY8|PPHLN_HUMAN	DNTFFRES[79.9663]PVGR	1	2	1MOCK	11534	27846.6
sp|Q8NEY8|PPHLN_HUMAN	DNTFFRES[79.9663]PVGR	1	2	3MOCK	44159.3
sp|Q9BQG0|MBB1A_HUMAN	DPAQPMS[79.9663]PGEATQSGARPADR	1	3	1MOCK	35493.5	48925
sp|Q9BQG0|MBB1A_HUMAN	DPAQPMS[79.9663]PGEATQSGARPADR	1	3	3MOCK	62356.5
sp|Q9H0D6|XRN2_HUMAN	DQPAFTPSGILTPHALGSRNS[79.9663]PGSQVASNPR	1	4	1MOCK	109808	58200.8
sp|Q9H0D6|XRN2_HUMAN	DQPAFTPSGILTPHALGSRNS[79.9663]PGSQVASNPR	1	4	3MOCK	6593.08
sp|Q16555|DPYL2_HUMAN	DRFQLTDC[57.0215]QIYEVLSVIR		3	1MOCK	4690.25	3045.71
sp|Q16555|DPYL2_HUMAN	DRFQLTDC[57.0215]QIYEVLSVIR		3	3MOCK	1401.16
sp|Q00839|HNRPU_HUMAN	DRLSASSLTMESFAFLWAGGR		3	1MOCK	25311.8	21102.4
sp|Q00839|HNRPU_HUMAN	DRLSASSLTMESFAFLWAGGR		3	3MOCK	16893
sp|Q9Y2U5|M3K2_HUMAN	DRS[79.9663]SPPPGYIPDELHQVAR	1	3	1MOCK	35971.6	26335.3
sp|Q9Y2U5|M3K2_HUMAN	DRS[79.9663]SPPPGYIPDELHQVAR	1	3	3MOCK	16699
sp|O75400|PR40A_HUMAN	DS[79.9663]GNWDT[79.9663]SGSELS[79.9663]EGELEKR	1	2	1MOCK	1627.92	22436.1
sp|O75400|PR40A_HUMAN	DS[79.9663]GNWDT[79.9663]SGSELS[79.9663]EGELEKR	1	2	3MOCK	43244.3
sp|Q9UQ35|SRRM2_HUMAN	DS[79.9663]RSLS[79.9663]YS[79.9663]PVER	1	2	1MOCK	11809.7	14303.8
sp|Q9UQ35|SRRM2_HUMAN	DS[79.9663]RSLS[79.9663]YS[79.9663]PVER	1	2	3MOCK	16797.9
sp|Q12906|ILF3_HUMAN	DS[79.9663]SKGEDSAEETEAKPAVVAPAPVVEAVSTPSAAFPSDATAEQGPILTK	1	4	1MOCK	425285	275653
sp|Q12906|ILF3_HUMAN	DS[79.9663]SKGEDSAEETEAKPAVVAPAPVVEAVSTPSAAFPSDATAEQGPILTK	1	4	3MOCK	126021
sp|Q96D46|NMD3_HUMAN	DSAIPVES[79.9663]DT[79.9663]DDEGAPR	1	2	1MOCK	28527.8	26006.4
sp|Q96D46|NMD3_HUMAN	DSAIPVES[79.9663]DT[79.9663]DDEGAPR	1	2	3MOCK	23485
sp|Q58WW2|DCAF6_HUMAN	DSALQDT[79.9663]DDS[79.9663]DDDPVLIPGAR	1	2	1MOCK	28439.4	42594.8
sp|Q58WW2|DCAF6_HUMAN	DSALQDT[79.9663]DDS[79.9663]DDDPVLIPGAR	1	2	3MOCK	56750.3
sp|P50402|EMD_HUMAN	DSAYQSITHYRPVS[79.9663]ASR	1	3	1MOCK	23757.5	26107.4
sp|P50402|EMD_HUMAN	DSAYQSITHYRPVS[79.9663]ASR	1	3	3MOCK	28457.2
sp|P51532|SMCA4_HUMAN	DSDAGSST[79.9663]PTTSTR	1	2	1MOCK	4589.77	5808.25
sp|P51532|SMCA4_HUMAN	DSDAGSST[79.9663]PTTSTR	1	2	3MOCK	7026.74
sp|P52948|NUP98_HUMAN	DSENLAS[79.9663]PSEYPENGER	1	2	1MOCK	39570.6	55072.5
sp|P52948|NUP98_HUMAN	DSENLAS[79.9663]PSEYPENGER	1	2	3MOCK	70574.4
sp|O75400|PR40A_HUMAN	DSGNWDT[79.9663]S[79.9663]GS[79.9663]ELSEGELEKR	1	3	1MOCK	20980	20296.4
sp|O75400|PR40A_HUMAN	DSGNWDT[79.9663]S[79.9663]GS[79.9663]ELSEGELEKR	1	3	3MOCK	19612.9
sp|O75400|PR40A_HUMAN	DSGNWDTS[79.9663]GS[79.9663]ELS[79.9663]EGELEKR	1	3	1MOCK	20736.9	20210.3
sp|O75400|PR40A_HUMAN	DSGNWDTS[79.9663]GS[79.9663]ELS[79.9663]EGELEKR	1	3	3MOCK	19683.6
sp|O75400|PR40A_HUMAN	DSGNWDTS[79.9663]GS[79.9663]ELSEGELEKR	1	3	1MOCK	16234.8	16286
sp|O75400|PR40A_HUMAN	DSGNWDTS[79.9663]GS[79.9663]ELSEGELEKR	1	3	3MOCK	16337.2
sp|O75400|PR40A_HUMAN	DSGNWDTSGS[79.9663]ELS[79.9663]EGELEKR	1	3	1MOCK	9105.96	11293.6
sp|O75400|PR40A_HUMAN	DSGNWDTSGS[79.9663]ELS[79.9663]EGELEKR	1	3	3MOCK	13481.2
sp|O75400|PR40A_HUMAN	DSGNWDTSGSELS[79.9663]EGELEKR	1	3	1MOCK	14911.9	15560.3
sp|O75400|PR40A_HUMAN	DSGNWDTSGSELS[79.9663]EGELEKR	1	3	3MOCK	16208.7
sp|Q13242|SRSF9_HUMAN	DSPYQSRGS[79.9663]PHYFSPFRPY	1	3	1MOCK	18315.3	15987.1
sp|Q13242|SRSF9_HUMAN	DSPYQSRGS[79.9663]PHYFSPFRPY	1	3	3MOCK	13658.9
sp|Q6P2E9|EDC4_HUMAN	DSQDASAEQS[79.9663]DHDDEVASLASASGGFGTK	1	3	1MOCK	191626	238605
sp|Q6P2E9|EDC4_HUMAN	DSQDASAEQS[79.9663]DHDDEVASLASASGGFGTK	1	3	3MOCK	285585
sp|Q6P2E9|EDC4_HUMAN	DSQDASAEQS[79.9663]DHDDEVASLASASGGFGTKVPAPR	1	4	1MOCK	52786	30638.1
sp|Q6P2E9|EDC4_HUMAN	DSQDASAEQS[79.9663]DHDDEVASLASASGGFGTKVPAPR	1	4	3MOCK	8490.12
sp|Q8N684|CPSF7_HUMAN	DSSDSADGRAT[79.9663]PSENLVPSSAR	1	3	1MOCK	10656.7	17849.5
sp|Q8N684|CPSF7_HUMAN	DSSDSADGRAT[79.9663]PSENLVPSSAR	1	3	3MOCK	25042.3
sp|Q12906|ILF3_HUMAN	DSSKGEDS[79.9663]AEETEAKPAVVAPAPVVEAVSTPSAAFPSDATAEQGPILTK	1	4	1MOCK	425259	275055
sp|Q12906|ILF3_HUMAN	DSSKGEDS[79.9663]AEETEAKPAVVAPAPVVEAVSTPSAAFPSDATAEQGPILTK	1	4	3MOCK	124852
sp|Q8N201|INT1_HUMAN	DSTEAPKPKS[79.9663]SPEQPIGQGR	1	3	1MOCK	18065.3	17188.7
sp|Q8N201|INT1_HUMAN	DSTEAPKPKS[79.9663]SPEQPIGQGR	1	3	3MOCK	16312.1
sp|Q8N201|INT1_HUMAN	DSTEAPKPKSS[79.9663]PEQPIGQGR	1	3	1MOCK	18189.2	20595.2
sp|Q8N201|INT1_HUMAN	DSTEAPKPKSS[79.9663]PEQPIGQGR	1	3	3MOCK	23001.2
sp|Q9BWJ5|SF3B5_HUMAN	DSYC[57.0215]SYMGHFDLLNYFAIAENESK		3	1MOCK	29604.5	18550.7
sp|Q9BWJ5|SF3B5_HUMAN	DSYC[57.0215]SYMGHFDLLNYFAIAENESK		3	3MOCK	7496.92
sp|P60709|ACTB_HUMAN	DSYVGDEAQSK		2	1MOCK	7161.57	51115.7
sp|P60709|ACTB_HUMAN	DSYVGDEAQSK		2	3MOCK	95069.9
sp|P60709|ACTB_HUMAN	DSYVGDEAQSKR		2	1MOCK	8541.31	40749.4
sp|P60709|ACTB_HUMAN	DSYVGDEAQSKR		2	3MOCK	72957.6
sp|Q8NEY8|PPHLN_HUMAN	DTS[79.9663]PSSGSAVSSSK	1	2	1MOCK	23970.7	25449.2
sp|Q8NEY8|PPHLN_HUMAN	DTS[79.9663]PSSGSAVSSSK	1	2	3MOCK	26927.8
sp|Q9UPU7|TBD2B_HUMAN	DTSPDKGELVS[79.9663]DEEEDT	1	2	1MOCK	52967.2	48737.5
sp|Q9UPU7|TBD2B_HUMAN	DTSPDKGELVS[79.9663]DEEEDT	1	2	3MOCK	44507.7
sp|Q13153|PAK1_HUMAN	DVATSPIS[79.9663]PTENNTTPPDALTR	1	2	1MOCK	19617	21392.7
sp|Q13153|PAK1_HUMAN	DVATSPIS[79.9663]PTENNTTPPDALTR	1	2	3MOCK	23168.4
sp|P68363|TBA1B_HUMAN	DVNAAIATIK		2	1MOCK	11876	41888.9
sp|P68363|TBA1B_HUMAN	DVNAAIATIK		2	3MOCK	71901.9
sp|Q86VR2|RETR3_HUMAN	DVS[79.9663]GSWERDQQVEAAQR	1	3	1MOCK	9594.22	11182
sp|Q86VR2|RETR3_HUMAN	DVS[79.9663]GSWERDQQVEAAQR	1	3	3MOCK	12769.9
sp|O00267|SPT5H_HUMAN	DVTNFTVGGFAPM[15.9949]S[79.9663]PR	1	2	1MOCK	4334.72	15264
sp|O00267|SPT5H_HUMAN	DVTNFTVGGFAPM[15.9949]S[79.9663]PR	1	2	3MOCK	26193.3
sp|P38159|RBMX_HUMAN	DVY[79.9663]LSPRDDGYSTKDSYSSR	1	3	1MOCK	89590.6	67923.2
sp|P38159|RBMX_HUMAN	DVY[79.9663]LSPRDDGYSTKDSYSSR	1	3	3MOCK	46255.9
sp|P38159|RBMX_HUMAN	DVYLS[79.9663]PRDDGYSTK	1	2	1MOCK	154032	300762
sp|P38159|RBMX_HUMAN	DVYLS[79.9663]PRDDGYSTK	1	2	3MOCK	447492
sp|P38159|RBMX_HUMAN	DVYLS[79.9663]PRDDGYSTK	1	3	1MOCK	98508.6	228058
sp|P38159|RBMX_HUMAN	DVYLS[79.9663]PRDDGYSTK	1	3	3MOCK	357608
sp|P61978|HNRPK_HUMAN	DYDDM[15.9949]S[79.9663]PR	1	2	1MOCK	15189.2	36783.7
sp|P61978|HNRPK_HUMAN	DYDDM[15.9949]S[79.9663]PR	1	2	3MOCK	58378.2
sp|P61978|HNRPK_HUMAN	DYDDMS[79.9663]PR	1	2	1MOCK	149477	169102
sp|P61978|HNRPK_HUMAN	DYDDMS[79.9663]PR	1	2	3MOCK	188727
sp|P68363|TBA1B_HUMAN	DYEEVGVDSVEGEGEEEGEEY		2	1MOCK	6293.81	15490.4
sp|P68363|TBA1B_HUMAN	DYEEVGVDSVEGEGEEEGEEY		2	3MOCK	24687
sp|P22626|ROA2_HUMAN	DYFEEYGKIDTIEIITDR		3	1MOCK	57396.7	40238.9
sp|P22626|ROA2_HUMAN	DYFEEYGKIDTIEIITDR		3	3MOCK	23081.1
sp|P09651|ROA1_HUMAN	DYFEQYGKIEVIEIMTDR		3	1MOCK	16264.1	15129.6
sp|P09651|ROA1_HUMAN	DYFEQYGKIEVIEIMTDR		3	3MOCK	13995.1
sp|P38159|RBMX_HUMAN	DYTYRDYGHS[79.9663]SSRDDYPSR	1	4	1MOCK	6689.15	16845.9
sp|P38159|RBMX_HUMAN	DYTYRDYGHS[79.9663]SSRDDYPSR	1	4	3MOCK	27002.7
sp|Q9NVU0|RPC5_HUMAN	EAANEAGDS[79.9663]S[79.9663]QDEAEDDVKQITVR	1	3	1MOCK	60636.9	46727.2
sp|Q9NVU0|RPC5_HUMAN	EAANEAGDS[79.9663]S[79.9663]QDEAEDDVKQITVR	1	3	3MOCK	32817.5
sp|P26358|DNMT1_HUMAN	EADDDEEVDDNIPEMPS[79.9663]PK	1	2	1MOCK	20681.1	36894.9
sp|P26358|DNMT1_HUMAN	EADDDEEVDDNIPEMPS[79.9663]PK	1	2	3MOCK	53108.7
sp|Q9P2I0|CPSF2_HUMAN	EADIDS[79.9663]S[79.9663]DES[79.9663]DIEEDIDQPSAHK	1	3	1MOCK	7626.74	15306.3
sp|Q9P2I0|CPSF2_HUMAN	EADIDS[79.9663]S[79.9663]DES[79.9663]DIEEDIDQPSAHK	1	3	3MOCK	22985.8
sp|P14618|KPYM_HUMAN	EAEAAIYHLQLFEELRR		3	1MOCK	181823	107110
sp|P14618|KPYM_HUMAN	EAEAAIYHLQLFEELRR		3	3MOCK	32396.8
sp|Q96ST2|IWS1_HUMAN	EAEDS[79.9663]DS[79.9663]DDNIKR	1	2	1MOCK	6165.99	12248.6
sp|Q96ST2|IWS1_HUMAN	EAEDS[79.9663]DS[79.9663]DDNIKR	1	2	3MOCK	18331.2
sp|P07437|TBB5_HUMAN	EAESC[57.0215]DC[57.0215]LQGFQLTHSLGGGTGSGMGTLLISK		3	1MOCK	126043	75571
sp|P07437|TBB5_HUMAN	EAESC[57.0215]DC[57.0215]LQGFQLTHSLGGGTGSGMGTLLISK		3	3MOCK	25098.6
sp|O14745|NHRF1_HUMAN	EALAEAALES[79.9663]PRPALVR	1	2	1MOCK	25934.8	19522.8
sp|O14745|NHRF1_HUMAN	EALAEAALES[79.9663]PRPALVR	1	2	3MOCK	13110.8
sp|O14745|NHRF1_HUMAN	EALAEAALES[79.9663]PRPALVR	1	3	1MOCK	58865.7	55870.6
sp|O14745|NHRF1_HUMAN	EALAEAALES[79.9663]PRPALVR	1	3	3MOCK	52875.5
sp|P11388|TOP2A_HUMAN	EAQQKVPDEEENEES[79.9663]DNEKETEK	1	3	1MOCK	9755.08	13315
sp|P11388|TOP2A_HUMAN	EAQQKVPDEEENEES[79.9663]DNEKETEK	1	3	3MOCK	16875
sp|O75122|CLAP2_HUMAN	EAS[79.9663]PSRLSVAR	1	2	1MOCK	16239.5	15509.4
sp|O75122|CLAP2_HUMAN	EAS[79.9663]PSRLSVAR	1	2	3MOCK	14779.2
sp|Q9H3P2|NELFA_HUMAN	EASRPPEEPSAPS[79.9663]PTLPAQFK	1	3	1MOCK	56554.5	60049.8
sp|Q9H3P2|NELFA_HUMAN	EASRPPEEPSAPS[79.9663]PTLPAQFK	1	3	3MOCK	63545
sp|Q86YP4|P66A_HUMAN	EATAQKPTGSVGSTVTT[79.9663]PPPLVR	1	3	1MOCK	38970.8	56711.2
sp|Q86YP4|P66A_HUMAN	EATAQKPTGSVGSTVTT[79.9663]PPPLVR	1	3	3MOCK	74451.5
sp|O96019|ACL6A_HUMAN	EAVREGS[79.9663]PANWK	1	2	1MOCK	23088.1	27068.9
sp|O96019|ACL6A_HUMAN	EAVREGS[79.9663]PANWK	1	2	3MOCK	31049.8
sp|Q9BTE3|MCMBP_HUMAN	EAYVNANQARVS[79.9663]PSTSYTPSR	1	3	1MOCK	28545.5	23509.5
sp|Q9BTE3|MCMBP_HUMAN	EAYVNANQARVS[79.9663]PSTSYTPSR	1	3	3MOCK	18473.5
sp|Q05519|SRS11_HUMAN	EC[57.0215]S[79.9663]VEKGTGDSLRESK	1	3	1MOCK	4392.9	9121.27
sp|Q05519|SRS11_HUMAN	EC[57.0215]S[79.9663]VEKGTGDSLRESK	1	3	3MOCK	13849.6
sp|Q9H329|E41LB_HUMAN	EETT[79.9663]GVC[57.0215]M[15.9949]Y[79.9663]PPIKTRLIK	1	3	1MOCK	35146.7	38496.9
sp|Q9H329|E41LB_HUMAN	EETT[79.9663]GVC[57.0215]M[15.9949]Y[79.9663]PPIKTRLIK	1	3	3MOCK	41847.1
sp|Q9H329|E41LB_HUMAN	EETT[79.9663]GVC[57.0215]M[15.9949]YPPIKTRLIK	1	3	1MOCK	755096	1.1755e+06
sp|Q9H329|E41LB_HUMAN	EETT[79.9663]GVC[57.0215]M[15.9949]YPPIKTRLIK	1	3	3MOCK	1.5959e+06
sp|Q9H329|E41LB_HUMAN	EETTGVC[57.0215]M[15.9949]YPPIKT[79.9663]RLIK	1	3	1MOCK	671367	788787
sp|Q9H329|E41LB_HUMAN	EETTGVC[57.0215]M[15.9949]YPPIKT[79.9663]RLIK	1	3	3MOCK	906208
sp|Q99733|NP1L4_HUMAN	EFITGDVEPT[79.9663]DAESEWHSENEEEEKLAGDM[15.9949]K	1	4	1MOCK	22846	15611.6
sp|Q99733|NP1L4_HUMAN	EFITGDVEPT[79.9663]DAESEWHSENEEEEKLAGDM[15.9949]K	1	4	3MOCK	8377.15
sp|Q99733|NP1L4_HUMAN	EFITGDVEPT[79.9663]DAESEWHSENEEEEKLAGDMK	1	3	1MOCK	49356.2	45292
sp|Q99733|NP1L4_HUMAN	EFITGDVEPT[79.9663]DAESEWHSENEEEEKLAGDMK	1	3	3MOCK	41227.8
sp|Q99733|NP1L4_HUMAN	EFITGDVEPT[79.9663]DAESEWHSENEEEEKLAGDMK	1	4	1MOCK	109454	62093.1
sp|Q99733|NP1L4_HUMAN	EFITGDVEPT[79.9663]DAESEWHSENEEEEKLAGDMK	1	4	3MOCK	14732.1
sp|Q99733|NP1L4_HUMAN	EFITGDVEPTDAES[79.9663]EWHSENEEEEKLAGDMK	1	3	1MOCK	47893.3	39417.8
sp|Q99733|NP1L4_HUMAN	EFITGDVEPTDAES[79.9663]EWHSENEEEEKLAGDMK	1	3	3MOCK	30942.3
sp|Q92609|TBCD5_HUMAN	EFTGS[79.9663]PPSSATKK	1	2	1MOCK	15042.3	21640.4
sp|Q92609|TBCD5_HUMAN	EFTGS[79.9663]PPSSATKK	1	2	3MOCK	28238.5
sp|O00264|PGRC1_HUMAN	EGEEPTVYS[79.9663]DEEEPKDESAR	1	3	1MOCK	28078.2	55139.9
sp|O00264|PGRC1_HUMAN	EGEEPTVYS[79.9663]DEEEPKDESAR	1	3	3MOCK	82201.5
sp|O00264|PGRC1_HUMAN	EGEEPTVYSDEEEPKDES[79.9663]AR	1	3	1MOCK	27752.6	53822
sp|O00264|PGRC1_HUMAN	EGEEPTVYSDEEEPKDES[79.9663]AR	1	3	3MOCK	79891.4
sp|P49006|MRP_HUMAN	EGGGDSSASS[79.9663]PTEEEQEQGEIGAC[57.0215]SDEGTAQEGK	1	3	1MOCK	434852	402237
sp|P49006|MRP_HUMAN	EGGGDSSASS[79.9663]PTEEEQEQGEIGAC[57.0215]SDEGTAQEGK	1	3	3MOCK	369623
sp|P49006|MRP_HUMAN	EGGGDSSASSPT[79.9663]EEEQEQGEIGAC[57.0215]SDEGTAQEGK	1	3	1MOCK	425187	385955
sp|P49006|MRP_HUMAN	EGGGDSSASSPT[79.9663]EEEQEQGEIGAC[57.0215]SDEGTAQEGK	1	3	3MOCK	346723
sp|P49006|MRP_HUMAN	EGGGDSSASSPTEEEQEQGEIGAC[57.0215]S[79.9663]DEGTAQEGK	1	3	1MOCK	47647.2	51699.6
sp|P49006|MRP_HUMAN	EGGGDSSASSPTEEEQEQGEIGAC[57.0215]S[79.9663]DEGTAQEGK	1	3	3MOCK	55752
sp|P13796|PLSL_HUMAN	EGIC[57.0215]AIGGTSEQSSVGTQHSYSEEEKYAFVNWINK		4	1MOCK	215958	120557
sp|P13796|PLSL_HUMAN	EGIC[57.0215]AIGGTSEQSSVGTQHSYSEEEKYAFVNWINK		4	3MOCK	25156
sp|Q08945|SSRP1_HUMAN	EGM[15.9949]NPSYDEYADS[79.9663]DEDQHDAYLER	1	3	1MOCK	155960	293928
sp|Q08945|SSRP1_HUMAN	EGM[15.9949]NPSYDEYADS[79.9663]DEDQHDAYLER	1	3	3MOCK	431895
sp|Q08945|SSRP1_HUMAN	EGM[15.9949]NPSYDEYADSDEDQHDAY[79.9663]LER	1	3	1MOCK	155168	287578
sp|Q08945|SSRP1_HUMAN	EGM[15.9949]NPSYDEYADSDEDQHDAY[79.9663]LER	1	3	3MOCK	419989
sp|Q08945|SSRP1_HUMAN	EGMNPSYDEYADS[79.9663]DEDQHDAYLER	1	3	1MOCK	621818	558551
sp|Q08945|SSRP1_HUMAN	EGMNPSYDEYADS[79.9663]DEDQHDAYLER	1	3	3MOCK	495283
sp|Q15007|FL2D_HUMAN	EGNTTEDDFPSS[79.9663]PGNGNK	1	2	1MOCK	36896.2	41678.2
sp|Q15007|FL2D_HUMAN	EGNTTEDDFPSS[79.9663]PGNGNK	1	2	3MOCK	46460.2
sp|P85037|FOXK1_HUMAN	EGS[79.9663]PIPHDPEFGSK	1	2	1MOCK	9579.31	18782.8
sp|P85037|FOXK1_HUMAN	EGS[79.9663]PIPHDPEFGSK	1	2	3MOCK	27986.4
sp|Q5T8P6|RBM26_HUMAN	EGSTQQLQTTS[79.9663]PK	1	2	1MOCK	18162.8	17604.3
sp|Q5T8P6|RBM26_HUMAN	EGSTQQLQTTS[79.9663]PK	1	2	3MOCK	17045.8
sp|P78371|TCPB_HUMAN	EGTIGDMAILGITESFQVKR		3	1MOCK	9096.73	9854.91
sp|P78371|TCPB_HUMAN	EGTIGDMAILGITESFQVKR		3	3MOCK	10613.1
sp|P29401|TKT_HUMAN	EHPDRFIEC[57.0215]YIAEQNMVSIAVGC[57.0215]ATR		4	1MOCK	10848.2	11134.7
sp|P29401|TKT_HUMAN	EHPDRFIEC[57.0215]YIAEQNMVSIAVGC[57.0215]ATR		4	3MOCK	11421.3
sp|O75179|ANR17_HUMAN	EHYPVSSPSS[79.9663]PS[79.9663]PPAQPGGVSR	1	3	1MOCK	29837	28957.6
sp|O75179|ANR17_HUMAN	EHYPVSSPSS[79.9663]PS[79.9663]PPAQPGGVSR	1	3	3MOCK	28078.2
sp|Q9Y2G3|AT11B_HUMAN	EIFGVAVY[79.9663]T[79.9663]GMETKMALNYKSK	1	4	1MOCK	76186.8	66904.4
sp|Q9Y2G3|AT11B_HUMAN	EIFGVAVY[79.9663]T[79.9663]GMETKMALNYKSK	1	4	3MOCK	57622
sp|Q13523|PRP4B_HUMAN	EIIDASDKEGMS[79.9663]PAKR	1	3	1MOCK	6160.37	15578.2
sp|Q13523|PRP4B_HUMAN	EIIDASDKEGMS[79.9663]PAKR	1	3	3MOCK	24996
sp|Q9BQG0|MBB1A_HUMAN	EIPSATQS[79.9663]PISK	1	2	1MOCK	109752	109332
sp|Q9BQG0|MBB1A_HUMAN	EIPSATQS[79.9663]PISK	1	2	3MOCK	108911
sp|Q86UP2|KTN1_HUMAN	EIQNGNLHES[79.9663]DSESVPR	1	3	1MOCK	7433.02	12814.6
sp|Q86UP2|KTN1_HUMAN	EIQNGNLHES[79.9663]DSESVPR	1	3	3MOCK	18196.3
sp|Q7Z2W4|ZCCHV_HUMAN	EIS[79.9663]S[79.9663]PRIQDAGPAS[79.9663]R	1	2	1MOCK	42846.3	50705.2
sp|Q7Z2W4|ZCCHV_HUMAN	EIS[79.9663]S[79.9663]PRIQDAGPAS[79.9663]R	1	2	3MOCK	58564
sp|P60709|ACTB_HUMAN	EITALAPSTMK		2	1MOCK	23736.8	111600
sp|P60709|ACTB_HUMAN	EITALAPSTMK		2	3MOCK	199463
sp|Q8WWM7|ATX2L_HUMAN	EKEVDGLLTSEPMGS[79.9663]PVSSK	1	3	1MOCK	19225	21818
sp|Q8WWM7|ATX2L_HUMAN	EKEVDGLLTSEPMGS[79.9663]PVSSK	1	3	3MOCK	24411
sp|O95684|CEP43_HUMAN	EKGPTTGEGALDLS[79.9663]DVHSPPKS[79.9663]PEGK	1	3	1MOCK	151307	116705
sp|O95684|CEP43_HUMAN	EKGPTTGEGALDLS[79.9663]DVHSPPKS[79.9663]PEGK	1	3	3MOCK	82101.8
sp|O95684|CEP43_HUMAN	EKGPTTGEGALDLSDVHS[79.9663]PPKS[79.9663]PEGK	1	3	1MOCK	138186	111225
sp|O95684|CEP43_HUMAN	EKGPTTGEGALDLSDVHS[79.9663]PPKS[79.9663]PEGK	1	3	3MOCK	84263.4
sp|O95684|CEP43_HUMAN	EKGPTTGEGALDLSDVHS[79.9663]PPKS[79.9663]PEGK	1	4	1MOCK	228957	180609
sp|O95684|CEP43_HUMAN	EKGPTTGEGALDLSDVHS[79.9663]PPKS[79.9663]PEGK	1	4	3MOCK	132262
sp|Q9Y2W1|TR150_HUMAN	EKGSFS[79.9663]DTGLGDGK	1	2	1MOCK	12417.3	17333.6
sp|Q9Y2W1|TR150_HUMAN	EKGSFS[79.9663]DTGLGDGK	1	2	3MOCK	22249.9
sp|P62263|RS14_HUMAN	EKKEEQVISLGPQVAEGENVFGVC[57.0215]HIFASFNDTFVHVTDLSGK		5	1MOCK	5640.32	7954.71
sp|P62263|RS14_HUMAN	EKKEEQVISLGPQVAEGENVFGVC[57.0215]HIFASFNDTFVHVTDLSGK		5	3MOCK	10269.1
sp|P60709|ACTB_HUMAN	EKLC[57.0215]YVALDFEQEMATAASSSSLEK		3	1MOCK	567264	334806
sp|P60709|ACTB_HUMAN	EKLC[57.0215]YVALDFEQEMATAASSSSLEK		3	3MOCK	102349
sp|P60709|ACTB_HUMAN	EKLC[57.0215]YVALDFEQEMATAASSSSLEKSYELPDGQVITIGNER		4	1MOCK	51263.2	33746.7
sp|P60709|ACTB_HUMAN	EKLC[57.0215]YVALDFEQEMATAASSSSLEKSYELPDGQVITIGNER		4	3MOCK	16230.3
sp|Q13610|PWP1_HUMAN	EKLQEEGGGS[79.9663]DEEETGS[79.9663]PSEDGMQSAR	1	3	1MOCK	74398.4	64544.3
sp|Q13610|PWP1_HUMAN	EKLQEEGGGS[79.9663]DEEETGS[79.9663]PSEDGMQSAR	1	3	3MOCK	54690.2
sp|Q13610|PWP1_HUMAN	EKLQEEGGGS[79.9663]DEEETGSPSEDGM[15.9949]QSAR	1	3	1MOCK	27702.3	37265.3
sp|Q13610|PWP1_HUMAN	EKLQEEGGGS[79.9663]DEEETGSPSEDGM[15.9949]QSAR	1	3	3MOCK	46828.3
sp|Q13610|PWP1_HUMAN	EKLQEEGGGS[79.9663]DEEETGSPSEDGMQSAR	1	3	1MOCK	112441	97705.8
sp|Q13610|PWP1_HUMAN	EKLQEEGGGS[79.9663]DEEETGSPSEDGMQSAR	1	3	3MOCK	82970.3
sp|Q86V48|LUZP1_HUMAN	EKPDS[79.9663]DDDLDIASLVTAK	1	3	1MOCK	15345.5	11572.3
sp|Q86V48|LUZP1_HUMAN	EKPDS[79.9663]DDDLDIASLVTAK	1	3	3MOCK	7799.09
sp|Q86V48|LUZP1_HUMAN	EKPDS[79.9663]DDDLDIASLVTAK	1	2	1MOCK	48151.4	36227.2
sp|Q86V48|LUZP1_HUMAN	EKPDS[79.9663]DDDLDIASLVTAK	1	2	3MOCK	24303.1
sp|Q15459|SF3A1_HUMAN	EKQS[79.9663]DDEVYAPGLDIESSLK	1	3	1MOCK	32984.9	23284.7
sp|Q15459|SF3A1_HUMAN	EKQS[79.9663]DDEVYAPGLDIESSLK	1	3	3MOCK	13584.6
sp|Q8IYB3|SRRM1_HUMAN	EKT[79.9663]PELPEPSVK	1	2	1MOCK	12048.7	42920.8
sp|Q8IYB3|SRRM1_HUMAN	EKT[79.9663]PELPEPSVK	1	2	3MOCK	73793
sp|P52272|HNRPM_HUMAN	EKVGEVTYVELLMDAEGK		3	1MOCK	14341	12649.2
sp|P52272|HNRPM_HUMAN	EKVGEVTYVELLMDAEGK		3	3MOCK	10957.5
sp|Q9C0K0|BC11B_HUMAN	ELAGNSS[79.9663]TPPPVS[79.9663]PGRGNPMHR	1	3	1MOCK	93656.8	68390.1
sp|Q9C0K0|BC11B_HUMAN	ELAGNSS[79.9663]TPPPVS[79.9663]PGRGNPMHR	1	3	3MOCK	43123.5
sp|Q9C0K0|BC11B_HUMAN	ELAGNSST[79.9663]PPPVS[79.9663]PGRGNPM[15.9949]HR	1	3	1MOCK	16582.4	21925.4
sp|Q9C0K0|BC11B_HUMAN	ELAGNSST[79.9663]PPPVS[79.9663]PGRGNPM[15.9949]HR	1	3	3MOCK	27268.5
sp|Q9C0K0|BC11B_HUMAN	ELAGNSST[79.9663]PPPVS[79.9663]PGRGNPMHR	1	3	1MOCK	109739	76907.7
sp|Q9C0K0|BC11B_HUMAN	ELAGNSST[79.9663]PPPVS[79.9663]PGRGNPMHR	1	3	3MOCK	44076.4
sp|Q5UIP0|RIF1_HUMAN	ELDPSLVSANDS[79.9663]PSGMQTR	1	2	1MOCK	40836.5	35625.8
sp|Q5UIP0|RIF1_HUMAN	ELDPSLVSANDS[79.9663]PSGMQTR	1	2	3MOCK	30415
sp|Q5UIP0|RIF1_HUMAN	ELDPSLVSANDSPS[79.9663]GMQTR	1	2	1MOCK	42630.9	35769.8
sp|Q5UIP0|RIF1_HUMAN	ELDPSLVSANDSPS[79.9663]GMQTR	1	2	3MOCK	28908.8
sp|Q9Y6D5|BIG2_HUMAN	ELEKPIQS[79.9663]KPQSPVIQAAAVS[79.9663]PK	1	3	1MOCK	117786	84479.6
sp|Q9Y6D5|BIG2_HUMAN	ELEKPIQS[79.9663]KPQSPVIQAAAVS[79.9663]PK	1	3	3MOCK	51173.1
sp|Q9Y6D5|BIG2_HUMAN	ELEKPIQSKPQS[79.9663]PVIQAAAVS[79.9663]PK	1	3	1MOCK	91882.8	71878.4
sp|Q9Y6D5|BIG2_HUMAN	ELEKPIQSKPQS[79.9663]PVIQAAAVS[79.9663]PK	1	3	3MOCK	51874.1
sp|P26599|PTBP1_HUMAN	ELKTDSS[79.9663]PNQAR	1	2	1MOCK	42272.9	42626.8
sp|P26599|PTBP1_HUMAN	ELKTDSS[79.9663]PNQAR	1	2	3MOCK	42980.8
sp|Q12873|CHD3_HUMAN	ELQGDGPPS[79.9663]SPTNDPTVKYETQPR	1	3	1MOCK	35887.5	26679.2
sp|Q12873|CHD3_HUMAN	ELQGDGPPS[79.9663]SPTNDPTVKYETQPR	1	3	3MOCK	17470.9
sp|Q12873|CHD3_HUMAN	ELQGDGPPSS[79.9663]PTNDPTVK	1	2	1MOCK	14877.5	17411.4
sp|Q12873|CHD3_HUMAN	ELQGDGPPSS[79.9663]PTNDPTVK	1	2	3MOCK	19945.3
sp|Q12873|CHD3_HUMAN	ELQGDGPPSS[79.9663]PTNDPTVKYETQPR	1	3	1MOCK	34126	26321.6
sp|Q12873|CHD3_HUMAN	ELQGDGPPSS[79.9663]PTNDPTVKYETQPR	1	3	3MOCK	18517.1
sp|Q12873|CHD3_HUMAN	ELQGDGPPSSPTNDPTVKY[79.9663]ETQPR	1	3	1MOCK	32845.3	24948.4
sp|Q12873|CHD3_HUMAN	ELQGDGPPSSPTNDPTVKY[79.9663]ETQPR	1	3	3MOCK	17051.5
sp|Q9UQ35|SRRM2_HUMAN	ELS[79.9663]NSPLRENSFGS[79.9663]PLEFR	1	3	1MOCK	62328.2	47749.8
sp|Q9UQ35|SRRM2_HUMAN	ELS[79.9663]NSPLRENSFGS[79.9663]PLEFR	1	3	3MOCK	33171.3
sp|Q9UQ35|SRRM2_HUMAN	ELS[79.9663]NSPLRENSFGSPLEFR	1	3	1MOCK	18614.7	18141.4
sp|Q9UQ35|SRRM2_HUMAN	ELS[79.9663]NSPLRENSFGSPLEFR	1	3	3MOCK	17668.1
sp|O95453|PARN_HUMAN	ELS[79.9663]PAGSISK	1	2	1MOCK	19072.2	28848.1
sp|O95453|PARN_HUMAN	ELS[79.9663]PAGSISK	1	2	3MOCK	38624
sp|Q9UQ35|SRRM2_HUMAN	ELSNS[79.9663]PLRENSFGS[79.9663]PLEFR	1	3	1MOCK	68548.9	50359.1
sp|Q9UQ35|SRRM2_HUMAN	ELSNS[79.9663]PLRENSFGS[79.9663]PLEFR	1	3	3MOCK	32169.4
sp|O60341|KDM1A_HUMAN	EMDESLANLS[79.9663]EDEY[79.9663]YSEEERNAK	1	3	1MOCK	26323.3	43525.2
sp|O60341|KDM1A_HUMAN	EMDESLANLS[79.9663]EDEY[79.9663]YSEEERNAK	1	3	3MOCK	60727.2
sp|O60341|KDM1A_HUMAN	EMDESLANLS[79.9663]EDEYYS[79.9663]EEER	1	2	1MOCK	9522.87	18639.1
sp|O60341|KDM1A_HUMAN	EMDESLANLS[79.9663]EDEYYS[79.9663]EEER	1	2	3MOCK	27755.4
sp|O60341|KDM1A_HUMAN	EMDESLANLS[79.9663]EDEYYS[79.9663]EEERNAK	1	3	1MOCK	28515.6	43336.4
sp|O60341|KDM1A_HUMAN	EMDESLANLS[79.9663]EDEYYS[79.9663]EEERNAK	1	3	3MOCK	58157.1
sp|P18583|SON_HUMAN	EMEHNTVC[57.0215]AAGTS[79.9663]PVGEIGEEK	1	3	1MOCK	57815.7	73354.4
sp|P18583|SON_HUMAN	EMEHNTVC[57.0215]AAGTS[79.9663]PVGEIGEEK	1	3	3MOCK	88893.1
sp|O43765|SGTA_HUMAN	EMPQDLRS[79.9663]PART[79.9663]PPSEEDSAEAER	1	3	1MOCK	54534.3	46673.5
sp|O43765|SGTA_HUMAN	EMPQDLRS[79.9663]PART[79.9663]PPSEEDSAEAER	1	3	3MOCK	38812.6
sp|O43765|SGTA_HUMAN	EMPQDLRS[79.9663]PART[79.9663]PPSEEDSAEAER	1	4	1MOCK	24672.8	20420.2
sp|O43765|SGTA_HUMAN	EMPQDLRS[79.9663]PART[79.9663]PPSEEDSAEAER	1	4	3MOCK	16167.5
sp|Q8TCJ2|STT3B_HUMAN	ENPPVEDS[79.9663]S[79.9663]DEDDKRNQGNLYDK	1	3	1MOCK	264052	341239
sp|Q8TCJ2|STT3B_HUMAN	ENPPVEDS[79.9663]S[79.9663]DEDDKRNQGNLYDK	1	3	3MOCK	418426
sp|Q8TCJ2|STT3B_HUMAN	ENPPVEDS[79.9663]S[79.9663]DEDDKRNQGNLYDK	1	4	1MOCK	29807.3	42072.6
sp|Q8TCJ2|STT3B_HUMAN	ENPPVEDS[79.9663]S[79.9663]DEDDKRNQGNLYDK	1	4	3MOCK	54337.9
sp|Q8TCJ2|STT3B_HUMAN	ENPPVEDS[79.9663]SDEDDKRNQGNLY[79.9663]DK	1	3	1MOCK	223982	308029
sp|Q8TCJ2|STT3B_HUMAN	ENPPVEDS[79.9663]SDEDDKRNQGNLY[79.9663]DK	1	3	3MOCK	392076
sp|Q8TCJ2|STT3B_HUMAN	ENPPVEDS[79.9663]SDEDDKRNQGNLYDK	1	3	1MOCK	43934.1	50555.8
sp|Q8TCJ2|STT3B_HUMAN	ENPPVEDS[79.9663]SDEDDKRNQGNLYDK	1	3	3MOCK	57177.5
sp|Q8TCJ2|STT3B_HUMAN	ENPPVEDS[79.9663]SDEDDKRNQGNLYDK	1	4	1MOCK	34408.8	40137.7
sp|Q8TCJ2|STT3B_HUMAN	ENPPVEDS[79.9663]SDEDDKRNQGNLYDK	1	4	3MOCK	45866.6
sp|O95218|ZRAB2_HUMAN	ENVEYIEREES[79.9663]DGEYDEFGR	1	3	1MOCK	29431	49289.4
sp|O95218|ZRAB2_HUMAN	ENVEYIEREES[79.9663]DGEYDEFGR	1	3	3MOCK	69147.8
sp|Q92974|ARHG2_HUMAN	EPALPLEPDS[79.9663]GGNTSPGVTANGEAR	1	2	1MOCK	52657.5	67680.7
sp|Q92974|ARHG2_HUMAN	EPALPLEPDS[79.9663]GGNTSPGVTANGEAR	1	2	3MOCK	82703.9
sp|Q92974|ARHG2_HUMAN	EPALPLEPDSGGNTS[79.9663]PGVTANGEAR	1	2	1MOCK	44836.7	65568.5
sp|Q92974|ARHG2_HUMAN	EPALPLEPDSGGNTS[79.9663]PGVTANGEAR	1	2	3MOCK	86300.4
sp|Q92974|ARHG2_HUMAN	EPALPLEPDSGGNTS[79.9663]PGVTANGEAR	1	3	1MOCK	22612	33851.4
sp|Q92974|ARHG2_HUMAN	EPALPLEPDSGGNTS[79.9663]PGVTANGEAR	1	3	3MOCK	45090.8
sp|P08575|PTPRC_HUMAN	EQAEGSEPTSGTEGPEHSVNGPAS[79.9663]PALNQGS	1	3	1MOCK	287980	274828
sp|P08575|PTPRC_HUMAN	EQAEGSEPTSGTEGPEHSVNGPAS[79.9663]PALNQGS	1	3	3MOCK	261677
sp|P05141|ADT2_HUMAN	EQGVLSFWR		2	1MOCK	1541.18	6985.63
sp|P05141|ADT2_HUMAN	EQGVLSFWR		2	3MOCK	12430.1
sp|P17987|TCPA_HUMAN	EQLAIAEFAR		2	1MOCK	2674.02	7922.99
sp|P17987|TCPA_HUMAN	EQLAIAEFAR		2	3MOCK	13172
sp|Q7L4I2|RSRC2_HUMAN	EQSEVSVS[79.9663]PR	1	2	1MOCK	30996	46362.2
sp|Q7L4I2|RSRC2_HUMAN	EQSEVSVS[79.9663]PR	1	2	3MOCK	61728.4
sp|P08238|HS90B_HUMAN	EQVANSAFVER		2	1MOCK	4933.24	27590.4
sp|P08238|HS90B_HUMAN	EQVANSAFVER		2	3MOCK	50247.5
sp|Q6UN15|FIP1_HUMAN	ERDHS[79.9663]PTPSVFNSDEERY[79.9663]R	1	4	1MOCK	105343	83146.3
sp|Q6UN15|FIP1_HUMAN	ERDHS[79.9663]PTPSVFNSDEERY[79.9663]R	1	4	3MOCK	60949.3
sp|Q6UN15|FIP1_HUMAN	ERDHS[79.9663]PTPSVFNSDEERYR	1	4	1MOCK	50263.1	78348.7
sp|Q6UN15|FIP1_HUMAN	ERDHS[79.9663]PTPSVFNSDEERYR	1	4	3MOCK	106434
sp|Q9UPU7|TBD2B_HUMAN	ERDTSPDKGELVS[79.9663]DEEEDT	1	3	1MOCK	25777.9	26823.2
sp|Q9UPU7|TBD2B_HUMAN	ERDTSPDKGELVS[79.9663]DEEEDT	1	3	3MOCK	27868.6
sp|Q96GY3|LIN37_HUMAN	EREC[57.0215]S[79.9663]PSS[79.9663]PLPPLPEDEEGSEVTNSK	1	3	1MOCK	43824.1	39549.6
sp|Q96GY3|LIN37_HUMAN	EREC[57.0215]S[79.9663]PSS[79.9663]PLPPLPEDEEGSEVTNSK	1	3	3MOCK	35275.1
sp|P84103|SRSF3_HUMAN	ERS[79.9663]LS[79.9663]RER	1	2	1MOCK	827272	556997
sp|P84103|SRSF3_HUMAN	ERS[79.9663]LS[79.9663]RER	1	2	3MOCK	286723
sp|Q9Y2W1|TR150_HUMAN	ERS[79.9663]PALKS[79.9663]PLQSVVVR	1	2	1MOCK	82831.9	51202
sp|Q9Y2W1|TR150_HUMAN	ERS[79.9663]PALKS[79.9663]PLQSVVVR	1	2	3MOCK	19572
sp|Q9Y2W1|TR150_HUMAN	ERS[79.9663]PALKS[79.9663]PLQSVVVR	1	3	1MOCK	200438	202055
sp|Q9Y2W1|TR150_HUMAN	ERS[79.9663]PALKS[79.9663]PLQSVVVR	1	3	3MOCK	203673
sp|Q9Y2V2|CHSP1_HUMAN	ERS[79.9663]PS[79.9663]PLRGNVVPS[79.9663]PLPTR	1	3	1MOCK	324901	304201
sp|Q9Y2V2|CHSP1_HUMAN	ERS[79.9663]PS[79.9663]PLRGNVVPS[79.9663]PLPTR	1	3	3MOCK	283501
sp|Q9Y2V2|CHSP1_HUMAN	ERS[79.9663]PS[79.9663]PLRGNVVPSPLPT[79.9663]R	1	3	1MOCK	332718	240929
sp|Q9Y2V2|CHSP1_HUMAN	ERS[79.9663]PS[79.9663]PLRGNVVPSPLPT[79.9663]R	1	3	3MOCK	149141
sp|Q9Y2V2|CHSP1_HUMAN	ERS[79.9663]PS[79.9663]PLRGNVVPSPLPTR	1	3	1MOCK	396836	411414
sp|Q9Y2V2|CHSP1_HUMAN	ERS[79.9663]PS[79.9663]PLRGNVVPSPLPTR	1	3	3MOCK	425993
sp|Q14687|GSE1_HUMAN	ERS[79.9663]PS[79.9663]PPTIQSK	1	2	1MOCK	49411.6	50024.2
sp|Q14687|GSE1_HUMAN	ERS[79.9663]PS[79.9663]PPTIQSK	1	2	3MOCK	50636.9
sp|O00193|SMAP_HUMAN	ES[79.9663]HPHGVKRS[79.9663]ASPDDDLGSSNWEAADLGNEER	1	4	1MOCK	91205.6	67532.3
sp|O00193|SMAP_HUMAN	ES[79.9663]HPHGVKRS[79.9663]ASPDDDLGSSNWEAADLGNEER	1	4	3MOCK	43859
sp|O00193|SMAP_HUMAN	ESHPHGVKRS[79.9663]AS[79.9663]PDDDLGSSNWEAADLGNEER	1	4	1MOCK	90881.3	66188.1
sp|O00193|SMAP_HUMAN	ESHPHGVKRS[79.9663]AS[79.9663]PDDDLGSSNWEAADLGNEER	1	4	3MOCK	41494.8
sp|O15042|SR140_HUMAN	ESLC[57.0215]DS[79.9663]PHQNLSRPLLENK	1	3	1MOCK	23957.6	25221.4
sp|O15042|SR140_HUMAN	ESLC[57.0215]DS[79.9663]PHQNLSRPLLENK	1	3	3MOCK	26485.2
sp|P25788|PSA3_HUMAN	ESLKEEDES[79.9663]DDDNM	1	2	1MOCK	568100	542523
sp|P25788|PSA3_HUMAN	ESLKEEDES[79.9663]DDDNM	1	2	3MOCK	516946
sp|P25788|PSA3_HUMAN	ESLKEEDES[79.9663]DDDNM[15.9949]	1	2	1MOCK	141763	213374
sp|P25788|PSA3_HUMAN	ESLKEEDES[79.9663]DDDNM[15.9949]	1	2	3MOCK	284985
sp|Q6PKG0|LARP1_HUMAN	ESPRPLQLPGAEGPAIS[79.9663]DGEEGGGEPGAGGGAAGAAGAGRR	1	4	1MOCK	221114	154700
sp|Q6PKG0|LARP1_HUMAN	ESPRPLQLPGAEGPAIS[79.9663]DGEEGGGEPGAGGGAAGAAGAGRR	1	4	3MOCK	88286.2
sp|Q04726|TLE3_HUMAN	ESSANNSVS[79.9663]PSESLR	1	2	1MOCK	36643.8	38262.3
sp|Q04726|TLE3_HUMAN	ESSANNSVS[79.9663]PSESLR	1	2	3MOCK	39880.7
sp|Q15910|EZH2_HUMAN	ESSIIAPAPAEDVDT[79.9663]PPRKK	1	3	1MOCK	5160.3	15957.8
sp|Q15910|EZH2_HUMAN	ESSIIAPAPAEDVDT[79.9663]PPRKK	1	3	3MOCK	26755.3
sp|Q15424|SAFB1_HUMAN	ESSTSEGADQKM[15.9949]S[79.9663]S[79.9663]PEDDSDTKR	1	3	1MOCK	6288.77	10689.8
sp|Q15424|SAFB1_HUMAN	ESSTSEGADQKM[15.9949]S[79.9663]S[79.9663]PEDDSDTKR	1	3	3MOCK	15090.9
sp|Q15424|SAFB1_HUMAN	ESSTSEGADQKMS[79.9663]S[79.9663]PEDDSDTKR	1	3	1MOCK	85974.3	88045.6
sp|Q15424|SAFB1_HUMAN	ESSTSEGADQKMS[79.9663]S[79.9663]PEDDSDTKR	1	3	3MOCK	90116.9
sp|Q15424|SAFB1_HUMAN	ESSTSEGADQKMS[79.9663]SPEDDSDTKR	1	4	1MOCK	9068.17	11037.6
sp|Q15424|SAFB1_HUMAN	ESSTSEGADQKMS[79.9663]SPEDDSDTKR	1	4	3MOCK	13006.9
sp|P16949|STMN1_HUMAN	ESVPEFPLS[79.9663]PPK	1	2	1MOCK	21312.6	73707.3
sp|P16949|STMN1_HUMAN	ESVPEFPLS[79.9663]PPK	1	2	3MOCK	126102
sp|P06899|H2B1J_HUMAN	ESYSIYVYK		2	1MOCK	11642	39266.9
sp|P06899|H2B1J_HUMAN	ESYSIYVYK		2	3MOCK	66891.9
sp|O60814|H2B1K_HUMAN	ESYSVYVYK		2	1MOCK	15958.4	80812.3
sp|O60814|H2B1K_HUMAN	ESYSVYVYK		2	3MOCK	145666
sp|Q9NYF8|BCLF1_HUMAN	ET[79.9663]QSPEQVKSEK	1	2	1MOCK	70885.8	68100.6
sp|Q9NYF8|BCLF1_HUMAN	ET[79.9663]QSPEQVKSEK	1	2	3MOCK	65315.4
sp|Q6P2E9|EDC4_HUMAN	ETC[57.0215]STLAES[79.9663]PRNGLQEK	1	3	1MOCK	31865.8	39554
sp|Q6P2E9|EDC4_HUMAN	ETC[57.0215]STLAES[79.9663]PRNGLQEK	1	3	3MOCK	47242.2
sp|Q9UHB6|LIMA1_HUMAN	ETPHS[79.9663]PGVEDAPIAK	1	2	1MOCK	9068.58	16905.1
sp|Q9UHB6|LIMA1_HUMAN	ETPHS[79.9663]PGVEDAPIAK	1	2	3MOCK	24741.7
sp|Q9UHB6|LIMA1_HUMAN	ETPHS[79.9663]PGVEDAPIAK	1	3	1MOCK	27971.6	43938.8
sp|Q9UHB6|LIMA1_HUMAN	ETPHS[79.9663]PGVEDAPIAK	1	3	3MOCK	59905.9
sp|Q9NYF8|BCLF1_HUMAN	ETQS[79.9663]PEQVKSEK	1	2	1MOCK	75484.3	69206.7
sp|Q9NYF8|BCLF1_HUMAN	ETQS[79.9663]PEQVKSEK	1	2	3MOCK	62929.1
sp|Q9UMZ2|SYNRG_HUMAN	ETSFGS[79.9663]SENITM[15.9949]TSLSK	1	2	1MOCK	9460.35	12689.7
sp|Q9UMZ2|SYNRG_HUMAN	ETSFGS[79.9663]SENITM[15.9949]TSLSK	1	2	3MOCK	15919.1
sp|Q9UMZ2|SYNRG_HUMAN	ETSFGS[79.9663]SENITMTSLSK	1	2	1MOCK	52921.1	46187.3
sp|Q9UMZ2|SYNRG_HUMAN	ETSFGS[79.9663]SENITMTSLSK	1	2	3MOCK	39453.5
sp|P13639|EF2_HUMAN	ETVSEESNVLC[57.0215]LSK		2	1MOCK	5971.36	10103.4
sp|P13639|EF2_HUMAN	ETVSEESNVLC[57.0215]LSK		2	3MOCK	14235.5
sp|Q9NWQ4|GPT2L_HUMAN	EVAPVTNFS[79.9663]DS[79.9663]DDTMVAK	1	2	1MOCK	39720.2	41328.5
sp|Q9NWQ4|GPT2L_HUMAN	EVAPVTNFS[79.9663]DS[79.9663]DDTMVAK	1	2	3MOCK	42936.8
sp|Q9NWQ4|GPT2L_HUMAN	EVAPVTNFS[79.9663]DSDDTMVAK	1	2	1MOCK	12397.7	13370
sp|Q9NWQ4|GPT2L_HUMAN	EVAPVTNFS[79.9663]DSDDTMVAK	1	2	3MOCK	14342.2
sp|Q16666|IF16_HUMAN	EVDAT[79.9663]SPAPSTSSTVKTEGAEATPGAQK	1	3	1MOCK	36653.2	31526.6
sp|Q16666|IF16_HUMAN	EVDAT[79.9663]SPAPSTSSTVKTEGAEATPGAQK	1	3	3MOCK	26400.1
sp|Q16666|IF16_HUMAN	EVDATS[79.9663]PAPSTSSTVK	1	2	1MOCK	59703.6	76897.7
sp|Q16666|IF16_HUMAN	EVDATS[79.9663]PAPSTSSTVK	1	2	3MOCK	94091.8
sp|Q16666|IF16_HUMAN	EVDATS[79.9663]PAPSTSSTVKTEGAEATPGAQK	1	3	1MOCK	34541.7	30115.7
sp|Q16666|IF16_HUMAN	EVDATS[79.9663]PAPSTSSTVKTEGAEATPGAQK	1	3	3MOCK	25689.8
sp|Q16666|IF16_HUMAN	EVDATS[79.9663]PAPSTSSTVKTEGAEATPGAQKR	1	4	1MOCK	61255.5	52651.2
sp|Q16666|IF16_HUMAN	EVDATS[79.9663]PAPSTSSTVKTEGAEATPGAQKR	1	4	3MOCK	44046.8
sp|Q13043|STK4_HUMAN	EVDQDDEENS[79.9663]EEDEMDSGTM[15.9949]VR	1	2	1MOCK	15835.2	22405.8
sp|Q13043|STK4_HUMAN	EVDQDDEENS[79.9663]EEDEMDSGTM[15.9949]VR	1	2	3MOCK	28976.4
sp|Q13043|STK4_HUMAN	EVDQDDEENS[79.9663]EEDEMDSGTMVR	1	2	1MOCK	66808.8	58784.9
sp|Q13043|STK4_HUMAN	EVDQDDEENS[79.9663]EEDEMDSGTMVR	1	2	3MOCK	50761
sp|Q9Y388|RBMX2_HUMAN	EVQAEQPSS[79.9663]SSPR	1	2	1MOCK	9525.77	11894.2
sp|Q9Y388|RBMX2_HUMAN	EVQAEQPSS[79.9663]SSPR	1	2	3MOCK	14262.7
sp|P07814|SYEP_HUMAN	EYIPGQPPLS[79.9663]QSSDSSPTRNSEPAGLETPEAK	1	3	1MOCK	180469	220691
sp|P07814|SYEP_HUMAN	EYIPGQPPLS[79.9663]QSSDSSPTRNSEPAGLETPEAK	1	3	3MOCK	260913
sp|P07814|SYEP_HUMAN	EYIPGQPPLSQS[79.9663]SDSSPTRNSEPAGLETPEAK	1	3	1MOCK	174419	209088
sp|P07814|SYEP_HUMAN	EYIPGQPPLSQS[79.9663]SDSSPTRNSEPAGLETPEAK	1	3	3MOCK	243758
sp|P07814|SYEP_HUMAN	EYIPGQPPLSQSSDSSPTRNS[79.9663]EPAGLETPEAK	1	3	1MOCK	170963	198298
sp|P07814|SYEP_HUMAN	EYIPGQPPLSQSSDSSPTRNS[79.9663]EPAGLETPEAK	1	3	3MOCK	225634
sp|Q8NBU5|ATAD1_HUMAN	EYVNST[79.9663]SEESHDEDEIRPVQQQDLHR	1	4	1MOCK	25512.7	23969.9
sp|Q8NBU5|ATAD1_HUMAN	EYVNST[79.9663]SEESHDEDEIRPVQQQDLHR	1	4	3MOCK	22427
sp|Q8NBU5|ATAD1_HUMAN	EYVNSTSEES[79.9663]HDEDEIRPVQQQDLHR	1	4	1MOCK	26793.1	26124.4
sp|Q8NBU5|ATAD1_HUMAN	EYVNSTSEES[79.9663]HDEDEIRPVQQQDLHR	1	4	3MOCK	25455.8
sp|Q5C9Z4|NOM1_HUMAN	FAEDEEKS[79.9663]ENS[79.9663]S[79.9663]EDGDITDKSLC[57.0215]GSGEK	1	3	1MOCK	68179.4	57802.8
sp|Q5C9Z4|NOM1_HUMAN	FAEDEEKS[79.9663]ENS[79.9663]S[79.9663]EDGDITDKSLC[57.0215]GSGEK	1	3	3MOCK	47426.1
sp|P05455|LA_HUMAN	FAS[79.9663]DDEHDEHDENGATGPVK	1	3	1MOCK	7533.52	15581
sp|P05455|LA_HUMAN	FAS[79.9663]DDEHDEHDENGATGPVK	1	3	3MOCK	23628.4
sp|P05455|LA_HUMAN	FAS[79.9663]DDEHDEHDENGATGPVKR	1	3	1MOCK	47974.4	57084
sp|P05455|LA_HUMAN	FAS[79.9663]DDEHDEHDENGATGPVKR	1	3	3MOCK	66193.6
sp|P05455|LA_HUMAN	FAS[79.9663]DDEHDEHDENGATGPVKR	1	4	1MOCK	270938	322864
sp|P05455|LA_HUMAN	FAS[79.9663]DDEHDEHDENGATGPVKR	1	4	3MOCK	374789
sp|Q96KP4|CNDP2_HUMAN	FC[57.0215]LEGMEESGSEGLDELIFAR		2	1MOCK	3754.15	4274.24
sp|Q96KP4|CNDP2_HUMAN	FC[57.0215]LEGMEESGSEGLDELIFAR		2	3MOCK	4794.34
sp|P68363|TBA1B_HUMAN	FDGALNVDLTEFQTNLVPYPR		2	1MOCK	13991.8	15253.7
sp|P68363|TBA1B_HUMAN	FDGALNVDLTEFQTNLVPYPR		2	3MOCK	16515.7
sp|Q9H7N4|SFR19_HUMAN	FDIYDPFHPTDEAYS[79.9663]PPPAPEQK	1	3	1MOCK	61167.8	42957.6
sp|Q9H7N4|SFR19_HUMAN	FDIYDPFHPTDEAYS[79.9663]PPPAPEQK	1	3	3MOCK	24747.3
sp|P54105|ICLN_HUMAN	FEEESKEPVADEEEEDS[79.9663]DDDVEPITEFR	1	3	1MOCK	135477	882311
sp|P54105|ICLN_HUMAN	FEEESKEPVADEEEEDS[79.9663]DDDVEPITEFR	1	3	3MOCK	1.62915e+06
sp|P13010|XRCC5_HUMAN	FFMGNQVLK		2	1MOCK	1682.43	7658.82
sp|P13010|XRCC5_HUMAN	FFMGNQVLK		2	3MOCK	13635.2
sp|Q9UBE0|SAE1_HUMAN	FFTGDVFGYHGYTFANLGEHEFVEEK		4	1MOCK	11573.8	8856.09
sp|Q9UBE0|SAE1_HUMAN	FFTGDVFGYHGYTFANLGEHEFVEEK		4	3MOCK	6138.38
sp|O75083|WDR1_HUMAN	FGAVFLWDSGSSVGEITGHNK		3	1MOCK	31247.4	23097.2
sp|O75083|WDR1_HUMAN	FGAVFLWDSGSSVGEITGHNK		3	3MOCK	14947.1
sp|Q15233|NONO_HUMAN	FGQAATM[15.9949]EGIGAIGGT[79.9663]PPAFNR	1	2	1MOCK	17598.4	18056.2
sp|Q15233|NONO_HUMAN	FGQAATM[15.9949]EGIGAIGGT[79.9663]PPAFNR	1	2	3MOCK	18514
sp|Q15233|NONO_HUMAN	FGQAATM[15.9949]EGIGAIGGT[79.9663]PPAFNR	1	3	1MOCK	12310.6	16055.5
sp|Q15233|NONO_HUMAN	FGQAATM[15.9949]EGIGAIGGT[79.9663]PPAFNR	1	3	3MOCK	19800.3
sp|Q15233|NONO_HUMAN	FGQAATMEGIGAIGGT[79.9663]PPAFNR	1	2	1MOCK	55223.3	37107.9
sp|Q15233|NONO_HUMAN	FGQAATMEGIGAIGGT[79.9663]PPAFNR	1	2	3MOCK	18992.5
sp|Q15233|NONO_HUMAN	FGQAATMEGIGAIGGT[79.9663]PPAFNR	1	3	1MOCK	55762.2	36761.3
sp|Q15233|NONO_HUMAN	FGQAATMEGIGAIGGT[79.9663]PPAFNR	1	3	3MOCK	17760.5
sp|P14618|KPYM_HUMAN	FGVEQDVDMVFASFIR		2	1MOCK	3666.69	9908.11
sp|P14618|KPYM_HUMAN	FGVEQDVDMVFASFIR		2	3MOCK	16149.5
sp|P14618|KPYM_HUMAN	FGVEQDVDMVFASFIR		3	1MOCK	1003.29	8947.95
sp|P14618|KPYM_HUMAN	FGVEQDVDMVFASFIR		3	3MOCK	16892.6
sp|Q99590|SCAFB_HUMAN	FHS[79.9663]PSTT[79.9663]WSPNKDTPQEK	1	3	1MOCK	86673.3	68803.5
sp|Q99590|SCAFB_HUMAN	FHS[79.9663]PSTT[79.9663]WSPNKDTPQEK	1	3	3MOCK	50933.8
sp|P49023|PAXI_HUMAN	FIHQQPQSSS[79.9663]PVYGSSAK	1	3	1MOCK	21929.4	19725.1
sp|P49023|PAXI_HUMAN	FIHQQPQSSS[79.9663]PVYGSSAK	1	3	3MOCK	17520.7
sp|Q01664|TFAP4_HUMAN	FIQELSGSS[79.9663]PK	1	2	1MOCK	31808.4	41472.1
sp|Q01664|TFAP4_HUMAN	FIQELSGSS[79.9663]PK	1	2	3MOCK	51135.9
sp|Q13144|EI2BE_HUMAN	FIQWLKEAEEES[79.9663]S[79.9663]EDD	1	2	1MOCK	190567	108446
sp|Q13144|EI2BE_HUMAN	FIQWLKEAEEES[79.9663]S[79.9663]EDD	1	2	3MOCK	26325
sp|P30101|PDIA3_HUMAN	FISDKDASIVGFFDDSFSEAHSEFLK		4	1MOCK	70778.4	40049.1
sp|P30101|PDIA3_HUMAN	FISDKDASIVGFFDDSFSEAHSEFLK		4	3MOCK	9319.73
sp|Q9H501|ESF1_HUMAN	FKIDSNIS[79.9663]PK	1	2	1MOCK	19229.5	25335.7
sp|Q9H501|ESF1_HUMAN	FKIDSNIS[79.9663]PK	1	2	3MOCK	31441.9
sp|O43815|STRN_HUMAN	FLESAAADFS[79.9663]DEDEDDDVDGREK	1	3	1MOCK	24441.6	27659.2
sp|O43815|STRN_HUMAN	FLESAAADFS[79.9663]DEDEDDDVDGREK	1	3	3MOCK	30876.8
sp|Q76FK4|NOL8_HUMAN	FLET[79.9663]DS[79.9663]EEEQEEVNEK	1	2	1MOCK	10484.2	18882.2
sp|Q76FK4|NOL8_HUMAN	FLET[79.9663]DS[79.9663]EEEQEEVNEK	1	2	3MOCK	27280.1
sp|Q76FK4|NOL8_HUMAN	FLET[79.9663]DS[79.9663]EEEQEEVNEKK	1	3	1MOCK	8673.29	12418
sp|Q76FK4|NOL8_HUMAN	FLET[79.9663]DS[79.9663]EEEQEEVNEKK	1	3	3MOCK	16162.8
sp|P63104|1433Z_HUMAN	FLIPNASQAESK		2	1MOCK	2456.74	23160
sp|P63104|1433Z_HUMAN	FLIPNASQAESK		2	3MOCK	43863.3
sp|Q96JG6|VPS50_HUMAN	FMEQSRS[79.9663]PSVS[79.9663]PSKQPVSTSSK	1	3	1MOCK	33978.5	24665.8
sp|Q96JG6|VPS50_HUMAN	FMEQSRS[79.9663]PSVS[79.9663]PSKQPVSTSSK	1	3	3MOCK	15353.1
sp|Q13838|DX39B_HUMAN	FMQDPMEIFVDDETKLTLHGLQQYYVK		4	1MOCK	5688.72	5593.07
sp|Q13838|DX39B_HUMAN	FMQDPMEIFVDDETKLTLHGLQQYYVK		4	3MOCK	5497.42
sp|Q99623|PHB2_HUMAN	FNASQLITQR		2	1MOCK	603.455	4525.66
sp|Q99623|PHB2_HUMAN	FNASQLITQR		2	3MOCK	8447.86
sp|Q9NYF8|BCLF1_HUMAN	FNDS[79.9663]EGDDTEETEDYR	1	2	1MOCK	20013.6	38997.5
sp|Q9NYF8|BCLF1_HUMAN	FNDS[79.9663]EGDDTEETEDYR	1	2	3MOCK	57981.5
sp|Q9NYF8|BCLF1_HUMAN	FNDS[79.9663]EGDDTEETEDYRQFR	1	3	1MOCK	56249.2	71022.1
sp|Q9NYF8|BCLF1_HUMAN	FNDS[79.9663]EGDDTEETEDYRQFR	1	3	3MOCK	85795.1
sp|Q9NYF8|BCLF1_HUMAN	FNDS[79.9663]EGDDTEETEDYRQFRK	1	3	1MOCK	46217.6	47658
sp|Q9NYF8|BCLF1_HUMAN	FNDS[79.9663]EGDDTEETEDYRQFRK	1	3	3MOCK	49098.5
sp|Q9NYF8|BCLF1_HUMAN	FNDS[79.9663]EGDDTEETEDYRQFRK	1	4	1MOCK	9277.98	9570.62
sp|Q9NYF8|BCLF1_HUMAN	FNDS[79.9663]EGDDTEETEDYRQFRK	1	4	3MOCK	9863.27
sp|Q13547|HDAC1_HUMAN	FNVGEDC[57.0215]PVFDGLFEFC[57.0215]QLSTGGSVASAVK		3	1MOCK	6961.81	6451.43
sp|Q13547|HDAC1_HUMAN	FNVGEDC[57.0215]PVFDGLFEFC[57.0215]QLSTGGSVASAVK		3	3MOCK	5941.06
sp|P84243|H33_HUMAN	FQSAAIGALQEASEAYLVGLFEDTNLC[57.0215]AIHAK		3	1MOCK	1949.11	4667.46
sp|P84243|H33_HUMAN	FQSAAIGALQEASEAYLVGLFEDTNLC[57.0215]AIHAK		3	3MOCK	7385.81
sp|P68431|H31_HUMAN	FQSSAVMALQEAC[57.0215]EAYLVGLFEDTNLC[57.0215]AIHAK		3	1MOCK	8708.75	40906.4
sp|P68431|H31_HUMAN	FQSSAVMALQEAC[57.0215]EAYLVGLFEDTNLC[57.0215]AIHAK		3	3MOCK	73104.1
sp|P68431|H31_HUMAN	FQSSAVMALQEAC[57.0215]EAYLVGLFEDTNLC[57.0215]AIHAK		4	1MOCK	11956.4	9150.9
sp|P68431|H31_HUMAN	FQSSAVMALQEAC[57.0215]EAYLVGLFEDTNLC[57.0215]AIHAK		4	3MOCK	6345.46
sp|Q71DI3|H32_HUMAN	FQSSAVMALQEASEAYLVGLFEDTNLC[57.0215]AIHAK		3	1MOCK	5438.72	19162.5
sp|Q71DI3|H32_HUMAN	FQSSAVMALQEASEAYLVGLFEDTNLC[57.0215]AIHAK		3	3MOCK	32886.4
sp|P60709|ACTB_HUMAN	FRC[57.0215]PEALFQPSFLGMESC[57.0215]GIHETTFNSIMK		4	1MOCK	194782	166336
sp|P60709|ACTB_HUMAN	FRC[57.0215]PEALFQPSFLGMESC[57.0215]GIHETTFNSIMK		4	3MOCK	137890
sp|Q7Z460|CLAP1_HUMAN	FS[79.9663]FRSQEDLNEPIKR	1	3	1MOCK	24471.2	25301
sp|Q7Z460|CLAP1_HUMAN	FS[79.9663]FRSQEDLNEPIKR	1	3	3MOCK	26130.7
sp|Q08211|DHX9_HUMAN	FSDHVALLSVFQAWDDAR		3	1MOCK	5745.21	10187.4
sp|Q08211|DHX9_HUMAN	FSDHVALLSVFQAWDDAR		3	3MOCK	14629.5
sp|Q15185|TEBP_HUMAN	FSEM[15.9949]MNNMGGDEDVDLPEVDGADDDS[79.9663]QDS[79.9663]DDEKMPDLE	1	3	1MOCK	52351.5	62150
sp|Q15185|TEBP_HUMAN	FSEM[15.9949]MNNMGGDEDVDLPEVDGADDDS[79.9663]QDS[79.9663]DDEKMPDLE	1	3	3MOCK	71948.5
sp|Q15185|TEBP_HUMAN	FSEMMNNM[15.9949]GGDEDVDLPEVDGADDDS[79.9663]QDS[79.9663]DDEKMPDLE	1	3	1MOCK	53768.5	62637.6
sp|Q15185|TEBP_HUMAN	FSEMMNNM[15.9949]GGDEDVDLPEVDGADDDS[79.9663]QDS[79.9663]DDEKMPDLE	1	3	3MOCK	71506.7
sp|Q15185|TEBP_HUMAN	FSEMMNNMGGDEDVDLPEVDGADDDS[79.9663]QDS[79.9663]DDEKM[15.9949]PDLE	1	3	1MOCK	26218.4	37953.1
sp|Q15185|TEBP_HUMAN	FSEMMNNMGGDEDVDLPEVDGADDDS[79.9663]QDS[79.9663]DDEKM[15.9949]PDLE	1	3	3MOCK	49687.7
sp|Q15185|TEBP_HUMAN	FSEMMNNMGGDEDVDLPEVDGADDDS[79.9663]QDS[79.9663]DDEKMPDLE	1	3	1MOCK	102976	101426
sp|Q15185|TEBP_HUMAN	FSEMMNNMGGDEDVDLPEVDGADDDS[79.9663]QDS[79.9663]DDEKMPDLE	1	3	3MOCK	99875.6
sp|Q7Z460|CLAP1_HUMAN	FSFRS[79.9663]QEDLNEPIKR	1	3	1MOCK	24685.9	25573.2
sp|Q7Z460|CLAP1_HUMAN	FSFRS[79.9663]QEDLNEPIKR	1	3	3MOCK	26460.5
sp|O00567|NOP56_HUMAN	FSKEEPVS[79.9663]S[79.9663]GPEEAVGK	1	2	1MOCK	147310	120001
sp|O00567|NOP56_HUMAN	FSKEEPVS[79.9663]S[79.9663]GPEEAVGK	1	2	3MOCK	92691.6
sp|P13796|PLSL_HUMAN	FSLVGIGGQDLNEGNR		2	1MOCK	12061.8	14901.4
sp|P13796|PLSL_HUMAN	FSLVGIGGQDLNEGNR		2	3MOCK	17741
sp|P46087|NOP2_HUMAN	FSNSIPQSQTGNSETAT[79.9663]PTNVDLPQVIPK	1	3	1MOCK	56924.5	30900.6
sp|P46087|NOP2_HUMAN	FSNSIPQSQTGNSETAT[79.9663]PTNVDLPQVIPK	1	3	3MOCK	4876.7
sp|P06733|ENOA_HUMAN	FTASAGIQVVGDDLTVTNPK		2	1MOCK	50762.2	40590.3
sp|P06733|ENOA_HUMAN	FTASAGIQVVGDDLTVTNPK		2	3MOCK	30418.4
sp|P06733|ENOA_HUMAN	FTASAGIQVVGDDLTVTNPKR		3	1MOCK	50793.9	33410.6
sp|P06733|ENOA_HUMAN	FTASAGIQVVGDDLTVTNPKR		3	3MOCK	16027.2
sp|Q9NXG2|THUM1_HUMAN	FTDKDQQPS[79.9663]GS[79.9663]EGEDDDAEAALKK	1	3	1MOCK	79681	148164
sp|Q9NXG2|THUM1_HUMAN	FTDKDQQPS[79.9663]GS[79.9663]EGEDDDAEAALKK	1	3	3MOCK	216647
sp|Q15942|ZYX_HUMAN	FTPVAS[79.9663]KFSPGAPGGSGSQPNQK	1	3	1MOCK	24231.5	18916.1
sp|Q15942|ZYX_HUMAN	FTPVAS[79.9663]KFSPGAPGGSGSQPNQK	1	3	3MOCK	13600.6
sp|P23396|RS3_HUMAN	FVADGIFKAELNEFLTR		3	1MOCK	8686.45	11662.9
sp|P23396|RS3_HUMAN	FVADGIFKAELNEFLTR		3	3MOCK	14639.3
sp|P31146|COR1A_HUMAN	FVALIC[57.0215]EASGGGAFLVLPLGK		2	1MOCK	19725.9	48223.6
sp|P31146|COR1A_HUMAN	FVALIC[57.0215]EASGGGAFLVLPLGK		2	3MOCK	76721.4
sp|Q7L1Q6|BZW1_HUMAN	FVEWLKNAEEES[79.9663]ES[79.9663]EAEEGD	1	2	1MOCK	632403	362476
sp|Q7L1Q6|BZW1_HUMAN	FVEWLKNAEEES[79.9663]ES[79.9663]EAEEGD	1	2	3MOCK	92548.2
sp|Q7L1Q6|BZW1_HUMAN	FVEWLKNAEEES[79.9663]ESEAEEGD	1	2	1MOCK	92112.7	55697
sp|Q7L1Q6|BZW1_HUMAN	FVEWLKNAEEES[79.9663]ESEAEEGD	1	2	3MOCK	19281.3
sp|Q9Y6E2|BZW2_HUMAN	FVEWLQNAEEES[79.9663]ES[79.9663]EGEEN	1	2	1MOCK	311175	188792
sp|Q9Y6E2|BZW2_HUMAN	FVEWLQNAEEES[79.9663]ES[79.9663]EGEEN	1	2	3MOCK	66408.4
sp|P40926|MDHM_HUMAN	FVFSLVDAMNGKEGVVEC[57.0215]SFVK		3	1MOCK	21252	13961
sp|P40926|MDHM_HUMAN	FVFSLVDAMNGKEGVVEC[57.0215]SFVK		3	3MOCK	6670.07
sp|Q9UBB9|TFP11_HUMAN	GAAEEAELEDS[79.9663]DDEEKPVKQDDFPK	1	3	1MOCK	6648.8	12392.9
sp|Q9UBB9|TFP11_HUMAN	GAAEEAELEDS[79.9663]DDEEKPVKQDDFPK	1	3	3MOCK	18137
sp|Q7Z417|NUFP2_HUMAN	GADNDGS[79.9663]GSESGYTTPK	1	2	1MOCK	32275.8	24521.4
sp|Q7Z417|NUFP2_HUMAN	GADNDGS[79.9663]GSESGYTTPK	1	2	3MOCK	16766.9
sp|Q99549|MPP8_HUMAN	GAEAFGDS[79.9663]EEDGEDVFEVEK	1	2	1MOCK	163564	198238
sp|Q99549|MPP8_HUMAN	GAEAFGDS[79.9663]EEDGEDVFEVEK	1	2	3MOCK	232911
sp|P49006|MRP_HUMAN	GAEASAAS[79.9663]EEEAGPQATEPSTPSGPESGPTPASAEQNE	1	3	1MOCK	214393	184543
sp|P49006|MRP_HUMAN	GAEASAAS[79.9663]EEEAGPQATEPSTPSGPESGPTPASAEQNE	1	3	3MOCK	154694
sp|P49006|MRP_HUMAN	GAEASAASEEEAGPQATEPS[79.9663]TPSGPESGPTPASAEQNE	1	3	1MOCK	200564	233459
sp|P49006|MRP_HUMAN	GAEASAASEEEAGPQATEPS[79.9663]TPSGPESGPTPASAEQNE	1	3	3MOCK	266353
sp|P49006|MRP_HUMAN	GAEASAASEEEAGPQATEPST[79.9663]PSGPESGPTPASAEQNE	1	3	1MOCK	115347	178256
sp|P49006|MRP_HUMAN	GAEASAASEEEAGPQATEPST[79.9663]PSGPESGPTPASAEQNE	1	3	3MOCK	241165
sp|P49006|MRP_HUMAN	GAEASAASEEEAGPQATEPSTPSGPESGPTPASAEQNE		3	1MOCK	8101.93	125977
sp|P49006|MRP_HUMAN	GAEASAASEEEAGPQATEPSTPSGPESGPTPASAEQNE		3	3MOCK	243852
sp|Q9H7N4|SFR19_HUMAN	GAEETSWS[79.9663]GEER	1	2	1MOCK	15205.8	16568.2
sp|Q9H7N4|SFR19_HUMAN	GAEETSWS[79.9663]GEER	1	2	3MOCK	17930.6
sp|P16455|MGMT_HUMAN	GAGATSGS[79.9663]PPAGRN	1	2	1MOCK	38286.8	28375.2
sp|P16455|MGMT_HUMAN	GAGATSGS[79.9663]PPAGRN	1	2	3MOCK	18463.6
sp|P35579|MYH9_HUMAN	GAGDGS[79.9663]DEEVDGKADGAEAKPAE	1	2	1MOCK	69855.9	62590.9
sp|P35579|MYH9_HUMAN	GAGDGS[79.9663]DEEVDGKADGAEAKPAE	1	2	3MOCK	55325.8
sp|P35579|MYH9_HUMAN	GAGDGS[79.9663]DEEVDGKADGAEAKPAE	1	3	1MOCK	111358	111904
sp|P35579|MYH9_HUMAN	GAGDGS[79.9663]DEEVDGKADGAEAKPAE	1	3	3MOCK	112450
sp|P04406|G3P_HUMAN	GALQNIIPASTGAAK		2	1MOCK	24419.8	148579
sp|P04406|G3P_HUMAN	GALQNIIPASTGAAK		2	3MOCK	272739
sp|Q92785|REQU_HUMAN	GAPDPRVDDDS[79.9663]LGEFPVTNSR	1	3	1MOCK	16151.3	19568.2
sp|Q92785|REQU_HUMAN	GAPDPRVDDDS[79.9663]LGEFPVTNSR	1	3	3MOCK	22985.1
sp|Q9P1Y6|PHRF1_HUMAN	GAVAAEGAS[79.9663]DTEREEPTESQGLAAR	1	3	1MOCK	40087.8	41225.4
sp|Q9P1Y6|PHRF1_HUMAN	GAVAAEGAS[79.9663]DTEREEPTESQGLAAR	1	3	3MOCK	42362.9
sp|P00558|PGK1_HUMAN	GC[57.0215]ITIIGGGDTATC[57.0215]C[57.0215]AK		2	1MOCK	49835.2	51246.1
sp|P00558|PGK1_HUMAN	GC[57.0215]ITIIGGGDTATC[57.0215]C[57.0215]AK		2	3MOCK	52657.1
sp|P14618|KPYM_HUMAN	GDLGIEIPAEK		2	1MOCK	4773.9	28235.9
sp|P14618|KPYM_HUMAN	GDLGIEIPAEK		2	3MOCK	51698
sp|O00264|PGRC1_HUMAN	GDQPAASGDS[79.9663]DDDEPPPLPR	1	2	1MOCK	47826.2	70406.7
sp|O00264|PGRC1_HUMAN	GDQPAASGDS[79.9663]DDDEPPPLPR	1	2	3MOCK	92987.1
sp|P49006|MRP_HUMAN	GDVTAEEAAGAS[79.9663]PAK	1	2	1MOCK	11899.8	15662.8
sp|P49006|MRP_HUMAN	GDVTAEEAAGAS[79.9663]PAK	1	2	3MOCK	19425.8
sp|P49006|MRP_HUMAN	GDVTAEEAAGAS[79.9663]PAKANGQENGHVK	1	3	1MOCK	26872.4	39089.3
sp|P49006|MRP_HUMAN	GDVTAEEAAGAS[79.9663]PAKANGQENGHVK	1	3	3MOCK	51306.3
sp|Q9UQ35|SRRM2_HUMAN	GEFSAS[79.9663]PM[15.9949]LK	1	2	1MOCK	3461.8	17377.9
sp|Q9UQ35|SRRM2_HUMAN	GEFSAS[79.9663]PM[15.9949]LK	1	2	3MOCK	31293.9
sp|Q9UQ35|SRRM2_HUMAN	GEFSAS[79.9663]PMLK	1	2	1MOCK	34332.4	64934.6
sp|Q9UQ35|SRRM2_HUMAN	GEFSAS[79.9663]PMLK	1	2	3MOCK	95536.9
sp|P49841|GSK3B_HUMAN	GEPNVSY[79.9663]IC[57.0215]SR	1	2	1MOCK	81254.9	84697
sp|P49841|GSK3B_HUMAN	GEPNVSY[79.9663]IC[57.0215]SR	1	2	3MOCK	88139.1
sp|P07910|HNRPC_HUMAN	GFAFVQYVNER		2	1MOCK	10808.1	13434.2
sp|P07910|HNRPC_HUMAN	GFAFVQYVNER		2	3MOCK	16060.4
sp|P09651|ROA1_HUMAN	GFAFVTFDDHDSVDKIVIQK		3	1MOCK	512590	270552
sp|P09651|ROA1_HUMAN	GFAFVTFDDHDSVDKIVIQK		3	3MOCK	28514.1
sp|P51991|ROA3_HUMAN	GFAFVTFDDHDTVDKIVVQK		3	1MOCK	411702	219812
sp|P51991|ROA3_HUMAN	GFAFVTFDDHDTVDKIVVQK		3	3MOCK	27922
sp|Q15056|IF4H_HUMAN	GFC[57.0215]YVEFDEVDSLKEALTYDGALLGDR		3	1MOCK	8066.36	13442.1
sp|Q15056|IF4H_HUMAN	GFC[57.0215]YVEFDEVDSLKEALTYDGALLGDR		3	3MOCK	18817.9
sp|P22626|ROA2_HUMAN	GFGDGYNGYGGGPGGGNFGGS[79.9663]PGYGGGR	1	2	1MOCK	96835.4	154442
sp|P22626|ROA2_HUMAN	GFGDGYNGYGGGPGGGNFGGS[79.9663]PGYGGGR	1	2	3MOCK	212048
sp|P22626|ROA2_HUMAN	GFGDGYNGYGGGPGGGNFGGS[79.9663]PGYGGGR	1	3	1MOCK	103619	92112.5
sp|P22626|ROA2_HUMAN	GFGDGYNGYGGGPGGGNFGGS[79.9663]PGYGGGR	1	3	3MOCK	80606
sp|P21291|CSRP1_HUMAN	GFGFGQGAGALVHS[79.9663]E	1	2	1MOCK	68872.7	62848.4
sp|P21291|CSRP1_HUMAN	GFGFGQGAGALVHS[79.9663]E	1	2	3MOCK	56824.2
sp|Q96EP5|DAZP1_HUMAN	GFGFITFEDEQSVDQAVNMHFHDIMGK		4	1MOCK	8596.13	10590
sp|Q96EP5|DAZP1_HUMAN	GFGFITFEDEQSVDQAVNMHFHDIMGK		4	3MOCK	12583.9
sp|P19338|NUCL_HUMAN	GFGFVDFNSEEDAK		2	1MOCK	6638.46	11394.9
sp|P19338|NUCL_HUMAN	GFGFVDFNSEEDAK		2	3MOCK	16151.3
sp|P22626|ROA2_HUMAN	GFGFVTFSSMAEVDAAMAARPHSIDGR		4	1MOCK	112403	102679
sp|P22626|ROA2_HUMAN	GFGFVTFSSMAEVDAAMAARPHSIDGR		4	3MOCK	92955.8
sp|P09651|ROA1_HUMAN	GFGFVTYATVEEVDAAMNARPHK		4	1MOCK	59422.5	42213.1
sp|P09651|ROA1_HUMAN	GFGFVTYATVEEVDAAMNARPHK		4	3MOCK	25003.7
sp|P51991|ROA3_HUMAN	GFGFVTYSC[57.0215]VEEVDAAMC[57.0215]ARPHK		4	1MOCK	70724.4	44046.3
sp|P51991|ROA3_HUMAN	GFGFVTYSC[57.0215]VEEVDAAMC[57.0215]ARPHK		4	3MOCK	17368.2
sp|P51991|ROA3_HUMAN	GFGFVTYSC[57.0215]VEEVDAAMC[57.0215]ARPHKVDGR		4	1MOCK	35225.5	19055.6
sp|P51991|ROA3_HUMAN	GFGFVTYSC[57.0215]VEEVDAAMC[57.0215]ARPHKVDGR		4	3MOCK	2885.71
sp|Q2NKX8|ERC6L_HUMAN	GFGS[79.9663]VEELC[57.0215]TNSSLGM[15.9949]EK	1	2	1MOCK	9276.75	11734.3
sp|Q2NKX8|ERC6L_HUMAN	GFGS[79.9663]VEELC[57.0215]TNSSLGM[15.9949]EK	1	2	3MOCK	14191.9
sp|Q2NKX8|ERC6L_HUMAN	GFGS[79.9663]VEELC[57.0215]TNSSLGMEK	1	2	1MOCK	33747.1	21416.6
sp|Q2NKX8|ERC6L_HUMAN	GFGS[79.9663]VEELC[57.0215]TNSSLGMEK	1	2	3MOCK	9086.02
sp|Q9H307|PININ_HUMAN	GFS[79.9663]DSGGGPPAK	1	2	1MOCK	25269	31338
sp|Q9H307|PININ_HUMAN	GFS[79.9663]DSGGGPPAK	1	2	3MOCK	37407.1
sp|Q9NXC5|MIO_HUMAN	GFSQYGVSGS[79.9663]PTK	1	2	1MOCK	11315.2	14798.3
sp|Q9NXC5|MIO_HUMAN	GFSQYGVSGS[79.9663]PTK	1	2	3MOCK	18281.3
sp|Q99081|HTF4_HUMAN	GFTDS[79.9663]PHYSDHLNDSR	1	3	1MOCK	10010.4	22061.4
sp|Q99081|HTF4_HUMAN	GFTDS[79.9663]PHYSDHLNDSR	1	3	3MOCK	34112.5
sp|Q14004|CDK13_HUMAN	GGDVS[79.9663]PSPYSSSSWR	1	2	1MOCK	4942.2	11507.5
sp|Q14004|CDK13_HUMAN	GGDVS[79.9663]PSPYSSSSWR	1	2	3MOCK	18072.7
sp|Q6PD62|CTR9_HUMAN	GGEFDEFVNDDT[79.9663]DDDLPISK	1	2	1MOCK	55606.1	53435.5
sp|Q6PD62|CTR9_HUMAN	GGEFDEFVNDDT[79.9663]DDDLPISK	1	2	3MOCK	51264.8
sp|P22626|ROA2_HUMAN	GGGGNFGPGPGSNFRGGS[79.9663]DGYGSGR	1	3	1MOCK	51828.7	35115.3
sp|P22626|ROA2_HUMAN	GGGGNFGPGPGSNFRGGS[79.9663]DGYGSGR	1	3	3MOCK	18402
sp|O43818|U3IP2_HUMAN	GGGKMNEEIS[79.9663]S[79.9663]DS[79.9663]ESESLAPR	1	2	1MOCK	24661.1	16667.7
sp|O43818|U3IP2_HUMAN	GGGKMNEEIS[79.9663]S[79.9663]DS[79.9663]ESESLAPR	1	2	3MOCK	8674.25
sp|P40425|PBX2_HUMAN	GGGSAAAAAAAAASGGGVS[79.9663]PDNSIEHSDYR	1	3	1MOCK	22720.7	14676.9
sp|P40425|PBX2_HUMAN	GGGSAAAAAAAAASGGGVS[79.9663]PDNSIEHSDYR	1	3	3MOCK	6633.13
sp|Q9BRQ0|PYGO2_HUMAN	GGGT[79.9663]PDANSLAPPGK	1	2	1MOCK	10571.8	13241.2
sp|Q9BRQ0|PYGO2_HUMAN	GGGT[79.9663]PDANSLAPPGK	1	2	3MOCK	15910.7
sp|P30419|NMT1_HUMAN	GGLS[79.9663]PANDTGAK	1	2	1MOCK	7537.82	12341
sp|P30419|NMT1_HUMAN	GGLS[79.9663]PANDTGAK	1	2	3MOCK	17144.2
sp|Q8NCD3|HJURP_HUMAN	GGPAS[79.9663]PGGLQGLETR	1	2	1MOCK	31832.1	37486.7
sp|Q8NCD3|HJURP_HUMAN	GGPAS[79.9663]PGGLQGLETR	1	2	3MOCK	43141.3
sp|Q8NC51|PAIRB_HUMAN	GGSGSHNWGTVKDELTES[79.9663]PKYIQK	1	4	1MOCK	58659.5	36974
sp|Q8NC51|PAIRB_HUMAN	GGSGSHNWGTVKDELTES[79.9663]PKYIQK	1	4	3MOCK	15288.5
sp|Q14978|NOLC1_HUMAN	GGSISVQVNSIKFDS[79.9663]E	1	2	1MOCK	569451	298149
sp|Q14978|NOLC1_HUMAN	GGSISVQVNSIKFDS[79.9663]E	1	2	3MOCK	26848.1
sp|Q96JY6|PDLI2_HUMAN	GGTPAFLPSSLS[79.9663]PQSSLPASR	1	2	1MOCK	30610.7	20329.7
sp|Q96JY6|PDLI2_HUMAN	GGTPAFLPSSLS[79.9663]PQSSLPASR	1	2	3MOCK	10048.8
sp|Q99081|HTF4_HUMAN	GGTTSWGTSGQPS[79.9663]PSYDSSR	1	2	1MOCK	110654	102390
sp|Q99081|HTF4_HUMAN	GGTTSWGTSGQPS[79.9663]PSYDSSR	1	2	3MOCK	94125.9
sp|Q09666|AHNK_HUMAN	GGVTGS[79.9663]PEASISGSKGDLK	1	3	1MOCK	7540.36	12978.4
sp|Q09666|AHNK_HUMAN	GGVTGS[79.9663]PEASISGSKGDLK	1	3	3MOCK	18416.4
sp|O94776|MTA2_HUMAN	GHLSRPEAQSLS[79.9663]PYTTSANR	1	3	1MOCK	61502	58339.5
sp|O94776|MTA2_HUMAN	GHLSRPEAQSLS[79.9663]PYTTSANR	1	3	3MOCK	55176.9
sp|Q9NPQ8|RIC8A_HUMAN	GHLTSLQDAMC[57.0215]ETMEQQLS[79.9663]S[79.9663]DPDS[79.9663]DPD	1	3	1MOCK	57880.6	35554.5
sp|Q9NPQ8|RIC8A_HUMAN	GHLTSLQDAMC[57.0215]ETMEQQLS[79.9663]S[79.9663]DPDS[79.9663]DPD	1	3	3MOCK	13228.3
sp|Q9BQF6|SENP7_HUMAN	GHNEGNQSLIS[79.9663]AEPIVVS[79.9663]SDEEGPVEHK	1	3	1MOCK	74652.9	61991
sp|Q9BQF6|SENP7_HUMAN	GHNEGNQSLIS[79.9663]AEPIVVS[79.9663]SDEEGPVEHK	1	3	3MOCK	49329
sp|Q9BQF6|SENP7_HUMAN	GHNEGNQSLISAEPIVVS[79.9663]S[79.9663]DEEGPVEHK	1	3	1MOCK	73972	61305
sp|Q9BQF6|SENP7_HUMAN	GHNEGNQSLISAEPIVVS[79.9663]S[79.9663]DEEGPVEHK	1	3	3MOCK	48637.9
sp|P52272|HNRPM_HUMAN	GIGTVTFEQSIEAVQAISMFNGQLLFDRPMHVK		4	1MOCK	9361.06	12628.7
sp|P52272|HNRPM_HUMAN	GIGTVTFEQSIEAVQAISMFNGQLLFDRPMHVK		4	3MOCK	15896.4
sp|P04075|ALDOA_HUMAN	GILAADESTGSIAK		2	1MOCK	3985.7	13884.2
sp|P04075|ALDOA_HUMAN	GILAADESTGSIAK		2	3MOCK	23782.7
sp|P52209|6PGD_HUMAN	GILFVGSGVSGGEEGAR		2	1MOCK	14363.3	14472.4
sp|P52209|6PGD_HUMAN	GILFVGSGVSGGEEGAR		2	3MOCK	14581.4
sp|P04406|G3P_HUMAN	GILGYTEHQVVSSDFNSDTHSSTFDAGAGIALNDHFVK		4	1MOCK	124392	86207.5
sp|P04406|G3P_HUMAN	GILGYTEHQVVSSDFNSDTHSSTFDAGAGIALNDHFVK		4	3MOCK	48023.4
sp|Q9H4L7|SMRCD_HUMAN	GIQYIDLS[79.9663]S[79.9663]DSEDVVSPNC[57.0215]SNTVQEK	1	3	1MOCK	56440.6	36834.7
sp|Q9H4L7|SMRCD_HUMAN	GIQYIDLS[79.9663]S[79.9663]DSEDVVSPNC[57.0215]SNTVQEK	1	3	3MOCK	17228.9
sp|Q09666|AHNK_HUMAN	GKGGVTGS[79.9663]PEASISGSKGDLK	1	3	1MOCK	5662.46	9605.87
sp|Q09666|AHNK_HUMAN	GKGGVTGS[79.9663]PEASISGSKGDLK	1	3	3MOCK	13549.3
sp|Q9H501|ESF1_HUMAN	GKGNIET[79.9663]SSEDEDDT[79.9663]ADLFPEES[79.9663]GFEHAWR	1	3	1MOCK	155458	88999
sp|Q9H501|ESF1_HUMAN	GKGNIET[79.9663]SSEDEDDT[79.9663]ADLFPEES[79.9663]GFEHAWR	1	3	3MOCK	22540.4
sp|Q9Y5Q9|TF3C3_HUMAN	GKLS[79.9663]AEENPDDSEVPSSSGINSTK	1	3	1MOCK	60746.5	54164.3
sp|Q9Y5Q9|TF3C3_HUMAN	GKLS[79.9663]AEENPDDSEVPSSSGINSTK	1	3	3MOCK	47582.1
sp|P26599|PTBP1_HUMAN	GKNQAFIEMNTEEAANTMVNYYTSVTPVLR		3	1MOCK	54484.1	39303.6
sp|P26599|PTBP1_HUMAN	GKNQAFIEMNTEEAANTMVNYYTSVTPVLR		3	3MOCK	24123.1
sp|O75362|ZN217_HUMAN	GKQS[79.9663]PPGPGKAPLTSGIDSSTLAPSNLK	1	3	1MOCK	41009.8	25768.2
sp|O75362|ZN217_HUMAN	GKQS[79.9663]PPGPGKAPLTSGIDSSTLAPSNLK	1	3	3MOCK	10526.7
sp|Q7Z417|NUFP2_HUMAN	GLERNDS[79.9663]WGSFDLR	1	2	1MOCK	32989.5	24140.6
sp|Q7Z417|NUFP2_HUMAN	GLERNDS[79.9663]WGSFDLR	1	2	3MOCK	15291.7
sp|Q641Q2|WAC2A_HUMAN	GLFS[79.9663]DEEDSEDLFSSQSASK	1	2	1MOCK	79420.3	53981.7
sp|Q641Q2|WAC2A_HUMAN	GLFS[79.9663]DEEDSEDLFSSQSASK	1	2	3MOCK	28543.1
sp|O95644|NFAC1_HUMAN	GLGAC[57.0215]TLLGS[79.9663]PRHS[79.9663]PS[79.9663]TSPR	1	3	1MOCK	16027.1	23698.7
sp|O95644|NFAC1_HUMAN	GLGAC[57.0215]TLLGS[79.9663]PRHS[79.9663]PS[79.9663]TSPR	1	3	3MOCK	31370.2
sp|O95644|NFAC1_HUMAN	GLGAC[57.0215]TLLGS[79.9663]PRHS[79.9663]PST[79.9663]SPR	1	3	1MOCK	17799.9	23814.2
sp|O95644|NFAC1_HUMAN	GLGAC[57.0215]TLLGS[79.9663]PRHS[79.9663]PST[79.9663]SPR	1	3	3MOCK	29828.5
sp|O95644|NFAC1_HUMAN	GLGAC[57.0215]TLLGS[79.9663]PRHS[79.9663]PSTS[79.9663]PR	1	3	1MOCK	17495.3	24008.4
sp|O95644|NFAC1_HUMAN	GLGAC[57.0215]TLLGS[79.9663]PRHS[79.9663]PSTS[79.9663]PR	1	3	3MOCK	30521.5
sp|Q13425|SNTB2_HUMAN	GLGPPS[79.9663]PPAPPRGPAGEAGAS[79.9663]PPVRR	1	3	1MOCK	105464	77932.9
sp|Q13425|SNTB2_HUMAN	GLGPPS[79.9663]PPAPPRGPAGEAGAS[79.9663]PPVRR	1	3	3MOCK	50402.2
sp|Q08945|SSRP1_HUMAN	GLKEGM[15.9949]NPSYDEYADS[79.9663]DEDQHDAYLER	1	3	1MOCK	127673	161094
sp|Q08945|SSRP1_HUMAN	GLKEGM[15.9949]NPSYDEYADS[79.9663]DEDQHDAYLER	1	3	3MOCK	194516
sp|Q08945|SSRP1_HUMAN	GLKEGM[15.9949]NPSYDEYADS[79.9663]DEDQHDAYLER	1	4	1MOCK	84024.4	102102
sp|Q08945|SSRP1_HUMAN	GLKEGM[15.9949]NPSYDEYADS[79.9663]DEDQHDAYLER	1	4	3MOCK	120179
sp|Q08945|SSRP1_HUMAN	GLKEGMNPSYDEY[79.9663]ADSDEDQHDAYLER	1	3	1MOCK	725343	511917
sp|Q08945|SSRP1_HUMAN	GLKEGMNPSYDEY[79.9663]ADSDEDQHDAYLER	1	3	3MOCK	298491
sp|Q08945|SSRP1_HUMAN	GLKEGMNPSYDEYADS[79.9663]DEDQHDAYLER	1	4	1MOCK	498850	333605
sp|Q08945|SSRP1_HUMAN	GLKEGMNPSYDEYADS[79.9663]DEDQHDAYLER	1	4	3MOCK	168360
sp|Q08945|SSRP1_HUMAN	GLKEGMNPSYDEYADSDEDQHDAY[79.9663]LER	1	3	1MOCK	402231	352874
sp|Q08945|SSRP1_HUMAN	GLKEGMNPSYDEYADSDEDQHDAY[79.9663]LER	1	3	3MOCK	303517
sp|P49736|MCM2_HUMAN	GLLYDS[79.9663]DEEDEERPAR	1	2	1MOCK	544608	670742
sp|P49736|MCM2_HUMAN	GLLYDS[79.9663]DEEDEERPAR	1	2	3MOCK	796876
sp|P49736|MCM2_HUMAN	GLLYDS[79.9663]DEEDEERPAR	1	3	1MOCK	340528	439059
sp|P49736|MCM2_HUMAN	GLLYDS[79.9663]DEEDEERPAR	1	3	3MOCK	537590
sp|P49736|MCM2_HUMAN	GLLYDS[79.9663]DEEDEERPARK	1	3	1MOCK	102474	139227
sp|P49736|MCM2_HUMAN	GLLYDS[79.9663]DEEDEERPARK	1	3	3MOCK	175980
sp|Q9NPQ8|RIC8A_HUMAN	GLM[15.9949]AGGRPEGQYS[79.9663]EDEDTDT[79.9663]DEYKEAK	1	3	1MOCK	56795.1	70620.2
sp|Q9NPQ8|RIC8A_HUMAN	GLM[15.9949]AGGRPEGQYS[79.9663]EDEDTDT[79.9663]DEYKEAK	1	3	3MOCK	84445.3
sp|Q9NPQ8|RIC8A_HUMAN	GLM[15.9949]AGGRPEGQYSEDEDTDT[79.9663]DEY[79.9663]KEAK	1	3	1MOCK	50590.3	66942.5
sp|Q9NPQ8|RIC8A_HUMAN	GLM[15.9949]AGGRPEGQYSEDEDTDT[79.9663]DEY[79.9663]KEAK	1	3	3MOCK	83294.8
sp|Q9NPQ8|RIC8A_HUMAN	GLMAGGRPEGQY[79.9663]S[79.9663]EDEDTDTDEYKEAK	1	3	1MOCK	224617	181592
sp|Q9NPQ8|RIC8A_HUMAN	GLMAGGRPEGQY[79.9663]S[79.9663]EDEDTDTDEYKEAK	1	3	3MOCK	138566
sp|Q9NPQ8|RIC8A_HUMAN	GLMAGGRPEGQY[79.9663]SEDEDTDTDEY[79.9663]KEAK	1	4	1MOCK	62756.7	44224.6
sp|Q9NPQ8|RIC8A_HUMAN	GLMAGGRPEGQY[79.9663]SEDEDTDTDEY[79.9663]KEAK	1	4	3MOCK	25692.6
sp|Q9NPQ8|RIC8A_HUMAN	GLMAGGRPEGQY[79.9663]SEDEDTDTDEYKEAK	1	3	1MOCK	35569.7	29187.3
sp|Q9NPQ8|RIC8A_HUMAN	GLMAGGRPEGQY[79.9663]SEDEDTDTDEYKEAK	1	3	3MOCK	22805
sp|Q9NPQ8|RIC8A_HUMAN	GLMAGGRPEGQYS[79.9663]EDEDT[79.9663]DTDEYKEAK	1	3	1MOCK	284894	209115
sp|Q9NPQ8|RIC8A_HUMAN	GLMAGGRPEGQYS[79.9663]EDEDT[79.9663]DTDEYKEAK	1	3	3MOCK	133336
sp|Q9NPQ8|RIC8A_HUMAN	GLMAGGRPEGQYS[79.9663]EDEDT[79.9663]DTDEYKEAK	1	4	1MOCK	61351.5	44109.6
sp|Q9NPQ8|RIC8A_HUMAN	GLMAGGRPEGQYS[79.9663]EDEDT[79.9663]DTDEYKEAK	1	4	3MOCK	26867.7
sp|Q9UK58|CCNL1_HUMAN	GLNPDGTPALS[79.9663]T[79.9663]LGGFSPASKPSSPR	1	3	1MOCK	61924.4	45205.1
sp|Q9UK58|CCNL1_HUMAN	GLNPDGTPALS[79.9663]T[79.9663]LGGFSPASKPSSPR	1	3	3MOCK	28485.7
sp|Q9UK58|CCNL1_HUMAN	GLNPDGTPALS[79.9663]TLGGFSPASKPS[79.9663]SPR	1	3	1MOCK	64434.3	47707.9
sp|Q9UK58|CCNL1_HUMAN	GLNPDGTPALS[79.9663]TLGGFSPASKPS[79.9663]SPR	1	3	3MOCK	30981.5
sp|Q9UK58|CCNL1_HUMAN	GLNPDGTPALSTLGGFS[79.9663]PASKPS[79.9663]SPR	1	3	1MOCK	62993.7	47073
sp|Q9UK58|CCNL1_HUMAN	GLNPDGTPALSTLGGFS[79.9663]PASKPS[79.9663]SPR	1	3	3MOCK	31152.2
sp|P31943|HNRH1_HUMAN	GLPWSC[57.0215]S[79.9663]ADEVQR	1	2	1MOCK	14188.5	19665.1
sp|P31943|HNRH1_HUMAN	GLPWSC[57.0215]S[79.9663]ADEVQR	1	2	3MOCK	25141.8
sp|P31943|HNRH1_HUMAN	GLPWSC[57.0215]SADEVQR		2	1MOCK	3196.68	11214.9
sp|P31943|HNRH1_HUMAN	GLPWSC[57.0215]SADEVQR		2	3MOCK	19233.2
sp|P52597|HNRPF_HUMAN	GLPWSC[57.0215]SVEDVQNFLSDC[57.0215]TIHDGAAGVHFIYTR		4	1MOCK	7376.86	6789.28
sp|P52597|HNRPF_HUMAN	GLPWSC[57.0215]SVEDVQNFLSDC[57.0215]TIHDGAAGVHFIYTR		4	3MOCK	6201.69
sp|Q5JTV8|TOIP1_HUMAN	GLRDS[79.9663]HS[79.9663]S[79.9663]EEDEASSQTDLSQTISK	1	3	1MOCK	77882.4	68765.6
sp|Q5JTV8|TOIP1_HUMAN	GLRDS[79.9663]HS[79.9663]S[79.9663]EEDEASSQTDLSQTISK	1	3	3MOCK	59648.8
sp|Q5JTV8|TOIP1_HUMAN	GLRDS[79.9663]HS[79.9663]S[79.9663]EEDEASSQTDLSQTISKK	1	3	1MOCK	113586	84699.5
sp|Q5JTV8|TOIP1_HUMAN	GLRDS[79.9663]HS[79.9663]S[79.9663]EEDEASSQTDLSQTISKK	1	3	3MOCK	55813.5
sp|Q5JTV8|TOIP1_HUMAN	GLRDS[79.9663]HS[79.9663]SEEDEASSQTDLSQTISK	1	3	1MOCK	59273.5	47269.4
sp|Q5JTV8|TOIP1_HUMAN	GLRDS[79.9663]HS[79.9663]SEEDEASSQTDLSQTISK	1	3	3MOCK	35265.2
sp|Q5JTV8|TOIP1_HUMAN	GLRDSHS[79.9663]S[79.9663]EEDEASSQTDLSQTISK	1	3	1MOCK	58842.7	46990.6
sp|Q5JTV8|TOIP1_HUMAN	GLRDSHS[79.9663]S[79.9663]EEDEASSQTDLSQTISK	1	3	3MOCK	35138.5
sp|Q5JTV8|TOIP1_HUMAN	GLRDSHS[79.9663]S[79.9663]EEDEASSQTDLSQTISKK	1	3	1MOCK	73260.7	50746.4
sp|Q5JTV8|TOIP1_HUMAN	GLRDSHS[79.9663]S[79.9663]EEDEASSQTDLSQTISKK	1	3	3MOCK	28232.1
sp|Q5JTV8|TOIP1_HUMAN	GLRDSHS[79.9663]S[79.9663]EEDEASSQTDLSQTISKK	1	4	1MOCK	61604.4	44460.7
sp|Q5JTV8|TOIP1_HUMAN	GLRDSHS[79.9663]S[79.9663]EEDEASSQTDLSQTISKK	1	4	3MOCK	27317
sp|O15116|LSM1_HUMAN	GLS[79.9663]IPRADTLDEY	1	2	1MOCK	13655	13244.7
sp|O15116|LSM1_HUMAN	GLS[79.9663]IPRADTLDEY	1	2	3MOCK	12834.3
sp|Q96DF8|ESS2_HUMAN	GLS[79.9663]PAMS[79.9663]PALQR	1	2	1MOCK	13211.6	14366.6
sp|Q96DF8|ESS2_HUMAN	GLS[79.9663]PAMS[79.9663]PALQR	1	2	3MOCK	15521.6
sp|Q9Y4A5|TRRAP_HUMAN	GLS[79.9663]VDSAQEVKR	1	2	1MOCK	10957.2	12037.7
sp|Q9Y4A5|TRRAP_HUMAN	GLS[79.9663]VDSAQEVKR	1	2	3MOCK	13118.2
sp|P19338|NUCL_HUMAN	GLSEDTTEETLKESFDGSVR		3	1MOCK	28315	20282.5
sp|P19338|NUCL_HUMAN	GLSEDTTEETLKESFDGSVR		3	3MOCK	12250
sp|Q92994|TF3B_HUMAN	GLSSAGGGS[79.9663]PHREDAQPEHSASAR	1	4	1MOCK	15672.8	17001.4
sp|Q92994|TF3B_HUMAN	GLSSAGGGS[79.9663]PHREDAQPEHSASAR	1	4	3MOCK	18330
sp|P98175|RBM10_HUMAN	GLVAAYS[79.9663]GES[79.9663]DSEEEQERGGPEREEK	1	3	1MOCK	24870.2	36835.7
sp|P98175|RBM10_HUMAN	GLVAAYS[79.9663]GES[79.9663]DSEEEQERGGPEREEK	1	3	3MOCK	48801.2
sp|P98175|RBM10_HUMAN	GLVAAYSGES[79.9663]DS[79.9663]EEEQERGGPEREEK	1	3	1MOCK	27943.8	37398.1
sp|P98175|RBM10_HUMAN	GLVAAYSGES[79.9663]DS[79.9663]EEEQERGGPEREEK	1	3	3MOCK	46852.5
sp|P02769|ALBU_BOVIN	GLVLIAFSQYLQQC[57.0215]PFDEHVK		3	1MOCK	31552.8	18629.3
sp|P02769|ALBU_BOVIN	GLVLIAFSQYLQQC[57.0215]PFDEHVK		3	3MOCK	5705.78
sp|P12268|IMDH2_HUMAN	GMGS[79.9663]LDAMDKHLSSQNR	1	3	1MOCK	10474.2	9495.34
sp|P12268|IMDH2_HUMAN	GMGS[79.9663]LDAMDKHLSSQNR	1	3	3MOCK	8516.47
sp|P51858|HDGF_HUMAN	GNAEGS[79.9663]S[79.9663]DEEGKLVIDEPAKEK	1	3	1MOCK	9743.93	35033.5
sp|P51858|HDGF_HUMAN	GNAEGS[79.9663]S[79.9663]DEEGKLVIDEPAKEK	1	3	3MOCK	60323.1
sp|P49736|MCM2_HUMAN	GNDPLTSS[79.9663]PGR	1	2	1MOCK	173583	183269
sp|P49736|MCM2_HUMAN	GNDPLTSS[79.9663]PGR	1	2	3MOCK	192954
sp|P67870|CSK2B_HUMAN	GNEFFC[57.0215]EVDEDYIQDKFNLTGLNEQVPHYR		4	1MOCK	40389.3	23733.8
sp|P67870|CSK2B_HUMAN	GNEFFC[57.0215]EVDEDYIQDKFNLTGLNEQVPHYR		4	3MOCK	7078.31
sp|Q5T200|ZC3HD_HUMAN	GNIETTSEDGQVFS[79.9663]PK	1	2	1MOCK	27477.7	35215.5
sp|Q5T200|ZC3HD_HUMAN	GNIETTSEDGQVFS[79.9663]PK	1	2	3MOCK	42953.2
sp|P51116|FXR2_HUMAN	GNRTDGS[79.9663]IS[79.9663]GDRQPVTVADYISR	1	3	1MOCK	62415.7	45199
sp|P51116|FXR2_HUMAN	GNRTDGS[79.9663]IS[79.9663]GDRQPVTVADYISR	1	3	3MOCK	27982.4
sp|P49750|YLPM1_HUMAN	GPASQFYITPSTSLS[79.9663]PR	1	2	1MOCK	40656.5	40271.5
sp|P49750|YLPM1_HUMAN	GPASQFYITPSTSLS[79.9663]PR	1	2	3MOCK	39886.6
sp|P11142|HSP7C_HUMAN	GPAVGIDLGTTYSC[57.0215]VGVFQHGK		3	1MOCK	12441.7	10303
sp|P11142|HSP7C_HUMAN	GPAVGIDLGTTYSC[57.0215]VGVFQHGK		3	3MOCK	8164.27
sp|P0C1Z6|TFPT_HUMAN	GPDKLLPYPTLAS[79.9663]PAS[79.9663]D	1	2	1MOCK	127369	91477.8
sp|P0C1Z6|TFPT_HUMAN	GPDKLLPYPTLAS[79.9663]PAS[79.9663]D	1	2	3MOCK	55586.3
sp|P98171|RHG04_HUMAN	GPGAPAS[79.9663]PSASHPQGLDTTPKPH	1	4	1MOCK	12576	14842.2
sp|P98171|RHG04_HUMAN	GPGAPAS[79.9663]PSASHPQGLDTTPKPH	1	4	3MOCK	17108.4
sp|Q03164|KMT2A_HUMAN	GPGEPDS[79.9663]PT[79.9663]PLHPPTPPILSTDR	1	3	1MOCK	74972.4	61384.6
sp|Q03164|KMT2A_HUMAN	GPGEPDS[79.9663]PT[79.9663]PLHPPTPPILSTDR	1	3	3MOCK	47796.8
sp|Q03164|KMT2A_HUMAN	GPGEPDS[79.9663]PTPLHPPT[79.9663]PPILSTDR	1	3	1MOCK	62566.1	54907.8
sp|Q03164|KMT2A_HUMAN	GPGEPDS[79.9663]PTPLHPPT[79.9663]PPILSTDR	1	3	3MOCK	47249.5
sp|Q6ZTN6|AN13D_HUMAN	GPGS[79.9663]PPRT[79.9663]PPAPGPPSFEEQLR	1	3	1MOCK	44984.1	43174.7
sp|Q6ZTN6|AN13D_HUMAN	GPGS[79.9663]PPRT[79.9663]PPAPGPPSFEEQLR	1	3	3MOCK	41365.2
sp|Q99497|PARK7_HUMAN	GPGTSFEFALAIVEALNGKEVAAQVK		3	1MOCK	9445.13	10782
sp|Q99497|PARK7_HUMAN	GPGTSFEFALAIVEALNGKEVAAQVK		3	3MOCK	12118.8
sp|P42166|LAP2A_HUMAN	GPPDFS[79.9663]S[79.9663]DEEREPT[79.9663]PVLGSGAAAAGR	1	3	1MOCK	25661.7	41600.9
sp|P42166|LAP2A_HUMAN	GPPDFS[79.9663]S[79.9663]DEEREPT[79.9663]PVLGSGAAAAGR	1	3	3MOCK	57540.2
sp|P42166|LAP2A_HUMAN	GPPDFS[79.9663]S[79.9663]DEEREPTPVLGSGAAAAGR	1	3	1MOCK	799808	898389
sp|P42166|LAP2A_HUMAN	GPPDFS[79.9663]S[79.9663]DEEREPTPVLGSGAAAAGR	1	3	3MOCK	996970
sp|P42166|LAP2A_HUMAN	GPPDFS[79.9663]SDEEREPTPVLGSGAAAAGR	1	3	1MOCK	47352.6	45279.8
sp|P42166|LAP2A_HUMAN	GPPDFS[79.9663]SDEEREPTPVLGSGAAAAGR	1	3	3MOCK	43207
sp|P42166|LAP2A_HUMAN	GPPDFSS[79.9663]DEEREPTPVLGSGAAAAGR	1	3	1MOCK	23980.8	27438.7
sp|P42166|LAP2A_HUMAN	GPPDFSS[79.9663]DEEREPTPVLGSGAAAAGR	1	3	3MOCK	30896.6
sp|Q8WWM7|ATX2L_HUMAN	GPPQS[79.9663]PVFEGVYNNSR	1	2	1MOCK	46087.9	67496.8
sp|Q8WWM7|ATX2L_HUMAN	GPPQS[79.9663]PVFEGVYNNSR	1	2	3MOCK	88905.7
sp|Q13573|SNW1_HUMAN	GPPS[79.9663]PPAPVMHS[79.9663]PSR	1	2	1MOCK	110672	81663
sp|Q13573|SNW1_HUMAN	GPPS[79.9663]PPAPVMHS[79.9663]PSR	1	2	3MOCK	52653.9
sp|P46087|NOP2_HUMAN	GPQPPTVS[79.9663]PIR	1	2	1MOCK	8584.98	16801.9
sp|P46087|NOP2_HUMAN	GPQPPTVS[79.9663]PIR	1	2	3MOCK	25018.7
sp|Q5VT52|RPRD2_HUMAN	GPTSTSIDNIDGT[79.9663]PVRDER	1	3	1MOCK	13217.7	19885.7
sp|Q5VT52|RPRD2_HUMAN	GPTSTSIDNIDGT[79.9663]PVRDER	1	3	3MOCK	26553.7
sp|O95684|CEP43_HUMAN	GPTTGEGALDLSDVHS[79.9663]PPKS[79.9663]PEGK	1	3	1MOCK	51156	27232.7
sp|O95684|CEP43_HUMAN	GPTTGEGALDLSDVHS[79.9663]PPKS[79.9663]PEGK	1	3	3MOCK	3309.37
sp|Q7Z434|MAVS_HUMAN	GPVS[79.9663]PSVSFQPLAR	1	2	1MOCK	18970.6	34139.8
sp|Q7Z434|MAVS_HUMAN	GPVS[79.9663]PSVSFQPLAR	1	2	3MOCK	49309
sp|Q8WUD4|CCD12_HUMAN	GQEDSLASAVDAATEQKT[79.9663]C[57.0215]DSD	1	2	1MOCK	11861	13598
sp|Q8WUD4|CCD12_HUMAN	GQEDSLASAVDAATEQKT[79.9663]C[57.0215]DSD	1	2	3MOCK	15335
sp|Q8WUD4|CCD12_HUMAN	GQEDSLASAVDAATEQKTC[57.0215]DS[79.9663]D	1	2	1MOCK	12708.5	15285.2
sp|Q8WUD4|CCD12_HUMAN	GQEDSLASAVDAATEQKTC[57.0215]DS[79.9663]D	1	2	3MOCK	17862
sp|Q9NYB0|TE2IP_HUMAN	GQEHKYLLGDAPVS[79.9663]PSSQK	1	3	1MOCK	128286	71114.7
sp|Q9NYB0|TE2IP_HUMAN	GQEHKYLLGDAPVS[79.9663]PSSQK	1	3	3MOCK	13943.4
sp|Q9Y2D5|AKAP2_HUMAN	GQKS[79.9663]PGALETPSAAGSQGNTASQGK	1	3	1MOCK	33264.2	37443.9
sp|Q9Y2D5|AKAP2_HUMAN	GQKS[79.9663]PGALETPSAAGSQGNTASQGK	1	3	3MOCK	41623.6
sp|Q9Y266|NUDC_HUMAN	GQPAIIDGELYNEVKVEESSWLIEDGKVVTVHLEK		4	1MOCK	20689.5	15091.4
sp|Q9Y266|NUDC_HUMAN	GQPAIIDGELYNEVKVEESSWLIEDGKVVTVHLEK		4	3MOCK	9493.26
sp|P49815|TSC2_HUMAN	GQPEGPLPSSS[79.9663]PRSPS[79.9663]GLRPR	1	3	1MOCK	19833.8	19431.5
sp|P49815|TSC2_HUMAN	GQPEGPLPSSS[79.9663]PRSPS[79.9663]GLRPR	1	3	3MOCK	19029.1
sp|Q96PK6|RBM14_HUMAN	GQPGNAYDGAGQPSAAYLSMSQGAVANANST[79.9663]PPPYER	1	3	1MOCK	117832	100210
sp|Q96PK6|RBM14_HUMAN	GQPGNAYDGAGQPSAAYLSMSQGAVANANST[79.9663]PPPYER	1	3	3MOCK	82588.9
sp|Q8WWM7|ATX2L_HUMAN	GQSTGKGPPQS[79.9663]PVFEGVYNNSR	1	3	1MOCK	237789	169114
sp|Q8WWM7|ATX2L_HUMAN	GQSTGKGPPQS[79.9663]PVFEGVYNNSR	1	3	3MOCK	100438
sp|Q86VR2|RETR3_HUMAN	GQTPLTEGS[79.9663]EDLDGHS[79.9663]DPEESFAR	1	3	1MOCK	32859.9	37437.6
sp|Q86VR2|RETR3_HUMAN	GQTPLTEGS[79.9663]EDLDGHS[79.9663]DPEESFAR	1	3	3MOCK	42015.4
sp|Q86VR2|RETR3_HUMAN	GQTPLTEGSEDLDGHS[79.9663]DPEESFAR	1	3	1MOCK	29306.4	30411.4
sp|Q86VR2|RETR3_HUMAN	GQTPLTEGSEDLDGHS[79.9663]DPEESFAR	1	3	3MOCK	31516.4
sp|Q9NYF8|BCLF1_HUMAN	GRAEGEWEDQEALDYFS[79.9663]DKESGK	1	3	1MOCK	47928.4	66324.5
sp|Q9NYF8|BCLF1_HUMAN	GRAEGEWEDQEALDYFS[79.9663]DKESGK	1	3	3MOCK	84720.7
sp|Q9NYF8|BCLF1_HUMAN	GRAEGEWEDQEALDYFS[79.9663]DKESGK	1	4	1MOCK	10439.9	13889.2
sp|Q9NYF8|BCLF1_HUMAN	GRAEGEWEDQEALDYFS[79.9663]DKESGK	1	4	3MOCK	17338.5
sp|Q9P1Y6|PHRF1_HUMAN	GREC[57.0215]S[79.9663]PTSSLER	1	2	1MOCK	22895.9	25699.9
sp|Q9P1Y6|PHRF1_HUMAN	GREC[57.0215]S[79.9663]PTSSLER	1	2	3MOCK	28503.9
sp|Q9UKM9|RALY_HUMAN	GRLS[79.9663]PVPVPR	1	2	1MOCK	66759.7	100644
sp|Q9UKM9|RALY_HUMAN	GRLS[79.9663]PVPVPR	1	2	3MOCK	134527
sp|Q99081|HTF4_HUMAN	GRT[79.9663]S[79.9663]STNEDEDLNPEQKIER	1	3	1MOCK	41809	29921.5
sp|Q99081|HTF4_HUMAN	GRT[79.9663]S[79.9663]STNEDEDLNPEQKIER	1	3	3MOCK	18034
sp|Q99081|HTF4_HUMAN	GRT[79.9663]SSTNEDEDLNPEQKIER	1	3	1MOCK	133732	114240
sp|Q99081|HTF4_HUMAN	GRT[79.9663]SSTNEDEDLNPEQKIER	1	3	3MOCK	94747.8
sp|Q13242|SRSF9_HUMAN	GS[79.9663]PHYFS[79.9663]PFRPY	1	2	1MOCK	33687.7	38675.9
sp|Q13242|SRSF9_HUMAN	GS[79.9663]PHYFS[79.9663]PFRPY	1	2	3MOCK	43664.1
sp|Q13242|SRSF9_HUMAN	GS[79.9663]PHYFSPFRPY	1	2	1MOCK	63311	85132.6
sp|Q13242|SRSF9_HUMAN	GS[79.9663]PHYFSPFRPY	1	2	3MOCK	106954
sp|P13796|PLSL_HUMAN	GS[79.9663]VSDEEM[15.9949]MELR	1	2	1MOCK	1813.82	9310.84
sp|P13796|PLSL_HUMAN	GS[79.9663]VSDEEM[15.9949]MELR	1	2	3MOCK	16807.9
sp|P13796|PLSL_HUMAN	GS[79.9663]VSDEEMMELR	1	2	1MOCK	37060.5	60455.1
sp|P13796|PLSL_HUMAN	GS[79.9663]VSDEEMMELR	1	2	3MOCK	83849.8
sp|Q96SB4|SRPK1_HUMAN	GSAPHSESDLPEQEEEILGS[79.9663]DDDEQEDPNDYC[57.0215]K	1	3	1MOCK	28184.8	140107
sp|Q96SB4|SRPK1_HUMAN	GSAPHSESDLPEQEEEILGS[79.9663]DDDEQEDPNDYC[57.0215]K	1	3	3MOCK	252028
sp|Q06210|GFPT1_HUMAN	GSC[57.0215]NLSRVDS[79.9663]TTC[57.0215]LFPVEEK	1	3	1MOCK	100916	74377.1
sp|Q06210|GFPT1_HUMAN	GSC[57.0215]NLSRVDS[79.9663]TTC[57.0215]LFPVEEK	1	3	3MOCK	47838.1
sp|P21359|NF1_HUMAN	GSEGYLAATYPTVGQT[79.9663]SPR	1	2	1MOCK	29635.9	27238.7
sp|P21359|NF1_HUMAN	GSEGYLAATYPTVGQT[79.9663]SPR	1	2	3MOCK	24841.6
sp|P21359|NF1_HUMAN	GSEGYLAATYPTVGQTS[79.9663]PR	1	2	1MOCK	29868.3	27532.7
sp|P21359|NF1_HUMAN	GSEGYLAATYPTVGQTS[79.9663]PR	1	2	3MOCK	25197.1
sp|Q9Y2W1|TR150_HUMAN	GSFS[79.9663]DTGLGDGK	1	2	1MOCK	66120	86817.2
sp|Q9Y2W1|TR150_HUMAN	GSFS[79.9663]DTGLGDGK	1	2	3MOCK	107514
sp|Q9Y2W1|TR150_HUMAN	GSFS[79.9663]DTGLGDGKMK	1	2	1MOCK	22821.6	16914
sp|Q9Y2W1|TR150_HUMAN	GSFS[79.9663]DTGLGDGKMK	1	2	3MOCK	11006.4
sp|Q9H5I1|SUV92_HUMAN	GSGDISSDSIDHS[79.9663]PAK	1	2	1MOCK	4629.39	7283.71
sp|Q9H5I1|SUV92_HUMAN	GSGDISSDSIDHS[79.9663]PAK	1	2	3MOCK	9938.02
sp|Q7Z6Z7|HUWE1_HUMAN	GSGTAS[79.9663]DDEFENLR	1	2	1MOCK	235837	226721
sp|Q7Z6Z7|HUWE1_HUMAN	GSGTAS[79.9663]DDEFENLR	1	2	3MOCK	217604
sp|Q16666|IF16_HUMAN	GSKVSEEQTQPPS[79.9663]PAGAGMS[79.9663]TAMGRSPS[79.9663]PK	1	3	1MOCK	55175.3	34810.8
sp|Q16666|IF16_HUMAN	GSKVSEEQTQPPS[79.9663]PAGAGMS[79.9663]TAMGRSPS[79.9663]PK	1	3	3MOCK	14446.3
sp|Q16666|IF16_HUMAN	GSKVSEEQTQPPS[79.9663]PAGAGMSTAMGR	1	3	1MOCK	150231	88895.7
sp|Q16666|IF16_HUMAN	GSKVSEEQTQPPS[79.9663]PAGAGMSTAMGR	1	3	3MOCK	27560.5
sp|P22102|PUR2_HUMAN	GSNAHEQALETGVTVTGC[57.0215]TVHFVAEDVDAGQIILQEAVPVK		4	1MOCK	18236.4	13447.8
sp|P22102|PUR2_HUMAN	GSNAHEQALETGVTVTGC[57.0215]TVHFVAEDVDAGQIILQEAVPVK		4	3MOCK	8659.19
sp|O75376|NCOR1_HUMAN	GSQSSDSSSSLSSHRYETPSDAIEVIS[79.9663]PASS[79.9663]PAPPQEK	1	4	1MOCK	48440.2	31360.1
sp|O75376|NCOR1_HUMAN	GSQSSDSSSSLSSHRYETPSDAIEVIS[79.9663]PASS[79.9663]PAPPQEK	1	4	3MOCK	14280.1
sp|P26641|EF1G_HUMAN	GSTPEAAAQVVQWVSFADSDIVPPASTWVFPTLGIMHHNK		4	1MOCK	3362.79	8809.57
sp|P26641|EF1G_HUMAN	GSTPEAAAQVVQWVSFADSDIVPPASTWVFPTLGIMHHNK		4	3MOCK	14256.4
sp|O43159|RRP8_HUMAN	GSTTNDPPKQSPGS[79.9663]TSPKPPHTLSR	1	4	1MOCK	38865.2	41904.8
sp|O43159|RRP8_HUMAN	GSTTNDPPKQSPGS[79.9663]TSPKPPHTLSR	1	4	3MOCK	44944.3
sp|P24928|RPB1_HUMAN	GSTYSPTSPGYSPTSPTYSLTSPAISPDDS[79.9663]DEEN	1	3	1MOCK	47515.3	77280.2
sp|P24928|RPB1_HUMAN	GSTYSPTSPGYSPTSPTYSLTSPAISPDDS[79.9663]DEEN	1	3	3MOCK	107045
sp|Q96AY4|TTC28_HUMAN	GSVFSALSSAYWSLGNTEKSTGYM[15.9949]QQDLDVAK		4	1MOCK	604027	322183
sp|Q96AY4|TTC28_HUMAN	GSVFSALSSAYWSLGNTEKSTGYM[15.9949]QQDLDVAK		4	3MOCK	40339.3
sp|P13796|PLSL_HUMAN	GSVS[79.9663]DEEMM[15.9949]ELR	1	2	1MOCK	4431.06	10479.9
sp|P13796|PLSL_HUMAN	GSVS[79.9663]DEEMM[15.9949]ELR	1	2	3MOCK	16528.7
sp|Q16637|SMN_HUMAN	GT[79.9663]GQSDDS[79.9663]DIWDDTALIK	1	2	1MOCK	80987.9	57438.4
sp|Q16637|SMN_HUMAN	GT[79.9663]GQSDDS[79.9663]DIWDDTALIK	1	2	3MOCK	33889
sp|Q16637|SMN_HUMAN	GT[79.9663]GQSDDSDIWDDTALIK	1	2	1MOCK	107149	70579.6
sp|Q16637|SMN_HUMAN	GT[79.9663]GQSDDSDIWDDTALIK	1	2	3MOCK	34010.5
sp|Q6NXT4|ZNT6_HUMAN	GTDDLNPVTSTPAKPS[79.9663]SPPPEFSFNTPGK	1	3	1MOCK	12755.3	11760.7
sp|Q6NXT4|ZNT6_HUMAN	GTDDLNPVTSTPAKPS[79.9663]SPPPEFSFNTPGK	1	3	3MOCK	10766.1
sp|Q13177|PAK2_HUMAN	GTEAPAVVT[79.9663]EEEDDDEETAPPVIAPRPDHTK	1	4	1MOCK	45390.8	52949.5
sp|Q13177|PAK2_HUMAN	GTEAPAVVT[79.9663]EEEDDDEETAPPVIAPRPDHTK	1	4	3MOCK	60508.3
sp|Q16637|SMN_HUMAN	GTGQS[79.9663]DDS[79.9663]DIWDDTALIK	1	2	1MOCK	81382.6	57781.1
sp|Q16637|SMN_HUMAN	GTGQS[79.9663]DDS[79.9663]DIWDDTALIK	1	2	3MOCK	34179.7
sp|Q16637|SMN_HUMAN	GTGQS[79.9663]DDSDIWDDTALIK	1	2	1MOCK	107344	71168.9
sp|Q16637|SMN_HUMAN	GTGQS[79.9663]DDSDIWDDTALIK	1	2	3MOCK	34994
sp|P08240|SRPRA_HUMAN	GTGSGGQLQDLDC[57.0215]S[79.9663]S[79.9663]S[79.9663]DDEGAAQNSTKPSATK	1	3	1MOCK	120140	157098
sp|P08240|SRPRA_HUMAN	GTGSGGQLQDLDC[57.0215]S[79.9663]S[79.9663]S[79.9663]DDEGAAQNSTKPSATK	1	3	3MOCK	194056
sp|Q9HCN4|GPN1_HUMAN	GTLDEEDEEADS[79.9663]DTDDIDHR	1	3	1MOCK	12141.4	17947
sp|Q9HCN4|GPN1_HUMAN	GTLDEEDEEADS[79.9663]DTDDIDHR	1	3	3MOCK	23752.7
sp|Q6NZY4|ZCHC8_HUMAN	GTPPLTPS[79.9663]DSPQTR	1	2	1MOCK	16032.8	13423.9
sp|Q6NZY4|ZCHC8_HUMAN	GTPPLTPS[79.9663]DSPQTR	1	2	3MOCK	10815
sp|Q9Y4P8|WIPI2_HUMAN	GTYVPS[79.9663]SPTR	1	2	1MOCK	10062.1	17145
sp|Q9Y4P8|WIPI2_HUMAN	GTYVPS[79.9663]SPTR	1	2	3MOCK	24227.9
sp|P49959|MRE11_HUMAN	GVDFES[79.9663]S[79.9663]EDDDDDPFM[15.9949]NTSSLRR	1	3	1MOCK	62531.1	69374
sp|P49959|MRE11_HUMAN	GVDFES[79.9663]S[79.9663]EDDDDDPFM[15.9949]NTSSLRR	1	3	3MOCK	76217
sp|P49959|MRE11_HUMAN	GVDFES[79.9663]S[79.9663]EDDDDDPFMNTSSLRR	1	3	1MOCK	229812	145018
sp|P49959|MRE11_HUMAN	GVDFES[79.9663]S[79.9663]EDDDDDPFMNTSSLRR	1	3	3MOCK	60224.6
sp|P49959|MRE11_HUMAN	GVDFESSEDDDDDPFMNT[79.9663]S[79.9663]SLRR	1	3	1MOCK	229681	144849
sp|P49959|MRE11_HUMAN	GVDFESSEDDDDDPFMNT[79.9663]S[79.9663]SLRR	1	3	3MOCK	60017.1
sp|Q9C0B5|ZDHC5_HUMAN	GVGS[79.9663]PEPGPTAPYLGR	1	2	1MOCK	15534.4	17796
sp|Q9C0B5|ZDHC5_HUMAN	GVGS[79.9663]PEPGPTAPYLGR	1	2	3MOCK	20057.5
sp|P10809|CH60_HUMAN	GVMLAVDAVIAELKK		3	1MOCK	7012.89	5360.6
sp|P10809|CH60_HUMAN	GVMLAVDAVIAELKK		3	3MOCK	3708.31
sp|P31323|KAP3_HUMAN	GVNFAEEPMQS[79.9663]DS[79.9663]EDGEEEEAAPADAGAFNAPVINR	1	3	1MOCK	54136.7	34136.4
sp|P31323|KAP3_HUMAN	GVNFAEEPMQS[79.9663]DS[79.9663]EDGEEEEAAPADAGAFNAPVINR	1	3	3MOCK	14136
sp|Q9UKV3|ACINU_HUMAN	GVPAGNS[79.9663]DTEGGQPGR	1	2	1MOCK	85373.2	70282.7
sp|Q9UKV3|ACINU_HUMAN	GVPAGNS[79.9663]DTEGGQPGR	1	2	3MOCK	55192.1
sp|P13639|EF2_HUMAN	GVQYLNEIKDSVVAGFQWATK		3	1MOCK	27711.9	35417.4
sp|P13639|EF2_HUMAN	GVQYLNEIKDSVVAGFQWATK		3	3MOCK	43122.9
sp|Q15366|PCBP2_HUMAN	GVTIPYRPKPS[79.9663]SSPVIFAGGQDR	1	3	1MOCK	38400.8	45006.6
sp|Q15366|PCBP2_HUMAN	GVTIPYRPKPS[79.9663]SSPVIFAGGQDR	1	3	3MOCK	51612.5
sp|Q15366|PCBP2_HUMAN	GVTIPYRPKPSSS[79.9663]PVIFAGGQDR	1	3	1MOCK	38366.4	45165.7
sp|Q15366|PCBP2_HUMAN	GVTIPYRPKPSSS[79.9663]PVIFAGGQDR	1	3	3MOCK	51965
sp|P08238|HS90B_HUMAN	GVVDSEDLPLNISR		2	1MOCK	25464.9	29878.3
sp|P08238|HS90B_HUMAN	GVVDSEDLPLNISR		2	3MOCK	34291.6
sp|P19338|NUCL_HUMAN	GYAFIEFASFEDAKEALNSC[57.0215]NKR		3	1MOCK	31331	19544.3
sp|P19338|NUCL_HUMAN	GYAFIEFASFEDAKEALNSC[57.0215]NKR		3	3MOCK	7757.63
sp|P19338|NUCL_HUMAN	GYAFIEFASFEDAKEALNSC[57.0215]NKR		4	1MOCK	71427.9	45072.9
sp|P19338|NUCL_HUMAN	GYAFIEFASFEDAKEALNSC[57.0215]NKR		4	3MOCK	18717.9
sp|Q00839|HNRPU_HUMAN	GYFEYIEENKYSR		3	1MOCK	6681.32	9900.48
sp|Q00839|HNRPU_HUMAN	GYFEYIEENKYSR		3	3MOCK	13119.6
sp|P10809|CH60_HUMAN	GYISPYFINTSK		2	1MOCK	13662.4	47369.9
sp|P10809|CH60_HUMAN	GYISPYFINTSK		2	3MOCK	81077.4
sp|P60709|ACTB_HUMAN	GYSFTTTAER		2	1MOCK	14625.4	91767.6
sp|P60709|ACTB_HUMAN	GYSFTTTAER		2	3MOCK	168910
sp|Q9BZF1|OSBL8_HUMAN	GYSSPEPDIQDS[79.9663]S[79.9663]GS[79.9663]EAQSVKPSTR	1	3	1MOCK	38227.2	46382.9
sp|Q9BZF1|OSBL8_HUMAN	GYSSPEPDIQDS[79.9663]S[79.9663]GS[79.9663]EAQSVKPSTR	1	3	3MOCK	54538.6
sp|Q9BZF1|OSBL8_HUMAN	GYSSPEPDIQDS[79.9663]S[79.9663]GSEAQSVKPSTR	1	3	1MOCK	67461.1	63388.6
sp|Q9BZF1|OSBL8_HUMAN	GYSSPEPDIQDS[79.9663]S[79.9663]GSEAQSVKPSTR	1	3	3MOCK	59316.1
sp|Q9BZF1|OSBL8_HUMAN	GYSSPEPDIQDS[79.9663]S[79.9663]GSEAQSVKPSTRR	1	3	1MOCK	18141.6	14844.1
sp|Q9BZF1|OSBL8_HUMAN	GYSSPEPDIQDS[79.9663]S[79.9663]GSEAQSVKPSTRR	1	3	3MOCK	11546.6
sp|Q96D71|REPS1_HUMAN	HAASYS[79.9663]SDSENQGSYSGVIPPPPGR	1	3	1MOCK	68729.8	58251.5
sp|Q96D71|REPS1_HUMAN	HAASYS[79.9663]SDSENQGSYSGVIPPPPGR	1	3	3MOCK	47773.1
sp|Q96D71|REPS1_HUMAN	HAASYSS[79.9663]DSENQGSYSGVIPPPPGR	1	3	1MOCK	74525.5	61991.4
sp|Q96D71|REPS1_HUMAN	HAASYSS[79.9663]DSENQGSYSGVIPPPPGR	1	3	3MOCK	49457.2
sp|Q69YN4|VIR_HUMAN	HADGEKEDQFNGS[79.9663]PPRPQPR	1	4	1MOCK	53638.9	55979.7
sp|Q69YN4|VIR_HUMAN	HADGEKEDQFNGS[79.9663]PPRPQPR	1	4	3MOCK	58320.5
sp|Q7L9L4|MOB1B_HUMAN	HAEATLGS[79.9663]GNLR	1	2	1MOCK	16776.3	20987.5
sp|Q7L9L4|MOB1B_HUMAN	HAEATLGS[79.9663]GNLR	1	2	3MOCK	25198.8
sp|P13051|UNG_HUMAN	HAPS[79.9663]PEPAVQGTGVAGVPEESGDAAAIPAK	1	3	1MOCK	79195.8	78971.8
sp|P13051|UNG_HUMAN	HAPS[79.9663]PEPAVQGTGVAGVPEESGDAAAIPAK	1	3	3MOCK	78747.8
sp|Q99832|TCPH_HUMAN	HAQGGTWYGVDINNEDIADNFEAFVWEPAMVR		3	1MOCK	16623.1	16514.3
sp|Q99832|TCPH_HUMAN	HAQGGTWYGVDINNEDIADNFEAFVWEPAMVR		3	3MOCK	16405.5
sp|Q96T37|RBM15_HUMAN	HC[57.0215]APS[79.9663]PDRS[79.9663]PELSSSRDR	1	3	1MOCK	28339.5	21028.7
sp|Q96T37|RBM15_HUMAN	HC[57.0215]APS[79.9663]PDRS[79.9663]PELSSSRDR	1	3	3MOCK	13717.8
sp|Q8TD19|NEK9_HUMAN	HC[57.0215]DSINSDFGSESGGC[57.0215]GDSS[79.9663]PGPSASQGPR	1	3	1MOCK	42650	44413.9
sp|Q8TD19|NEK9_HUMAN	HC[57.0215]DSINSDFGSESGGC[57.0215]GDSS[79.9663]PGPSASQGPR	1	3	3MOCK	46177.8
sp|Q9BRD0|BUD13_HUMAN	HDS[79.9663]PDPS[79.9663]PPRRPQHNS[79.9663]SGASPR	1	3	1MOCK	61046.3	50031.5
sp|Q9BRD0|BUD13_HUMAN	HDS[79.9663]PDPS[79.9663]PPRRPQHNS[79.9663]SGASPR	1	3	3MOCK	39016.7
sp|Q9BRD0|BUD13_HUMAN	HDS[79.9663]PDPS[79.9663]PPRRPQHNSSGAS[79.9663]PR	1	4	1MOCK	48138.7	38245.3
sp|Q9BRD0|BUD13_HUMAN	HDS[79.9663]PDPS[79.9663]PPRRPQHNSSGAS[79.9663]PR	1	4	3MOCK	28351.9
sp|Q9BRD0|BUD13_HUMAN	HDS[79.9663]PDPSPPRRPQHNS[79.9663]S[79.9663]GASPR	1	3	1MOCK	63103	45595.8
sp|Q9BRD0|BUD13_HUMAN	HDS[79.9663]PDPSPPRRPQHNS[79.9663]S[79.9663]GASPR	1	3	3MOCK	28088.6
sp|O95671|ASML_HUMAN	HDSIPAADTFEDLS[79.9663]DVEGGGSEPTQR	1	3	1MOCK	35284.4	26666.6
sp|O95671|ASML_HUMAN	HDSIPAADTFEDLS[79.9663]DVEGGGSEPTQR	1	3	3MOCK	18048.9
sp|Q9BRD0|BUD13_HUMAN	HDT[79.9663]PDPS[79.9663]PLRGAR	1	2	1MOCK	15352.3	16142.6
sp|Q9BRD0|BUD13_HUMAN	HDT[79.9663]PDPS[79.9663]PLRGAR	1	2	3MOCK	16932.8
sp|Q9P2K8|E2AK4_HUMAN	HERPAGPGT[79.9663]PPPDSGPLAKDDR	1	4	1MOCK	7023.77	17776.5
sp|Q9P2K8|E2AK4_HUMAN	HERPAGPGT[79.9663]PPPDSGPLAKDDR	1	4	3MOCK	28529.3
sp|Q9Y2V2|CHSP1_HUMAN	HETWSGHVIS[79.9663]S	1	2	1MOCK	22748.4	27898.3
sp|Q9Y2V2|CHSP1_HUMAN	HETWSGHVIS[79.9663]S	1	2	3MOCK	33048.2
sp|O43314|VIP2_HUMAN	HFFHHADEDDEEEDDS[79.9663]PPER	1	4	1MOCK	12406	20892.8
sp|O43314|VIP2_HUMAN	HFFHHADEDDEEEDDS[79.9663]PPER	1	4	3MOCK	29379.7
sp|Q9Y2X7|GIT1_HUMAN	HGS[79.9663]GADS[79.9663]DYENTQSGDPLLGLEGKR	1	3	1MOCK	92423.1	65976.2
sp|Q9Y2X7|GIT1_HUMAN	HGS[79.9663]GADS[79.9663]DYENTQSGDPLLGLEGKR	1	3	3MOCK	39529.2
sp|Q9Y2X7|GIT1_HUMAN	HGS[79.9663]GADSDYENTQSGDPLLGLEGKR	1	3	1MOCK	75055.5	44616.4
sp|Q9Y2X7|GIT1_HUMAN	HGS[79.9663]GADSDYENTQSGDPLLGLEGKR	1	3	3MOCK	14177.3
sp|Q9Y2X7|GIT1_HUMAN	HGS[79.9663]GADSDYENTQSGDPLLGLEGKR	1	4	1MOCK	19551.8	12172.5
sp|Q9Y2X7|GIT1_HUMAN	HGS[79.9663]GADSDYENTQSGDPLLGLEGKR	1	4	3MOCK	4793.15
sp|Q9NWW5|CLN6_HUMAN	HGS[79.9663]VSADEAAR	1	2	1MOCK	5537.49	7415.95
sp|Q9NWW5|CLN6_HUMAN	HGS[79.9663]VSADEAAR	1	2	3MOCK	9294.41
sp|Q96T58|MINT_HUMAN	HGSFHEDEDPIGS[79.9663]PR	1	3	1MOCK	13224.9	17737.1
sp|Q96T58|MINT_HUMAN	HGSFHEDEDPIGS[79.9663]PR	1	3	3MOCK	22249.2
sp|Q8N6H7|ARFG2_HUMAN	HGTDLWIDNMSSAVPNHS[79.9663]PEKK	1	4	1MOCK	22035.7	18587.6
sp|Q8N6H7|ARFG2_HUMAN	HGTDLWIDNMSSAVPNHS[79.9663]PEKK	1	4	3MOCK	15139.5
sp|Q9BQ39|DDX50_HUMAN	HHYDS[79.9663]DEKSETRENGVTDDLDAPK	1	4	1MOCK	20900.4	26496
sp|Q9BQ39|DDX50_HUMAN	HHYDS[79.9663]DEKSETRENGVTDDLDAPK	1	4	3MOCK	32091.6
sp|Q9Y2X3|NOP58_HUMAN	HIKEEPLS[79.9663]EEEPC[57.0215]TSTAIAS[79.9663]PEK	1	3	1MOCK	159914	158940
sp|Q9Y2X3|NOP58_HUMAN	HIKEEPLS[79.9663]EEEPC[57.0215]TSTAIAS[79.9663]PEK	1	3	3MOCK	157966
sp|Q9Y2X3|NOP58_HUMAN	HIKEEPLS[79.9663]EEEPC[57.0215]TSTAIAS[79.9663]PEKK	1	3	1MOCK	381071	350043
sp|Q9Y2X3|NOP58_HUMAN	HIKEEPLS[79.9663]EEEPC[57.0215]TSTAIAS[79.9663]PEKK	1	3	3MOCK	319014
sp|Q9Y2X3|NOP58_HUMAN	HIKEEPLS[79.9663]EEEPC[57.0215]TSTAIAS[79.9663]PEKK	1	4	1MOCK	198166	157508
sp|Q9Y2X3|NOP58_HUMAN	HIKEEPLS[79.9663]EEEPC[57.0215]TSTAIAS[79.9663]PEKK	1	4	3MOCK	116851
sp|Q9Y2X3|NOP58_HUMAN	HIKEEPLS[79.9663]EEEPC[57.0215]TSTAIASPEK	1	3	1MOCK	53796.7	62085.3
sp|Q9Y2X3|NOP58_HUMAN	HIKEEPLS[79.9663]EEEPC[57.0215]TSTAIASPEK	1	3	3MOCK	70373.9
sp|Q9Y2X3|NOP58_HUMAN	HIKEEPLS[79.9663]EEEPC[57.0215]TSTAIASPEKK	1	4	1MOCK	36367.1	49247.5
sp|Q9Y2X3|NOP58_HUMAN	HIKEEPLS[79.9663]EEEPC[57.0215]TSTAIASPEKK	1	4	3MOCK	62127.8
sp|P07900|HS90A_HUMAN	HIYYITGETK		2	1MOCK	1934.61	15059.4
sp|P07900|HS90A_HUMAN	HIYYITGETK		2	3MOCK	28184.2
sp|P07900|HS90A_HUMAN	HIYYITGETKDQVANSAFVER		4	1MOCK	61928.1	32613.8
sp|P07900|HS90A_HUMAN	HIYYITGETKDQVANSAFVER		4	3MOCK	3299.4
sp|P49585|PCY1A_HUMAN	HKAAAYDIS[79.9663]EDEED	1	2	1MOCK	89569.2	84272.2
sp|P49585|PCY1A_HUMAN	HKAAAYDIS[79.9663]EDEED	1	2	3MOCK	78975.2
sp|O95819|M4K4_HUMAN	HKS[79.9663]S[79.9663]SSFTPFIDPR	1	2	1MOCK	44468.2	57489
sp|O95819|M4K4_HUMAN	HKS[79.9663]S[79.9663]SSFTPFIDPR	1	2	3MOCK	70509.8
sp|O95819|M4K4_HUMAN	HKS[79.9663]SS[79.9663]SFTPFIDPR	1	2	1MOCK	44332	57360
sp|O95819|M4K4_HUMAN	HKS[79.9663]SS[79.9663]SFTPFIDPR	1	2	3MOCK	70388.1
sp|O95819|M4K4_HUMAN	HKS[79.9663]SSS[79.9663]FTPFIDPR	1	2	1MOCK	44304.2	57373.1
sp|O95819|M4K4_HUMAN	HKS[79.9663]SSS[79.9663]FTPFIDPR	1	2	3MOCK	70441.9
sp|P0C0S5|H2AZ_HUMAN	HLQLAIRGDEELDSLIK		3	1MOCK	589.051	9356.52
sp|P0C0S5|H2AZ_HUMAN	HLQLAIRGDEELDSLIK		3	3MOCK	18124
sp|Q9P2K3|RCOR3_HUMAN	HNQGDS[79.9663]DDDVEETHPMDGNDS[79.9663]DYDPKK	1	4	1MOCK	7851.95	10765.2
sp|Q9P2K3|RCOR3_HUMAN	HNQGDS[79.9663]DDDVEETHPMDGNDS[79.9663]DYDPKK	1	4	3MOCK	13678.4
sp|Q9P2K3|RCOR3_HUMAN	HNQGDS[79.9663]DDDVEETHPMDGNDSDYDPKK	1	4	1MOCK	13646.6	14469.5
sp|Q9P2K3|RCOR3_HUMAN	HNQGDS[79.9663]DDDVEETHPMDGNDSDYDPKK	1	4	3MOCK	15292.3
sp|O95696|BRD1_HUMAN	HPS[79.9663]SPC[57.0215]S[79.9663]VKHSPTRETLTYAQAQR	1	4	1MOCK	116076	90519.8
sp|O95696|BRD1_HUMAN	HPS[79.9663]SPC[57.0215]S[79.9663]VKHSPTRETLTYAQAQR	1	4	3MOCK	64963.8
sp|O95696|BRD1_HUMAN	HPSSPC[57.0215]S[79.9663]VKHS[79.9663]PTRETLTYAQAQR	1	4	1MOCK	113563	92592.4
sp|O95696|BRD1_HUMAN	HPSSPC[57.0215]S[79.9663]VKHS[79.9663]PTRETLTYAQAQR	1	4	3MOCK	71622.1
sp|Q02878|RL6_HUMAN	HQEGEIFDTEKEKYEITEQR		4	1MOCK	21302.9	11921.6
sp|Q02878|RL6_HUMAN	HQEGEIFDTEKEKYEITEQR		4	3MOCK	2540.24
sp|Q3B726|RPA43_HUMAN	HQEVQDQDPVFQGS[79.9663]DSSGYQSDHKKK	1	4	1MOCK	13707.4	11976.2
sp|Q3B726|RPA43_HUMAN	HQEVQDQDPVFQGS[79.9663]DSSGYQSDHKKK	1	4	3MOCK	10245
sp|Q3B726|RPA43_HUMAN	HQEVQDQDPVFQGSDS[79.9663]SGYQSDHKKK	1	4	1MOCK	14008.2	11870.6
sp|Q3B726|RPA43_HUMAN	HQEVQDQDPVFQGSDS[79.9663]SGYQSDHKKK	1	4	3MOCK	9733.06
sp|P60709|ACTB_HUMAN	HQGVMVGMGQK		2	1MOCK	7177.88	25454.9
sp|P60709|ACTB_HUMAN	HQGVMVGMGQK		2	3MOCK	43731.9
sp|Q9C0E2|XPO4_HUMAN	HQQQLLAS[79.9663]PGSSTVDNK	1	3	1MOCK	9346.52	19293.6
sp|Q9C0E2|XPO4_HUMAN	HQQQLLAS[79.9663]PGSSTVDNK	1	3	3MOCK	29240.7
sp|O75569|PRKRA_HUMAN	HRAEAPPLEREDS[79.9663]GTFSLGK	1	3	1MOCK	41957.9	33699.6
sp|O75569|PRKRA_HUMAN	HRAEAPPLEREDS[79.9663]GTFSLGK	1	3	3MOCK	25441.3
sp|O75569|PRKRA_HUMAN	HRAEAPPLEREDS[79.9663]GTFSLGK	1	4	1MOCK	112162	101217
sp|O75569|PRKRA_HUMAN	HRAEAPPLEREDS[79.9663]GTFSLGK	1	4	3MOCK	90271.5
sp|P40692|MLH1_HUMAN	HREDS[79.9663]DVEMVEDDSRK	1	3	1MOCK	3623.47	10151.6
sp|P40692|MLH1_HUMAN	HREDS[79.9663]DVEMVEDDSRK	1	3	3MOCK	16679.7
sp|Q8IYB3|SRRM1_HUMAN	HRPS[79.9663]PPAT[79.9663]PPPK	1	2	1MOCK	99136.6	84430.3
sp|Q8IYB3|SRRM1_HUMAN	HRPS[79.9663]PPAT[79.9663]PPPK	1	2	3MOCK	69724.1
sp|O95400|CD2B2_HUMAN	HS[79.9663]LDSDEEEDDDDGGSSKYDILASEDVEGQEAATLPSEGGVR	1	4	1MOCK	46918.4	31523.3
sp|O95400|CD2B2_HUMAN	HS[79.9663]LDSDEEEDDDDGGSSKYDILASEDVEGQEAATLPSEGGVR	1	4	3MOCK	16128.2
sp|Q5VZ89|DEN4C_HUMAN	HS[79.9663]QPSPEPHS[79.9663]PTEPPAWGSSIVK	1	3	1MOCK	48900.4	36239.8
sp|Q5VZ89|DEN4C_HUMAN	HS[79.9663]QPSPEPHS[79.9663]PTEPPAWGSSIVK	1	3	3MOCK	23579.1
sp|Q14004|CDK13_HUMAN	HS[79.9663]SIS[79.9663]PSTLTLK	1	2	1MOCK	40137.6	41033.3
sp|Q14004|CDK13_HUMAN	HS[79.9663]SIS[79.9663]PSTLTLK	1	2	3MOCK	41929
sp|Q3B726|RPA43_HUMAN	HSEEAEFTPPLKC[57.0215]S[79.9663]PK	1	3	1MOCK	12703.4	16283.4
sp|Q3B726|RPA43_HUMAN	HSEEAEFTPPLKC[57.0215]S[79.9663]PK	1	3	3MOCK	19863.4
sp|Q5VZ89|DEN4C_HUMAN	HSQPS[79.9663]PEPHS[79.9663]PTEPPAWGSSIVK	1	3	1MOCK	46856.1	35371
sp|Q5VZ89|DEN4C_HUMAN	HSQPS[79.9663]PEPHS[79.9663]PTEPPAWGSSIVK	1	3	3MOCK	23885.8
sp|Q14004|CDK13_HUMAN	HSS[79.9663]IS[79.9663]PSTLTLK	1	2	1MOCK	41414.8	43422
sp|Q14004|CDK13_HUMAN	HSS[79.9663]IS[79.9663]PSTLTLK	1	2	3MOCK	45429.1
sp|Q14008|CKAP5_HUMAN	HSTSGT[79.9663]DEGEDGDEPDDGSNDVVDLLPR	1	3	1MOCK	48182.2	30999.9
sp|Q14008|CKAP5_HUMAN	HSTSGT[79.9663]DEGEDGDEPDDGSNDVVDLLPR	1	3	3MOCK	13817.6
sp|Q16539|MK14_HUMAN	HTDDEMTGY[79.9663]VATR	1	2	1MOCK	12511.2	20372.2
sp|Q16539|MK14_HUMAN	HTDDEMTGY[79.9663]VATR	1	2	3MOCK	28233.3
sp|P31943|HNRH1_HUMAN	HTGPNS[79.9663]PDTANDGFVR	1	2	1MOCK	169163	217801
sp|P31943|HNRH1_HUMAN	HTGPNS[79.9663]PDTANDGFVR	1	2	3MOCK	266439
sp|P33981|TTK_HUMAN	HTTFEQPVFSVSKQS[79.9663]PPISTSK	1	3	1MOCK	20102.7	16677
sp|P33981|TTK_HUMAN	HTTFEQPVFSVSKQS[79.9663]PPISTSK	1	3	3MOCK	13251.3
sp|P18669|PGAM1_HUMAN	HYGGLTGLNKAETAAK		3	1MOCK	2752.07	6563.09
sp|P18669|PGAM1_HUMAN	HYGGLTGLNKAETAAK		3	3MOCK	10374.1
sp|Q92769|HDAC2_HUMAN	IAC[57.0215]DEEFS[79.9663]DS[79.9663]EDEGEGGRR	1	3	1MOCK	239592	258457
sp|Q92769|HDAC2_HUMAN	IAC[57.0215]DEEFS[79.9663]DS[79.9663]EDEGEGGRR	1	3	3MOCK	277322
sp|Q92769|HDAC2_HUMAN	IAC[57.0215]DEEFS[79.9663]DSEDEGEGGRR	1	3	1MOCK	24335.6	23294.5
sp|Q92769|HDAC2_HUMAN	IAC[57.0215]DEEFS[79.9663]DSEDEGEGGRR	1	3	3MOCK	22253.5
sp|Q13547|HDAC1_HUMAN	IAC[57.0215]EEEFS[79.9663]DS[79.9663]EEEGEGGR	1	2	1MOCK	66406.8	81923.8
sp|Q13547|HDAC1_HUMAN	IAC[57.0215]EEEFS[79.9663]DS[79.9663]EEEGEGGR	1	2	3MOCK	97440.8
sp|Q13547|HDAC1_HUMAN	IAC[57.0215]EEEFS[79.9663]DS[79.9663]EEEGEGGRK	1	2	1MOCK	190790	234273
sp|Q13547|HDAC1_HUMAN	IAC[57.0215]EEEFS[79.9663]DS[79.9663]EEEGEGGRK	1	2	3MOCK	277757
sp|Q13547|HDAC1_HUMAN	IAC[57.0215]EEEFS[79.9663]DS[79.9663]EEEGEGGRK	1	3	1MOCK	272783	398957
sp|Q13547|HDAC1_HUMAN	IAC[57.0215]EEEFS[79.9663]DS[79.9663]EEEGEGGRK	1	3	3MOCK	525131
sp|Q13547|HDAC1_HUMAN	IAC[57.0215]EEEFS[79.9663]DS[79.9663]EEEGEGGRKNSSNFK	1	4	1MOCK	45057.2	34821.3
sp|Q13547|HDAC1_HUMAN	IAC[57.0215]EEEFS[79.9663]DS[79.9663]EEEGEGGRKNSSNFK	1	4	3MOCK	24585.5
sp|Q13547|HDAC1_HUMAN	IAC[57.0215]EEEFS[79.9663]DSEEEGEGGRK	1	3	1MOCK	15980.1	21902.3
sp|Q13547|HDAC1_HUMAN	IAC[57.0215]EEEFS[79.9663]DSEEEGEGGRK	1	3	3MOCK	27824.4
sp|Q13547|HDAC1_HUMAN	IAC[57.0215]EEEFSDS[79.9663]EEEGEGGRKNS[79.9663]SNFK	1	3	1MOCK	183546	151937
sp|Q13547|HDAC1_HUMAN	IAC[57.0215]EEEFSDS[79.9663]EEEGEGGRKNS[79.9663]SNFK	1	3	3MOCK	120328
sp|Q13547|HDAC1_HUMAN	IAC[57.0215]EEEFSDSEEEGEGGRKNS[79.9663]S[79.9663]NFK	1	3	1MOCK	190540	154191
sp|Q13547|HDAC1_HUMAN	IAC[57.0215]EEEFSDSEEEGEGGRKNS[79.9663]S[79.9663]NFK	1	3	3MOCK	117842
sp|P46013|KI67_HUMAN	IAC[57.0215]KS[79.9663]PPPESVDTPTSTK	1	2	1MOCK	37021	44454.3
sp|P46013|KI67_HUMAN	IAC[57.0215]KS[79.9663]PPPESVDTPTSTK	1	2	3MOCK	51887.5
sp|P46013|KI67_HUMAN	IAC[57.0215]KS[79.9663]PPPESVDTPTSTK	1	3	1MOCK	59575.9	92958.1
sp|P46013|KI67_HUMAN	IAC[57.0215]KS[79.9663]PPPESVDTPTSTK	1	3	3MOCK	126340
sp|P46013|KI67_HUMAN	IAC[57.0215]RS[79.9663]PQPDPVGTPTIFKPQSK	1	3	1MOCK	56907.1	53348.9
sp|P46013|KI67_HUMAN	IAC[57.0215]RS[79.9663]PQPDPVGTPTIFKPQSK	1	3	3MOCK	49790.7
sp|P46013|KI67_HUMAN	IAC[57.0215]RS[79.9663]PQPDPVGTPTIFKPQSK	1	4	1MOCK	19813.6	23670.3
sp|P46013|KI67_HUMAN	IAC[57.0215]RS[79.9663]PQPDPVGTPTIFKPQSK	1	4	3MOCK	27527
sp|Q92556|ELMO1_HUMAN	IAFDAESEPNNSSGS[79.9663]MEK	1	2	1MOCK	42292.8	43398.9
sp|Q92556|ELMO1_HUMAN	IAFDAESEPNNSSGS[79.9663]MEK	1	2	3MOCK	44505.1
sp|Q15366|PCBP2_HUMAN	IANPVEGSTDRQVTITGSAASISLAQYLINVR		3	1MOCK	36500.7	26172.2
sp|Q15366|PCBP2_HUMAN	IANPVEGSTDRQVTITGSAASISLAQYLINVR		3	3MOCK	15843.7
sp|P26038|MOES_HUMAN	IAQDLEMYGVNYFSIK		2	1MOCK	18747.3	23661.3
sp|P26038|MOES_HUMAN	IAQDLEMYGVNYFSIK		2	3MOCK	28575.2
sp|Q14103|HNRPD_HUMAN	IDASKNEEDEGHSNS[79.9663]SPR	1	3	1MOCK	133502	201014
sp|Q14103|HNRPD_HUMAN	IDASKNEEDEGHSNS[79.9663]SPR	1	3	3MOCK	268527
sp|Q14103|HNRPD_HUMAN	IDASKNEEDEGHSNS[79.9663]SPRHSEAATAQR	1	4	1MOCK	7119.55	12770.8
sp|Q14103|HNRPD_HUMAN	IDASKNEEDEGHSNS[79.9663]SPRHSEAATAQR	1	4	3MOCK	18422
sp|Q14103|HNRPD_HUMAN	IDASKNEEDEGHSNSS[79.9663]PR	1	3	1MOCK	142776	204937
sp|Q14103|HNRPD_HUMAN	IDASKNEEDEGHSNSS[79.9663]PR	1	3	3MOCK	267098
sp|Q5TDH0|DDI2_HUMAN	IDFSSIAVPGTS[79.9663]SPR	1	2	1MOCK	20713	17291.2
sp|Q5TDH0|DDI2_HUMAN	IDFSSIAVPGTS[79.9663]SPR	1	2	3MOCK	13869.4
sp|P08238|HS90B_HUMAN	IDIIPNPQER		2	1MOCK	2871.21	42484.9
sp|P08238|HS90B_HUMAN	IDIIPNPQER		2	3MOCK	82098.7
sp|Q9Y2W1|TR150_HUMAN	IDIS[79.9663]PSTFRK	1	2	1MOCK	80181.1	108333
sp|Q9Y2W1|TR150_HUMAN	IDIS[79.9663]PSTFRK	1	2	3MOCK	136484
sp|Q9NYF8|BCLF1_HUMAN	IDIS[79.9663]PSTLR	1	2	1MOCK	94504.6	182316
sp|Q9NYF8|BCLF1_HUMAN	IDIS[79.9663]PSTLR	1	2	3MOCK	270127
sp|Q9NYF8|BCLF1_HUMAN	IDIS[79.9663]PSTLRK	1	2	1MOCK	52693.3	71525
sp|Q9NYF8|BCLF1_HUMAN	IDIS[79.9663]PSTLRK	1	2	3MOCK	90356.6
sp|P62304|RUXE_HUMAN	IEGC[57.0215]IIGFDEYMNLVLDDAEEIHSK		3	1MOCK	25746.5	21269
sp|P62304|RUXE_HUMAN	IEGC[57.0215]IIGFDEYMNLVLDDAEEIHSK		3	3MOCK	16791.5
sp|P11021|BIP_HUMAN	IEIESFYEGEDFSETLTR		2	1MOCK	222133	126048
sp|P11021|BIP_HUMAN	IEIESFYEGEDFSETLTR		2	3MOCK	29963.6
sp|Q92598|HS105_HUMAN	IES[79.9663]PKLER	1	2	1MOCK	14759.3	27788
sp|Q92598|HS105_HUMAN	IES[79.9663]PKLER	1	2	3MOCK	40816.6
sp|Q14137|BOP1_HUMAN	IGDEYAEDS[79.9663]S[79.9663]DEEDIR	1	2	1MOCK	6300.9	12363.3
sp|Q14137|BOP1_HUMAN	IGDEYAEDS[79.9663]S[79.9663]DEEDIR	1	2	3MOCK	18425.7
sp|P06493|CDK1_HUMAN	IGEGT[79.9663]Y[79.9663]GVVYK	1	2	1MOCK	13038.4	36215.4
sp|P06493|CDK1_HUMAN	IGEGT[79.9663]Y[79.9663]GVVYK	1	2	3MOCK	59392.5
sp|P06493|CDK1_HUMAN	IGEGT[79.9663]Y[79.9663]GVVYKGR	1	2	1MOCK	10536.4	11570.4
sp|P06493|CDK1_HUMAN	IGEGT[79.9663]Y[79.9663]GVVYKGR	1	2	3MOCK	12604.3
sp|P06493|CDK1_HUMAN	IGEGTY[79.9663]GVVYK	1	2	1MOCK	17797.9	47412
sp|P06493|CDK1_HUMAN	IGEGTY[79.9663]GVVYK	1	2	3MOCK	77026.1
sp|Q92945|FUBP2_HUMAN	IGGDAATTVNNS[79.9663]TPDFGFGGQKR	1	3	1MOCK	20397.9	21342.6
sp|Q92945|FUBP2_HUMAN	IGGDAATTVNNS[79.9663]TPDFGFGGQKR	1	3	3MOCK	22287.3
sp|Q92945|FUBP2_HUMAN	IGGDAATTVNNST[79.9663]PDFGFGGQKR	1	3	1MOCK	19294.3	20867.8
sp|Q92945|FUBP2_HUMAN	IGGDAATTVNNST[79.9663]PDFGFGGQKR	1	3	3MOCK	22441.4
sp|P12694|ODBA_HUMAN	IGHHS[79.9663]TSDDSSAY[79.9663]RSVDEVNYWDKQDHPISR	1	5	1MOCK	279001	162009
sp|P12694|ODBA_HUMAN	IGHHS[79.9663]TSDDSSAY[79.9663]RSVDEVNYWDKQDHPISR	1	5	3MOCK	45016.1
sp|P12694|ODBA_HUMAN	IGHHSTS[79.9663]DDSSAY[79.9663]RSVDEVNYWDKQDHPISR	1	5	1MOCK	263369	155005
sp|P12694|ODBA_HUMAN	IGHHSTS[79.9663]DDSSAY[79.9663]RSVDEVNYWDKQDHPISR	1	5	3MOCK	46641.3
sp|P50990|TCPQ_HUMAN	IGLSVSEVIEGYEIAC[57.0215]RK		3	1MOCK	8044.33	8250.67
sp|P50990|TCPQ_HUMAN	IGLSVSEVIEGYEIAC[57.0215]RK		3	3MOCK	8457
sp|Q13177|PAK2_HUMAN	IGQGASGTVFTATDVALGQEVAIK		3	1MOCK	20055.8	13821
sp|Q13177|PAK2_HUMAN	IGQGASGTVFTATDVALGQEVAIK		3	3MOCK	7586.27
sp|Q9H410|DSN1_HUMAN	IHLGSS[79.9663]PKKGGNC[57.0215]DLSHQER	1	4	1MOCK	15639.4	14712.6
sp|Q9H410|DSN1_HUMAN	IHLGSS[79.9663]PKKGGNC[57.0215]DLSHQER	1	4	3MOCK	13785.9
sp|P49903|SPS1_HUMAN	IIEVAPQVATQNVNPTPGAT[79.9663]S	1	2	1MOCK	16005.4	12182.6
sp|P49903|SPS1_HUMAN	IIEVAPQVATQNVNPTPGAT[79.9663]S	1	2	3MOCK	8359.75
sp|Q13185|CBX3_HUMAN	IIGATDSSGELMFLMK		2	1MOCK	8378.55	11160.3
sp|Q13185|CBX3_HUMAN	IIGATDSSGELMFLMK		2	3MOCK	13942.1
sp|P11142|HSP7C_HUMAN	IINEPTAAAIAYGLDKK		3	1MOCK	12895.3	13883.1
sp|P11142|HSP7C_HUMAN	IINEPTAAAIAYGLDKK		3	3MOCK	14871
sp|P62937|PPIA_HUMAN	IIPGFMC[57.0215]QGGDFTR		2	1MOCK	24704.9	53754.8
sp|P62937|PPIA_HUMAN	IIPGFMC[57.0215]QGGDFTR		2	3MOCK	82804.6
sp|P61978|HNRPK_HUMAN	IIPTLEEGLQLPSPTATSQLPLESDAVEC[57.0215]LNY[79.9663]QHYK	1	4	1MOCK	231736	119541
sp|P61978|HNRPK_HUMAN	IIPTLEEGLQLPSPTATSQLPLESDAVEC[57.0215]LNY[79.9663]QHYK	1	4	3MOCK	7346.05
sp|P04406|G3P_HUMAN	IISNAS[79.9663]C[57.0215]TTNC[57.0215]LAPLAK	1	2	1MOCK	14929.3	13341.7
sp|P04406|G3P_HUMAN	IISNAS[79.9663]C[57.0215]TTNC[57.0215]LAPLAK	1	2	3MOCK	11754.1
sp|P04406|G3P_HUMAN	IISNASC[57.0215]TTNC[57.0215]LAPLAK		2	1MOCK	28024.6	130619
sp|P04406|G3P_HUMAN	IISNASC[57.0215]TTNC[57.0215]LAPLAK		2	3MOCK	233214
sp|P12956|XRCC6_HUMAN	IISSDRDLLAVVFYGTEK		3	1MOCK	41892.9	44514.2
sp|P12956|XRCC6_HUMAN	IISSDRDLLAVVFYGTEK		3	3MOCK	47135.6
sp|P63244|RACK1_HUMAN	IIVDELKQEVISTSSKAEPPQC[57.0215]TSLAWSADGQTLFAGYTDNLVR		4	1MOCK	44156.5	28353.6
sp|P63244|RACK1_HUMAN	IIVDELKQEVISTSSKAEPPQC[57.0215]TSLAWSADGQTLFAGYTDNLVR		4	3MOCK	12550.7
sp|P35251|RFC1_HUMAN	IIYDS[79.9663]DS[79.9663]ESEETLQVK	1	2	1MOCK	62802.3	175072
sp|P35251|RFC1_HUMAN	IIYDS[79.9663]DS[79.9663]ESEETLQVK	1	2	3MOCK	287342
sp|P35251|RFC1_HUMAN	IIYDS[79.9663]DSESEETLQVK	1	2	1MOCK	26686.3	22884.5
sp|P35251|RFC1_HUMAN	IIYDS[79.9663]DSESEETLQVK	1	2	3MOCK	19082.7
sp|P14625|ENPL_HUMAN	IKEDEDDKTVLDLAVVLFETATLR		4	1MOCK	2386.22	4338.32
sp|P14625|ENPL_HUMAN	IKEDEDDKTVLDLAVVLFETATLR		4	3MOCK	6290.41
sp|Q9NVU0|RPC5_HUMAN	IKEEPVSEEGEEDEEQEAEEEPMDT[79.9663]SPSGLHSK	1	3	1MOCK	42276.9	31041.7
sp|Q9NVU0|RPC5_HUMAN	IKEEPVSEEGEEDEEQEAEEEPMDT[79.9663]SPSGLHSK	1	3	3MOCK	19806.5
sp|P11388|TOP2A_HUMAN	IKNENTEGS[79.9663]PQEDGVELEGLK	1	3	1MOCK	69861.3	91270.6
sp|P11388|TOP2A_HUMAN	IKNENTEGS[79.9663]PQEDGVELEGLK	1	3	3MOCK	112680
sp|P11388|TOP2A_HUMAN	IKNENTEGS[79.9663]PQEDGVELEGLKQR	1	3	1MOCK	165682	115960
sp|P11388|TOP2A_HUMAN	IKNENTEGS[79.9663]PQEDGVELEGLKQR	1	3	3MOCK	66237.6
sp|P11388|TOP2A_HUMAN	IKNENTEGS[79.9663]PQEDGVELEGLKQR	1	4	1MOCK	81946.1	63402.4
sp|P11388|TOP2A_HUMAN	IKNENTEGS[79.9663]PQEDGVELEGLKQR	1	4	3MOCK	44858.7
sp|Q9BPX3|CND3_HUMAN	IKTLHC[57.0215]EGTEINS[79.9663]DDEQESKEVEETATAK	1	4	1MOCK	116511	65076.9
sp|Q9BPX3|CND3_HUMAN	IKTLHC[57.0215]EGTEINS[79.9663]DDEQESKEVEETATAK	1	4	3MOCK	13642.6
sp|P04406|G3P_HUMAN	IKWGDAGAEYVVESTGVFTTM[15.9949]EK		3	1MOCK	146488	80410.7
sp|P04406|G3P_HUMAN	IKWGDAGAEYVVESTGVFTTM[15.9949]EK		3	3MOCK	14333.6
sp|P04406|G3P_HUMAN	IKWGDAGAEYVVESTGVFTTMEK		3	1MOCK	951005	545827
sp|P04406|G3P_HUMAN	IKWGDAGAEYVVESTGVFTTMEK		3	3MOCK	140650
sp|Q7Z5K2|WAPL_HUMAN	IKYFGFDDLS[79.9663]ES[79.9663]EDDEDDDC[57.0215]QVER	1	3	1MOCK	139364	85182.1
sp|Q7Z5K2|WAPL_HUMAN	IKYFGFDDLS[79.9663]ES[79.9663]EDDEDDDC[57.0215]QVER	1	3	3MOCK	30999.9
sp|Q7Z5K2|WAPL_HUMAN	IKYFGFDDLS[79.9663]ES[79.9663]EDDEDDDC[57.0215]QVERK	1	3	1MOCK	64436.3	43489.4
sp|Q7Z5K2|WAPL_HUMAN	IKYFGFDDLS[79.9663]ES[79.9663]EDDEDDDC[57.0215]QVERK	1	3	3MOCK	22542.5
sp|P17987|TCPA_HUMAN	ILATGANVILTTGGIDDMC[57.0215]LK		2	1MOCK	8658.6	12130.7
sp|P17987|TCPA_HUMAN	ILATGANVILTTGGIDDMC[57.0215]LK		2	3MOCK	15602.9
sp|Q9H8G2|CAAP1_HUMAN	ILEGDNGMDS[79.9663]DMEEEADDGSK	1	2	1MOCK	20399.6	24199.9
sp|Q9H8G2|CAAP1_HUMAN	ILEGDNGMDS[79.9663]DMEEEADDGSK	1	2	3MOCK	28000.2
sp|Q9NRZ9|HELLS_HUMAN	ILENSEDS[79.9663]SPEC[57.0215]LF	1	2	1MOCK	27657	24926.6
sp|Q9NRZ9|HELLS_HUMAN	ILENSEDS[79.9663]SPEC[57.0215]LF	1	2	3MOCK	22196.3
sp|Q7Z422|SZRD1_HUMAN	ILGSAS[79.9663]PEEEQEKPILDRPTR	1	3	1MOCK	38523.7	35017.7
sp|Q7Z422|SZRD1_HUMAN	ILGSAS[79.9663]PEEEQEKPILDRPTR	1	3	3MOCK	31511.7
sp|P30414|NKTR_HUMAN	ILIPS[79.9663]DIESSK	1	2	1MOCK	23282.8	26961.2
sp|P30414|NKTR_HUMAN	ILIPS[79.9663]DIESSK	1	2	3MOCK	30639.7
sp|P36578|RL4_HUMAN	ILKS[79.9663]PEIQR	1	2	1MOCK	12285.8	17592.8
sp|P36578|RL4_HUMAN	ILKS[79.9663]PEIQR	1	2	3MOCK	22899.8
sp|Q9UKN8|TF3C4_HUMAN	ILLVDS[79.9663]PGM[15.9949]GNADDEQQEEGTSSK	1	2	1MOCK	10996.2	17617.1
sp|Q9UKN8|TF3C4_HUMAN	ILLVDS[79.9663]PGM[15.9949]GNADDEQQEEGTSSK	1	2	3MOCK	24237.9
sp|Q9UKN8|TF3C4_HUMAN	ILLVDS[79.9663]PGMGNADDEQQEEGTSSK	1	2	1MOCK	30760.3	39932.7
sp|Q9UKN8|TF3C4_HUMAN	ILLVDS[79.9663]PGMGNADDEQQEEGTSSK	1	2	3MOCK	49105
sp|Q9UKN8|TF3C4_HUMAN	ILLVDS[79.9663]PGMGNADDEQQEEGTSSK	1	3	1MOCK	27755.1	23036.8
sp|Q9UKN8|TF3C4_HUMAN	ILLVDS[79.9663]PGMGNADDEQQEEGTSSK	1	3	3MOCK	18318.5
sp|Q2M2I8|AAK1_HUMAN	ILS[79.9663]DVTHSAVFGVPASK	1	2	1MOCK	18000.3	10292.9
sp|Q2M2I8|AAK1_HUMAN	ILS[79.9663]DVTHSAVFGVPASK	1	2	3MOCK	2585.51
sp|P61978|HNRPK_HUMAN	ILSISADIETIGEILKK		3	1MOCK	4121.72	23467.6
sp|P61978|HNRPK_HUMAN	ILSISADIETIGEILKK		3	3MOCK	42813.5
sp|Q92974|ARHG2_HUMAN	ILSQS[79.9663]TDSLNMR	1	2	1MOCK	13155	14943
sp|Q92974|ARHG2_HUMAN	ILSQS[79.9663]TDSLNMR	1	2	3MOCK	16731
sp|P60900|PSA6_HUMAN	ILTEAEIDAHLVALAERD		3	1MOCK	4537.51	13578
sp|P60900|PSA6_HUMAN	ILTEAEIDAHLVALAERD		3	3MOCK	22618.5
sp|P10809|CH60_HUMAN	IMQSSSEVGYDAMAGDFVNMVEK		2	1MOCK	77255.9	44390.9
sp|P10809|CH60_HUMAN	IMQSSSEVGYDAMAGDFVNMVEK		2	3MOCK	11525.8
sp|P50991|TCPD_HUMAN	IMVIKDIEREDIEFIC[57.0215]K		3	1MOCK	36295.7	27348.5
sp|P50991|TCPD_HUMAN	IMVIKDIEREDIEFIC[57.0215]K		3	3MOCK	18401.4
sp|Q99832|TCPH_HUMAN	INALTAASEAAC[57.0215]LIVSVDETIKNPR		3	1MOCK	28627	23532.9
sp|Q99832|TCPH_HUMAN	INALTAASEAAC[57.0215]LIVSVDETIKNPR		3	3MOCK	18438.7
sp|P43243|MATR3_HUMAN	INEAFIEMATTEDAQAAVDYYTTTPALVFGKPVR		3	1MOCK	15516.4	16742.7
sp|P43243|MATR3_HUMAN	INEAFIEMATTEDAQAAVDYYTTTPALVFGKPVR		3	3MOCK	17969.1
sp|P06400|RB_HUMAN	IPGGNIYIS[79.9663]PLKS[79.9663]PYK	1	2	1MOCK	20528.9	17514.5
sp|P06400|RB_HUMAN	IPGGNIYIS[79.9663]PLKS[79.9663]PYK	1	2	3MOCK	14500.1
sp|P06400|RB_HUMAN	IPGGNIYIS[79.9663]PLKS[79.9663]PYK	1	3	1MOCK	13852.4	13277.6
sp|P06400|RB_HUMAN	IPGGNIYIS[79.9663]PLKS[79.9663]PYK	1	3	3MOCK	12702.8
sp|P10809|CH60_HUMAN	IQEIIEQLDVTTSEYEKEK		3	1MOCK	139076	86105.7
sp|P10809|CH60_HUMAN	IQEIIEQLDVTTSEYEKEK		3	3MOCK	33135.2
sp|P10809|CH60_HUMAN	IQEIIEQLDVTTSEYEKEKLNER		3	1MOCK	87490.8	51105.1
sp|P10809|CH60_HUMAN	IQEIIEQLDVTTSEYEKEKLNER		3	3MOCK	14719.4
sp|P10809|CH60_HUMAN	IQEIIEQLDVTTSEYEKEKLNER		4	1MOCK	400766	229781
sp|P10809|CH60_HUMAN	IQEIIEQLDVTTSEYEKEKLNER		4	3MOCK	58795.4
sp|P41236|IPP2_HUMAN	IQEQES[79.9663]S[79.9663]GEEDSDLSPEER	1	2	1MOCK	52612.5	60729.8
sp|P41236|IPP2_HUMAN	IQEQES[79.9663]S[79.9663]GEEDSDLSPEER	1	2	3MOCK	68847.1
sp|P41236|IPP2_HUMAN	IQEQES[79.9663]S[79.9663]GEEDSDLSPEEREK	1	3	1MOCK	84201.5	80676.6
sp|P41236|IPP2_HUMAN	IQEQES[79.9663]S[79.9663]GEEDSDLSPEEREK	1	3	3MOCK	77151.6
sp|P14866|HNRPL_HUMAN	IQHPSNVLHFFNAPLEVTEENFFEIC[57.0215]DELGVK		4	1MOCK	5304.44	11474.2
sp|P14866|HNRPL_HUMAN	IQHPSNVLHFFNAPLEVTEENFFEIC[57.0215]DELGVK		4	3MOCK	17643.9
sp|Q9ULJ3|ZBT21_HUMAN	IQPLEPDS[79.9663]PTGLSENPTPATEK	1	2	1MOCK	68164.3	71696.1
sp|Q9ULJ3|ZBT21_HUMAN	IQPLEPDS[79.9663]PTGLSENPTPATEK	1	2	3MOCK	75227.9
sp|Q96AT1|K1143_HUMAN	IQPQPPDEDGDHS[79.9663]DKEDEQPQVVVLK	1	3	1MOCK	248523	202896
sp|Q96AT1|K1143_HUMAN	IQPQPPDEDGDHS[79.9663]DKEDEQPQVVVLK	1	3	3MOCK	157269
sp|Q96AT1|K1143_HUMAN	IQPQPPDEDGDHS[79.9663]DKEDEQPQVVVLK	1	4	1MOCK	146123	107495
sp|Q96AT1|K1143_HUMAN	IQPQPPDEDGDHS[79.9663]DKEDEQPQVVVLK	1	4	3MOCK	68867.4
sp|Q96AT1|K1143_HUMAN	IQPQPPDEDGDHS[79.9663]DKEDEQPQVVVLKK	1	4	1MOCK	61481.6	44645.4
sp|Q96AT1|K1143_HUMAN	IQPQPPDEDGDHS[79.9663]DKEDEQPQVVVLKK	1	4	3MOCK	27809.1
sp|Q92945|FUBP2_HUMAN	IQQDSGC[57.0215]KVQIS[79.9663]PDSGGLPER	1	3	1MOCK	45086.4	31400.9
sp|Q92945|FUBP2_HUMAN	IQQDSGC[57.0215]KVQIS[79.9663]PDSGGLPER	1	3	3MOCK	17715.5
sp|Q5H9R7|PP6R3_HUMAN	IQQFDDGGS[79.9663]DEEDIWEEK	1	2	1MOCK	73615.7	116446
sp|Q5H9R7|PP6R3_HUMAN	IQQFDDGGS[79.9663]DEEDIWEEK	1	2	3MOCK	159277
sp|Q86UE8|TLK2_HUMAN	ISDYFEFAGGSAPGT[79.9663]SPGR	1	2	1MOCK	32424.4	26054.4
sp|Q86UE8|TLK2_HUMAN	ISDYFEFAGGSAPGT[79.9663]SPGR	1	2	3MOCK	19684.4
sp|Q86UE8|TLK2_HUMAN	ISDYFEFAGGSAPGTS[79.9663]PGR	1	2	1MOCK	35349.9	27434.8
sp|Q86UE8|TLK2_HUMAN	ISDYFEFAGGSAPGTS[79.9663]PGR	1	2	3MOCK	19519.7
sp|P06400|RB_HUMAN	ISEGLPT[79.9663]PTKM[15.9949]T[79.9663]PR	1	2	1MOCK	9081.9	15633.5
sp|P06400|RB_HUMAN	ISEGLPT[79.9663]PTKM[15.9949]T[79.9663]PR	1	2	3MOCK	22185.1
sp|P06400|RB_HUMAN	ISEGLPT[79.9663]PTKMT[79.9663]PR	1	2	1MOCK	67606.9	67185.3
sp|P06400|RB_HUMAN	ISEGLPT[79.9663]PTKMT[79.9663]PR	1	2	3MOCK	66763.6
sp|P62805|H4_HUMAN	ISGLIYEETR		2	1MOCK	15471.6	216404
sp|P62805|H4_HUMAN	ISGLIYEETR		2	3MOCK	417337
sp|Q5HYJ3|FA76B_HUMAN	ISNLS[79.9663]PEEEQGLWK	1	2	1MOCK	56071.9	52814.6
sp|Q5HYJ3|FA76B_HUMAN	ISNLS[79.9663]PEEEQGLWK	1	2	3MOCK	49557.3
sp|P14174|MIF_HUMAN	ISPDRVYINYYDMNAANVGWNNSTFA		3	1MOCK	52162.6	40163.8
sp|P14174|MIF_HUMAN	ISPDRVYINYYDMNAANVGWNNSTFA		3	3MOCK	28165
sp|P10809|CH60_HUMAN	ISSIQSIVPALEIANAHRKPLVIIAEDVDGEALSTLVLNR		5	1MOCK	2354.11	10725.5
sp|P10809|CH60_HUMAN	ISSIQSIVPALEIANAHRKPLVIIAEDVDGEALSTLVLNR		5	3MOCK	19096.9
sp|P62266|RS23_HUMAN	ITAFVPNDGC[57.0215]LNFIEENDEVLVAGFGR		3	1MOCK	17803.8	17797.4
sp|P62266|RS23_HUMAN	ITAFVPNDGC[57.0215]LNFIEENDEVLVAGFGR		3	3MOCK	17791
sp|P52597|HNRPF_HUMAN	ITGEAFVQFASQELAEK		2	1MOCK	28491.6	20803.9
sp|P52597|HNRPF_HUMAN	ITGEAFVQFASQELAEK		2	3MOCK	13116.1
sp|P35658|NU214_HUMAN	ITPPAAKPGS[79.9663]PQAK	1	2	1MOCK	18451.3	16488.1
sp|P35658|NU214_HUMAN	ITPPAAKPGS[79.9663]PQAK	1	2	3MOCK	14524.9
sp|P28066|PSA5_HUMAN	ITS[79.9663]PLMEPSSIEK	1	2	1MOCK	6691.49	14764.3
sp|P28066|PSA5_HUMAN	ITS[79.9663]PLMEPSSIEK	1	2	3MOCK	22837.1
sp|P07195|LDHB_HUMAN	ITVVGVGQVGMAC[57.0215]AISILGK		2	1MOCK	30040.1	51378.7
sp|P07195|LDHB_HUMAN	ITVVGVGQVGMAC[57.0215]AISILGK		2	3MOCK	72717.2
sp|P07195|LDHB_HUMAN	ITVVGVGQVGMAC[57.0215]AISILGK		3	1MOCK	20994.5	37035.3
sp|P07195|LDHB_HUMAN	ITVVGVGQVGMAC[57.0215]AISILGK		3	3MOCK	53076.1
sp|P55081|MFAP1_HUMAN	IVEPEVVGES[79.9663]DS[79.9663]EVEGDAWR	1	2	1MOCK	182618	213566
sp|P55081|MFAP1_HUMAN	IVEPEVVGES[79.9663]DS[79.9663]EVEGDAWR	1	2	3MOCK	244514
sp|P55081|MFAP1_HUMAN	IVEPEVVGES[79.9663]DSEVEGDAWR	1	2	1MOCK	59536.8	37789
sp|P55081|MFAP1_HUMAN	IVEPEVVGES[79.9663]DSEVEGDAWR	1	2	3MOCK	16041.2
sp|O95696|BRD1_HUMAN	IVEYS[79.9663]PPSAPR	1	2	1MOCK	32555.3	44735.8
sp|O95696|BRD1_HUMAN	IVEYS[79.9663]PPSAPR	1	2	3MOCK	56916.3
sp|P10606|COX5B_HUMAN	IVGC[57.0215]IC[57.0215]EEDNTSVVWFWLHK		3	1MOCK	22220.5	17673.2
sp|P10606|COX5B_HUMAN	IVGC[57.0215]IC[57.0215]EEDNTSVVWFWLHK		3	3MOCK	13126
sp|P10606|COX5B_HUMAN	IVGC[57.0215]IC[57.0215]EEDNTSVVWFWLHKGEAQR		4	1MOCK	31102.6	22383.4
[truncated: 3,599 more rows]

## Sheet: FiCAR1_peptides
ProteinName	PeptideSequence	Phosphorylation (79.9663)	Replicate	Intensity	Average intensity of replicates
sp|Q9NQS7|INCE_HUMAN	AAAAAAAATMALAAPS[79.9663]SPTPES[79.9663]PTM[15.9949]LTK	1	2FiCAR1	14019.1	20135
sp|Q9NQS7|INCE_HUMAN	AAAAAAAATMALAAPS[79.9663]SPTPES[79.9663]PTM[15.9949]LTK	1	3FiCAR1	26250.9
sp|Q9NQS7|INCE_HUMAN	AAAAAAAATMALAAPS[79.9663]SPTPES[79.9663]PTMLTK	1	2FiCAR1	80306	77157.2
sp|Q9NQS7|INCE_HUMAN	AAAAAAAATMALAAPS[79.9663]SPTPES[79.9663]PTMLTK	1	3FiCAR1	74008.3
sp|Q9NQS7|INCE_HUMAN	AAAAAAAATMALAAPSS[79.9663]PTPES[79.9663]PTMLTK	1	2FiCAR1	59434.1	77089.2
sp|Q9NQS7|INCE_HUMAN	AAAAAAAATMALAAPSS[79.9663]PTPES[79.9663]PTMLTK	1	3FiCAR1	94744.2
sp|Q9NQS7|INCE_HUMAN	AAAAAAAATMALAAPSS[79.9663]PTPESPTMLTK	1	2FiCAR1	55831.4	38900.8
sp|Q9NQS7|INCE_HUMAN	AAAAAAAATMALAAPSS[79.9663]PTPESPTMLTK	1	3FiCAR1	21970.3
sp|Q6SPF0|SAMD1_HUMAN	AAAAAATAPPS[79.9663]PGPAQPGPR	1	2FiCAR1	39902.8	42277.6
sp|Q6SPF0|SAMD1_HUMAN	AAAAAATAPPS[79.9663]PGPAQPGPR	1	3FiCAR1	44652.3
sp|P19338|NUCL_HUMAN	AAAAAPAS[79.9663]EDEDDEDDEDDEDDDDDEEDDS[79.9663]EEEAM[15.9949]ETTPAK	1	2FiCAR1	198001	301274
sp|P19338|NUCL_HUMAN	AAAAAPAS[79.9663]EDEDDEDDEDDEDDDDDEEDDS[79.9663]EEEAM[15.9949]ETTPAK	1	3FiCAR1	404546
sp|P19338|NUCL_HUMAN	AAAAAPAS[79.9663]EDEDDEDDEDDEDDDDDEEDDS[79.9663]EEEAMETTPAK	1	2FiCAR1	1.08937e+06	1.44986e+06
sp|P19338|NUCL_HUMAN	AAAAAPAS[79.9663]EDEDDEDDEDDEDDDDDEEDDS[79.9663]EEEAMETTPAK	1	3FiCAR1	1.81036e+06
sp|P19338|NUCL_HUMAN	AAAAAPAS[79.9663]EDEDDEDDEDDEDDDDDEEDDSEEEAMETTPAK	1	2FiCAR1	31921.2	24885.8
sp|P19338|NUCL_HUMAN	AAAAAPAS[79.9663]EDEDDEDDEDDEDDDDDEEDDSEEEAMETTPAK	1	3FiCAR1	17850.5
sp|P19338|NUCL_HUMAN	AAAAAPASEDEDDEDDEDDEDDDDDEEDDS[79.9663]EEEAM[15.9949]ETTPAK	1	2FiCAR1	26769	28215.6
sp|P19338|NUCL_HUMAN	AAAAAPASEDEDDEDDEDDEDDDDDEEDDS[79.9663]EEEAM[15.9949]ETTPAK	1	3FiCAR1	29662.2
sp|P19338|NUCL_HUMAN	AAAAAPASEDEDDEDDEDDEDDDDDEEDDS[79.9663]EEEAMETTPAK	1	2FiCAR1	208978	186657
sp|P19338|NUCL_HUMAN	AAAAAPASEDEDDEDDEDDEDDDDDEEDDS[79.9663]EEEAMETTPAK	1	3FiCAR1	164337
sp|P19338|NUCL_HUMAN	AAAAAPASEDEDDEDDEDDEDDDDDEEDDSEEEAMETTPAK		2FiCAR1	42562.8	31595.6
sp|P19338|NUCL_HUMAN	AAAAAPASEDEDDEDDEDDEDDDDDEEDDSEEEAMETTPAK		3FiCAR1	20628.5
sp|Q9H3U1|UN45A_HUMAN	AAAAC[57.0215]LDKAVEYGLIQPNQDGE		2FiCAR1	20700.2	16078.7
sp|Q9H3U1|UN45A_HUMAN	AAAAC[57.0215]LDKAVEYGLIQPNQDGE		3FiCAR1	11457.2
sp|P23381|SYWC_HUMAN	AAAGEDYKADC[57.0215]PPGNPAPTSNHGPDATEAEEDFVDPWTVQTSSAK		2FiCAR1	26880.1	41620.4
sp|P23381|SYWC_HUMAN	AAAGEDYKADC[57.0215]PPGNPAPTSNHGPDATEAEEDFVDPWTVQTSSAK		3FiCAR1	56360.6
sp|P49848|TAF6_HUMAN	AAAPPQPS[79.9663]PPPTK	1	2FiCAR1	13514.5	13130.1
sp|P49848|TAF6_HUMAN	AAAPPQPS[79.9663]PPPTK	1	3FiCAR1	12745.6
sp|P53618|COPB_HUMAN	AAAQC[57.0215]YIDLIIKES[79.9663]DNNVK	1	2FiCAR1	8592.17	11859.2
sp|P53618|COPB_HUMAN	AAAQC[57.0215]YIDLIIKES[79.9663]DNNVK	1	3FiCAR1	15126.1
sp|P49006|MRP_HUMAN	AAAT[79.9663]PESQEPQAK	1	2FiCAR1	36588.9	40783.6
sp|P49006|MRP_HUMAN	AAAT[79.9663]PESQEPQAK	1	3FiCAR1	44978.2
sp|P49585|PCY1A_HUMAN	AAAYDIS[79.9663]EDEED	1	2FiCAR1	8711.37	9518.99
sp|P49585|PCY1A_HUMAN	AAAYDIS[79.9663]EDEED	1	3FiCAR1	10326.6
sp|Q00577|PURA_HUMAN	AAC[57.0215]EQLHQQQQQQQEETAAATLLLQGEEEGEED		2FiCAR1	32944.7	31164.1
sp|Q00577|PURA_HUMAN	AAC[57.0215]EQLHQQQQQQQEETAAATLLLQGEEEGEED		3FiCAR1	29383.6
sp|Q12888|TP53B_HUMAN	AADIS[79.9663]LDNLVEGK	1	2FiCAR1	11193.2	8739.95
sp|Q12888|TP53B_HUMAN	AADIS[79.9663]LDNLVEGK	1	3FiCAR1	6286.73
sp|P67809|YBOX1_HUMAN	AADPPAENSS[79.9663]APEAEQGGAE	1	2FiCAR1	132879	156242
sp|P67809|YBOX1_HUMAN	AADPPAENSS[79.9663]APEAEQGGAE	1	3FiCAR1	179606
sp|P67809|YBOX1_HUMAN	AADPPAENSSAPEAEQGGAE		2FiCAR1	359963	271903
sp|P67809|YBOX1_HUMAN	AADPPAENSSAPEAEQGGAE		3FiCAR1	183843
sp|O60784|TOM1_HUMAN	AADRLPNLS[79.9663]SPSAEGPPGPPSGPAPR	1	2FiCAR1	144999	145093
sp|O60784|TOM1_HUMAN	AADRLPNLS[79.9663]SPSAEGPPGPPSGPAPR	1	3FiCAR1	145186
sp|O60784|TOM1_HUMAN	AADRLPNLSS[79.9663]PSAEGPPGPPSGPAPR	1	2FiCAR1	128592	137057
sp|O60784|TOM1_HUMAN	AADRLPNLSS[79.9663]PSAEGPPGPPSGPAPR	1	3FiCAR1	145522
sp|P16383|GCFC2_HUMAN	AADS[79.9663]S[79.9663]DS[79.9663]DGAEESPAEPGAPR	1	2FiCAR1	20839.4	27093
sp|P16383|GCFC2_HUMAN	AADS[79.9663]S[79.9663]DS[79.9663]DGAEESPAEPGAPR	1	3FiCAR1	33346.6
sp|P12270|TPR_HUMAN	AADSQNSGEGNTGAAESSFSQEVSR		2FiCAR1	23138.2	18707.4
sp|P12270|TPR_HUMAN	AADSQNSGEGNTGAAESSFSQEVSR		3FiCAR1	14276.6
sp|Q9UBB5|MBD2_HUMAN	AADTEEMDIEMDS[79.9663]GDEA	1	2FiCAR1	38483.8	47999.9
sp|Q9UBB5|MBD2_HUMAN	AADTEEMDIEMDS[79.9663]GDEA	1	3FiCAR1	57516
sp|Q8N163|CCAR2_HUMAN	AAEAAPPTQEAQGETEPTEQAPDALEQAADTSR		2FiCAR1	81792.4	60636.6
sp|Q8N163|CCAR2_HUMAN	AAEAAPPTQEAQGETEPTEQAPDALEQAADTSR		3FiCAR1	39480.8
sp|Q8N163|CCAR2_HUMAN	AAEAAPPTQEAQGETEPTEQAPDALEQAADTSRR		2FiCAR1	121313	112870
sp|Q8N163|CCAR2_HUMAN	AAEAAPPTQEAQGETEPTEQAPDALEQAADTSRR		3FiCAR1	104427
sp|P06454|PTMA_HUMAN	AAEDDEDDDVDTK		2FiCAR1	14292.4	11736.2
sp|P06454|PTMA_HUMAN	AAEDDEDDDVDTK		3FiCAR1	9180.08
sp|P53985|MOT1_HUMAN	AAES[79.9663]PDQKDTDGGPKEEESPV	1	2FiCAR1	47081.3	55218.2
sp|P53985|MOT1_HUMAN	AAES[79.9663]PDQKDTDGGPKEEESPV	1	3FiCAR1	63355.1
sp|Q14676|MDC1_HUMAN	AAESLTAIPEPAS[79.9663]PQLLETPIHASQIQK	1	2FiCAR1	159401	172489
sp|Q14676|MDC1_HUMAN	AAESLTAIPEPAS[79.9663]PQLLETPIHASQIQK	1	3FiCAR1	185577
sp|Q14676|MDC1_HUMAN	AAESLTAIPEPASPQLLETPIHAS[79.9663]QIQK	1	2FiCAR1	149421	164749
sp|Q14676|MDC1_HUMAN	AAESLTAIPEPASPQLLETPIHAS[79.9663]QIQK	1	3FiCAR1	180078
sp|P53985|MOT1_HUMAN	AAESPDQKDT[79.9663]DGGPKEEESPV	1	2FiCAR1	46820.3	55485.9
sp|P53985|MOT1_HUMAN	AAESPDQKDT[79.9663]DGGPKEEESPV	1	3FiCAR1	64151.5
sp|P53985|MOT1_HUMAN	AAESPDQKDTDGGPKEEES[79.9663]PV	1	2FiCAR1	30485.5	41466.4
sp|P53985|MOT1_HUMAN	AAESPDQKDTDGGPKEEES[79.9663]PV	1	3FiCAR1	52447.2
sp|P19623|SPEE_HUMAN	AAFVLPEFAR		2FiCAR1	3326.88	3125.77
sp|P19623|SPEE_HUMAN	AAFVLPEFAR		3FiCAR1	2924.66
sp|P46379|BAG6_HUMAN	AAGARPLTS[79.9663]PESLSRDLEAPEVQESYR	1	2FiCAR1	10265.6	8075.71
sp|P46379|BAG6_HUMAN	AAGARPLTS[79.9663]PESLSRDLEAPEVQESYR	1	3FiCAR1	5885.87
sp|Q9Y520|PRC2C_HUMAN	AAGSPSSSDQDEKLPGQDESTAGTSEQNDILK		2FiCAR1	38830.2	32062.5
sp|Q9Y520|PRC2C_HUMAN	AAGSPSSSDQDEKLPGQDESTAGTSEQNDILK		3FiCAR1	25294.8
sp|P04049|RAF1_HUMAN	AAHTEDINAC[57.0215]TLTTS[79.9663]PRLPVF	1	2FiCAR1	46661	36463.7
sp|P04049|RAF1_HUMAN	AAHTEDINAC[57.0215]TLTTS[79.9663]PRLPVF	1	3FiCAR1	26266.5
sp|Q9H2Y7|ZN106_HUMAN	AAHVPENS[79.9663]DTEQDVLTVKPVRK	1	2FiCAR1	18669.6	20757.5
sp|Q9H2Y7|ZN106_HUMAN	AAHVPENS[79.9663]DTEQDVLTVKPVRK	1	3FiCAR1	22845.5
sp|Q92804|RBP56_HUMAN	AAIDWFDGKEFHGNIIK		2FiCAR1	3231.77	5683.3
sp|Q92804|RBP56_HUMAN	AAIDWFDGKEFHGNIIK		3FiCAR1	8134.82
sp|P35637|FUS_HUMAN	AAIDWFDGKEFSGNPIK		2FiCAR1	1351.05	6251.79
sp|P35637|FUS_HUMAN	AAIDWFDGKEFSGNPIK		3FiCAR1	11152.5
sp|Q96I25|SPF45_HUMAN	AAIPPPVY[79.9663]EEQDRPRSPTGPSNSFLANM[15.9949]GGTVAHK	1	2FiCAR1	41051.5	53657.5
sp|Q96I25|SPF45_HUMAN	AAIPPPVY[79.9663]EEQDRPRSPTGPSNSFLANM[15.9949]GGTVAHK	1	3FiCAR1	66263.6
sp|Q96I25|SPF45_HUMAN	AAIPPPVY[79.9663]EEQDRPRSPTGPSNSFLANMGGTVAHK	1	2FiCAR1	419991	447299
sp|Q96I25|SPF45_HUMAN	AAIPPPVY[79.9663]EEQDRPRSPTGPSNSFLANMGGTVAHK	1	3FiCAR1	474607
sp|Q96I25|SPF45_HUMAN	AAIPPPVY[79.9663]EEQDRPRSPTGPSNSFLANMGGTVAHK	1	2FiCAR1	207519	197587
sp|Q96I25|SPF45_HUMAN	AAIPPPVY[79.9663]EEQDRPRSPTGPSNSFLANMGGTVAHK	1	3FiCAR1	187655
sp|Q96I25|SPF45_HUMAN	AAIPPPVYEEQDRPRS[79.9663]PTGPSNSFLANM[15.9949]GGTVAHK	1	2FiCAR1	36676.8	44520.3
sp|Q96I25|SPF45_HUMAN	AAIPPPVYEEQDRPRS[79.9663]PTGPSNSFLANM[15.9949]GGTVAHK	1	3FiCAR1	52363.8
sp|Q96I25|SPF45_HUMAN	AAIPPPVYEEQDRPRS[79.9663]PTGPSNSFLANM[15.9949]GGTVAHK	1	2FiCAR1	21176.4	21977.2
sp|Q96I25|SPF45_HUMAN	AAIPPPVYEEQDRPRS[79.9663]PTGPSNSFLANM[15.9949]GGTVAHK	1	3FiCAR1	22778
sp|Q96I25|SPF45_HUMAN	AAIPPPVYEEQDRPRS[79.9663]PTGPSNSFLANMGGTVAHK	1	2FiCAR1	422204	450534
sp|Q96I25|SPF45_HUMAN	AAIPPPVYEEQDRPRS[79.9663]PTGPSNSFLANMGGTVAHK	1	3FiCAR1	478864
sp|Q8TEW0|PARD3_HUMAN	AAISDSADC[57.0215]SLS[79.9663]PDVDPVLAFQR	1	2FiCAR1	11804.7	8768.21
sp|Q8TEW0|PARD3_HUMAN	AAISDSADC[57.0215]SLS[79.9663]PDVDPVLAFQR	1	3FiCAR1	5731.66
sp|Q9UKV3|ACINU_HUMAN	AAKLS[79.9663]EGS[79.9663]QPAEEEEDQETPSR	1	2FiCAR1	23908	27367.4
sp|Q9UKV3|ACINU_HUMAN	AAKLS[79.9663]EGS[79.9663]QPAEEEEDQETPSR	1	3FiCAR1	30826.8
sp|Q9UPT8|ZC3H4_HUMAN	AAKPGPAEAPS[79.9663]PT[79.9663]AS[79.9663]PSGDASPPATAPYDPR	1	2FiCAR1	54321.9	48936.6
sp|Q9UPT8|ZC3H4_HUMAN	AAKPGPAEAPS[79.9663]PT[79.9663]AS[79.9663]PSGDASPPATAPYDPR	1	3FiCAR1	43551.2
sp|Q9UPT8|ZC3H4_HUMAN	AAKPGPAEAPS[79.9663]PT[79.9663]ASPSGDAS[79.9663]PPATAPYDPR	1	2FiCAR1	58226	77000.4
sp|Q9UPT8|ZC3H4_HUMAN	AAKPGPAEAPS[79.9663]PT[79.9663]ASPSGDAS[79.9663]PPATAPYDPR	1	3FiCAR1	95774.8
sp|Q9UPT8|ZC3H4_HUMAN	AAKPGPAEAPS[79.9663]PTAS[79.9663]PS[79.9663]GDASPPATAPYDPR	1	2FiCAR1	51403.5	76175.9
sp|Q9UPT8|ZC3H4_HUMAN	AAKPGPAEAPS[79.9663]PTAS[79.9663]PS[79.9663]GDASPPATAPYDPR	1	3FiCAR1	100948
sp|Q9UPT8|ZC3H4_HUMAN	AAKPGPAEAPS[79.9663]PTAS[79.9663]PSGDAS[79.9663]PPATAPYDPR	1	2FiCAR1	55304	80469.1
sp|Q9UPT8|ZC3H4_HUMAN	AAKPGPAEAPS[79.9663]PTAS[79.9663]PSGDAS[79.9663]PPATAPYDPR	1	3FiCAR1	105634
sp|Q9UPT8|ZC3H4_HUMAN	AAKPGPAEAPS[79.9663]PTASPS[79.9663]GDASPPATAPYDPR	1	2FiCAR1	110837	165597
sp|Q9UPT8|ZC3H4_HUMAN	AAKPGPAEAPS[79.9663]PTASPS[79.9663]GDASPPATAPYDPR	1	3FiCAR1	220358
sp|Q9UPT8|ZC3H4_HUMAN	AAKPGPAEAPS[79.9663]PTASPSGDAS[79.9663]PPATAPYDPR	1	2FiCAR1	113249	152063
sp|Q9UPT8|ZC3H4_HUMAN	AAKPGPAEAPS[79.9663]PTASPSGDAS[79.9663]PPATAPYDPR	1	3FiCAR1	190877
sp|Q9UPT8|ZC3H4_HUMAN	AAKPGPAEAPSPTAS[79.9663]PS[79.9663]GDAS[79.9663]PPATAPYDPR	1	2FiCAR1	52546.6	73958.6
sp|Q9UPT8|ZC3H4_HUMAN	AAKPGPAEAPSPTAS[79.9663]PS[79.9663]GDAS[79.9663]PPATAPYDPR	1	3FiCAR1	95370.5
sp|Q9UPT8|ZC3H4_HUMAN	AAKPGPAEAPSPTASPSGDAS[79.9663]PPATAPYDPR	1	2FiCAR1	114182	133419
sp|Q9UPT8|ZC3H4_HUMAN	AAKPGPAEAPSPTASPSGDAS[79.9663]PPATAPYDPR	1	3FiCAR1	152655
sp|Q13428|TCOF_HUMAN	AALAPAKES[79.9663]PR	1	2FiCAR1	28306.2	24406.1
sp|Q13428|TCOF_HUMAN	AALAPAKES[79.9663]PR	1	3FiCAR1	20506
sp|Q8NFW8|NEUA_HUMAN	AALDSGAFQSVWVSTDHDEIENVAK		2FiCAR1	1969.09	4284.67
sp|Q8NFW8|NEUA_HUMAN	AALDSGAFQSVWVSTDHDEIENVAK		3FiCAR1	6600.26
sp|Q7L014|DDX46_HUMAN	AALGLQDS[79.9663]DDEDAAVDIDEQIESMFNSK	1	2FiCAR1	13588.8	30399.9
sp|Q7L014|DDX46_HUMAN	AALGLQDS[79.9663]DDEDAAVDIDEQIESMFNSK	1	3FiCAR1	47210.9
sp|Q96MW1|CCD43_HUMAN	AALLAQYADVT[79.9663]DEEDEADEKDDSGATTMNIGSDK	1	2FiCAR1	63281	67182.4
sp|Q96MW1|CCD43_HUMAN	AALLAQYADVT[79.9663]DEEDEADEKDDSGATTMNIGSDK	1	3FiCAR1	71083.7
sp|Q6KC79|NIPBL_HUMAN	AAMYDIISS[79.9663]PSKDSTK	1	2FiCAR1	46993	46479.1
sp|Q6KC79|NIPBL_HUMAN	AAMYDIISS[79.9663]PSKDSTK	1	3FiCAR1	45965.1
sp|P31146|COR1A_HUMAN	AAPEASGT[79.9663]PSSDAVSRLEEEMR	1	2FiCAR1	28028.3	32469
sp|P31146|COR1A_HUMAN	AAPEASGT[79.9663]PSSDAVSRLEEEMR	1	3FiCAR1	36909.7
sp|P31146|COR1A_HUMAN	AAPEASGTPS[79.9663]SDAVSRLEEEMR	1	2FiCAR1	9031.36	11447.1
sp|P31146|COR1A_HUMAN	AAPEASGTPS[79.9663]SDAVSRLEEEMR	1	3FiCAR1	13862.9
sp|P31146|COR1A_HUMAN	AAPEASGTPSSDAVSRLEEEMR		2FiCAR1	20381.7	21177.8
sp|P31146|COR1A_HUMAN	AAPEASGTPSSDAVSRLEEEMR		3FiCAR1	21973.8
sp|Q96TA1|NIBA2_HUMAN	AAPEASS[79.9663]PPAS[79.9663]PLQHLLPGK	1	2FiCAR1	24951.3	33917.4
sp|Q96TA1|NIBA2_HUMAN	AAPEASS[79.9663]PPAS[79.9663]PLQHLLPGK	1	3FiCAR1	42883.6
sp|O75694|NU155_HUMAN	AAPQS[79.9663]PSVPKKPGPPVLSSDPNMLSNEEAGHHFEQMLK	1	2FiCAR1	50009.3	39506.5
sp|O75694|NU155_HUMAN	AAPQS[79.9663]PSVPKKPGPPVLSSDPNMLSNEEAGHHFEQMLK	1	3FiCAR1	29003.7
sp|O75694|NU155_HUMAN	AAPQSPSVPKKPGPPVLS[79.9663]SDPNMLSNEEAGHHFEQMLK	1	2FiCAR1	52850.1	40970.6
sp|O75694|NU155_HUMAN	AAPQSPSVPKKPGPPVLS[79.9663]SDPNMLSNEEAGHHFEQMLK	1	3FiCAR1	29091.1
sp|P42684|ABL2_HUMAN	AAPVLPTTHNHKVPVLIS[79.9663]PTLK	1	2FiCAR1	10719.2	10792.3
sp|P42684|ABL2_HUMAN	AAPVLPTTHNHKVPVLIS[79.9663]PTLK	1	3FiCAR1	10865.5
sp|Q9BV73|CP250_HUMAN	AAQAGS[79.9663]LEISK	1	2FiCAR1	15085.2	16490.9
sp|Q9BV73|CP250_HUMAN	AAQAGS[79.9663]LEISK	1	3FiCAR1	17896.6
sp|Q3YEC7|RABL6_HUMAN	AAQQDS[79.9663]DS[79.9663]DGEALGGNPMVAGFQDDVDLEDQPR	1	2FiCAR1	9187.69	10380.7
sp|Q3YEC7|RABL6_HUMAN	AAQQDS[79.9663]DS[79.9663]DGEALGGNPMVAGFQDDVDLEDQPR	1	3FiCAR1	11573.7
sp|P78318|IGBP1_HUMAN	AAQQQEEQEEKEEEDDEQTLHR		2FiCAR1	9934.1	7623.58
sp|P78318|IGBP1_HUMAN	AAQQQEEQEEKEEEDDEQTLHR		3FiCAR1	5313.05
sp|Q86U86|PB1_HUMAN	AAQQQQPSAS[79.9663]PR	1	2FiCAR1	5922.76	6073.32
sp|Q86U86|PB1_HUMAN	AAQQQQPSAS[79.9663]PR	1	3FiCAR1	6223.89
sp|O75367|H2AY_HUMAN	AAS[79.9663]ADS[79.9663]TTEGTPADGFTVLSTK	1	2FiCAR1	25845	37898.5
sp|O75367|H2AY_HUMAN	AAS[79.9663]ADS[79.9663]TTEGTPADGFTVLSTK	1	3FiCAR1	49951.9
sp|O75367|H2AY_HUMAN	AAS[79.9663]ADST[79.9663]TEGTPADGFTVLSTK	1	2FiCAR1	26036.8	38577.2
sp|O75367|H2AY_HUMAN	AAS[79.9663]ADST[79.9663]TEGTPADGFTVLSTK	1	3FiCAR1	51117.7
sp|O75367|H2AY_HUMAN	AAS[79.9663]ADSTTEGTPADGFTVLSTK	1	2FiCAR1	34395.7	42557.5
sp|O75367|H2AY_HUMAN	AAS[79.9663]ADSTTEGTPADGFTVLSTK	1	3FiCAR1	50719.3
sp|Q92614|MY18A_HUMAN	AAS[79.9663]DDGS[79.9663]LKSS[79.9663]SPTSYWK	1	2FiCAR1	88511.7	105088
sp|Q92614|MY18A_HUMAN	AAS[79.9663]DDGS[79.9663]LKSS[79.9663]SPTSYWK	1	3FiCAR1	121664
sp|Q92614|MY18A_HUMAN	AAS[79.9663]DDGSLKSSS[79.9663]PTSYWK	1	2FiCAR1	33616.9	57636.8
sp|Q92614|MY18A_HUMAN	AAS[79.9663]DDGSLKSSS[79.9663]PTSYWK	1	3FiCAR1	81656.8
sp|Q13422|IKZF1_HUMAN	AAS[79.9663]ENS[79.9663]QDALRVVSTSGEQMK	1	2FiCAR1	8875.65	11454.9
sp|Q13422|IKZF1_HUMAN	AAS[79.9663]ENS[79.9663]QDALRVVSTSGEQMK	1	3FiCAR1	14034.2
sp|Q13422|IKZF1_HUMAN	AAS[79.9663]ENSQDALR	1	2FiCAR1	42249.4	44408.9
sp|Q13422|IKZF1_HUMAN	AAS[79.9663]ENSQDALR	1	3FiCAR1	46568.4
sp|Q9NSK0|KLC4_HUMAN	AAS[79.9663]LNYLNQPSAAPLQVSR	1	2FiCAR1	91528.9	88128
sp|Q9NSK0|KLC4_HUMAN	AAS[79.9663]LNYLNQPSAAPLQVSR	1	3FiCAR1	84727.1
sp|Q5VSL9|STRP1_HUMAN	AAS[79.9663]PPASASDLIEQQQK	1	2FiCAR1	69515.9	71003.6
sp|Q5VSL9|STRP1_HUMAN	AAS[79.9663]PPASASDLIEQQQK	1	3FiCAR1	72491.3
sp|Q5VSL9|STRP1_HUMAN	AAS[79.9663]PPASASDLIEQQQKR	1	2FiCAR1	60205.8	59167.6
sp|Q5VSL9|STRP1_HUMAN	AAS[79.9663]PPASASDLIEQQQKR	1	3FiCAR1	58129.4
sp|Q9ULQ0|STRP2_HUMAN	AAS[79.9663]PPSYTLDLGESQLAPPPSK	1	2FiCAR1	22336.7	21903.5
sp|Q9ULQ0|STRP2_HUMAN	AAS[79.9663]PPSYTLDLGESQLAPPPSK	1	3FiCAR1	21470.3
sp|P51948|MAT1_HUMAN	AAS[79.9663]PQDLAGGYTSSLAC[57.0215]HR	1	2FiCAR1	25234.7	24059.3
sp|P51948|MAT1_HUMAN	AAS[79.9663]PQDLAGGYTSSLAC[57.0215]HR	1	3FiCAR1	22883.9
sp|Q8IYB3|SRRM1_HUMAN	AAS[79.9663]PS[79.9663]PQSVR	1	2FiCAR1	74702.7	82103
sp|Q8IYB3|SRRM1_HUMAN	AAS[79.9663]PS[79.9663]PQSVR	1	3FiCAR1	89503.2
sp|Q8IYB3|SRRM1_HUMAN	AAS[79.9663]PS[79.9663]PQSVRR	1	2FiCAR1	16232.7	20900.8
sp|Q8IYB3|SRRM1_HUMAN	AAS[79.9663]PS[79.9663]PQSVRR	1	3FiCAR1	25568.9
sp|P39880|CUX1_HUMAN	AAS[79.9663]REEPIEWEF	1	2FiCAR1	16276	15809.1
sp|P39880|CUX1_HUMAN	AAS[79.9663]REEPIEWEF	1	3FiCAR1	15342.2
sp|O15127|SCAM2_HUMAN	AAS[79.9663]SAAQGAFQGN	1	2FiCAR1	58580.3	62117
sp|O15127|SCAM2_HUMAN	AAS[79.9663]SAAQGAFQGN	1	3FiCAR1	65653.7
sp|Q7Z5J4|RAI1_HUMAN	AAS[79.9663]SPSNPAALPVASDS[79.9663]SPMGSK	1	2FiCAR1	18682.2	21999.5
sp|Q7Z5J4|RAI1_HUMAN	AAS[79.9663]SPSNPAALPVASDS[79.9663]SPMGSK	1	3FiCAR1	25316.8
sp|Q7Z5J4|RAI1_HUMAN	AAS[79.9663]SPSNPAALPVASDSSPMGSK	1	2FiCAR1	29270.2	32375.5
sp|Q7Z5J4|RAI1_HUMAN	AAS[79.9663]SPSNPAALPVASDSSPMGSK	1	3FiCAR1	35480.9
sp|Q9UKY7|CDV3_HUMAN	AASAAGAAGSAGGSSGAAGAAGGGAGAGTRPGDGGTASAGAAGPGAATK		2FiCAR1	43416	40795.7
sp|Q9UKY7|CDV3_HUMAN	AASAAGAAGSAGGSSGAAGAAGGGAGAGTRPGDGGTASAGAAGPGAATK		3FiCAR1	38175.4
sp|Q9UKY7|CDV3_HUMAN	AASAAGAAGSAGGSSGAAGAAGGGAGAGTRPGDGGTASAGAAGPGAATK		2FiCAR1	17771.8	14447.8
sp|Q9UKY7|CDV3_HUMAN	AASAAGAAGSAGGSSGAAGAAGGGAGAGTRPGDGGTASAGAAGPGAATK		3FiCAR1	11123.7
sp|O75367|H2AY_HUMAN	AASADS[79.9663]TTEGTPADGFTVLSTK	1	2FiCAR1	46918.8	48402.8
sp|O75367|H2AY_HUMAN	AASADS[79.9663]TTEGTPADGFTVLSTK	1	3FiCAR1	49886.7
sp|O75367|H2AY_HUMAN	AASADSTTEGT[79.9663]PADGFTVLSTK	1	2FiCAR1	37883.9	36578.6
sp|O75367|H2AY_HUMAN	AASADSTTEGT[79.9663]PADGFTVLSTK	1	3FiCAR1	35273.3
sp|O75367|H2AY_HUMAN	AASADSTTEGTPADGFTVLSTK		2FiCAR1	28229.3	29192.9
sp|O75367|H2AY_HUMAN	AASADSTTEGTPADGFTVLSTK		3FiCAR1	30156.5
sp|Q13428|TCOF_HUMAN	AASAPAKES[79.9663]PR	1	2FiCAR1	5479.16	6757.26
sp|Q13428|TCOF_HUMAN	AASAPAKES[79.9663]PR	1	3FiCAR1	8035.36
sp|Q92614|MY18A_HUMAN	AASDDGS[79.9663]LKS[79.9663]SSPTSYWK	1	2FiCAR1	31651.5	57065.3
sp|Q92614|MY18A_HUMAN	AASDDGS[79.9663]LKS[79.9663]SSPTSYWK	1	3FiCAR1	82479.1
sp|Q92614|MY18A_HUMAN	AASDDGSLKSSS[79.9663]PTSYWK	1	2FiCAR1	17083.6	17286.3
sp|Q92614|MY18A_HUMAN	AASDDGSLKSSS[79.9663]PTSYWK	1	3FiCAR1	17488.9
sp|Q13422|IKZF1_HUMAN	AASENS[79.9663]QDALR	1	2FiCAR1	5657.98	7096.46
sp|Q13422|IKZF1_HUMAN	AASENS[79.9663]QDALR	1	3FiCAR1	8534.95
sp|O60885|BRD4_HUMAN	AASVVQPQPLVVVKEEKIHS[79.9663]PIIR	1	2FiCAR1	55732.2	52755.8
sp|O60885|BRD4_HUMAN	AASVVQPQPLVVVKEEKIHS[79.9663]PIIR	1	3FiCAR1	49779.3
sp|Q13263|TIF1B_HUMAN	AATDAQDANQC[57.0215]C[57.0215]TSC[57.0215]EDNAPATSYC[57.0215]VEC[57.0215]SEPLC[57.0215]ETC[57.0215]VEAHQR		2FiCAR1	71772.4	60894.2
sp|Q13263|TIF1B_HUMAN	AATDAQDANQC[57.0215]C[57.0215]TSC[57.0215]EDNAPATSYC[57.0215]VEC[57.0215]SEPLC[57.0215]ETC[57.0215]VEAHQR		3FiCAR1	50016.1
sp|Q6WCQ1|MPRIP_HUMAN	AATEALGEKS[79.9663]PDSATVSGYDIMK	1	2FiCAR1	11523.1	11456.8
sp|Q6WCQ1|MPRIP_HUMAN	AATEALGEKS[79.9663]PDSATVSGYDIMK	1	3FiCAR1	11390.4
sp|Q6WCQ1|MPRIP_HUMAN	AATEALGEKSPDS[79.9663]ATVSGYDIMK	1	2FiCAR1	11331	11342.4
sp|Q6WCQ1|MPRIP_HUMAN	AATEALGEKSPDS[79.9663]ATVSGYDIMK	1	3FiCAR1	11353.9
sp|Q8N9M1|CS047_HUMAN	AATESVPC[57.0215]S[79.9663]PSPLAGEIR	1	2FiCAR1	28408.1	25178.6
sp|Q8N9M1|CS047_HUMAN	AATESVPC[57.0215]S[79.9663]PSPLAGEIR	1	3FiCAR1	21949.1
sp|P10809|CH60_HUMAN	AAVEEGIVLGGGC[57.0215]ALLR		2FiCAR1	7991.2	18797.8
sp|P10809|CH60_HUMAN	AAVEEGIVLGGGC[57.0215]ALLR		3FiCAR1	29604.4
sp|P10809|CH60_HUMAN	AAVEEGIVLGGGC[57.0215]ALLR		2FiCAR1	3518.54	6901.79
sp|P10809|CH60_HUMAN	AAVEEGIVLGGGC[57.0215]ALLR		3FiCAR1	10285
sp|Q29RF7|PDS5A_HUMAN	AAVGQES[79.9663]PGGLEAGNAK	1	2FiCAR1	64577.5	75423.4
sp|Q29RF7|PDS5A_HUMAN	AAVGQES[79.9663]PGGLEAGNAK	1	3FiCAR1	86269.3
sp|Q96ST2|IWS1_HUMAN	AAVLS[79.9663]DS[79.9663]EDEEKASAK	1	2FiCAR1	46028.5	56809.4
sp|Q96ST2|IWS1_HUMAN	AAVLS[79.9663]DS[79.9663]EDEEKASAK	1	3FiCAR1	67590.3
sp|Q96ST2|IWS1_HUMAN	AAVLS[79.9663]DS[79.9663]EDEEKASAKK	1	2FiCAR1	43263.8	46679.1
sp|Q96ST2|IWS1_HUMAN	AAVLS[79.9663]DS[79.9663]EDEEKASAKK	1	3FiCAR1	50094.4
sp|P06733|ENOA_HUMAN	AAVPSGASTGIYEALELR		2FiCAR1	9877.9	23248.6
sp|P06733|ENOA_HUMAN	AAVPSGASTGIYEALELR		3FiCAR1	36619.3
sp|P49768|PSN1_HUMAN	AAVQELS[79.9663]S[79.9663]SILAGEDPEER	1	2FiCAR1	21117.5	17179.7
sp|P49768|PSN1_HUMAN	AAVQELS[79.9663]S[79.9663]SILAGEDPEER	1	3FiCAR1	13241.9
sp|P49768|PSN1_HUMAN	AAVQELSS[79.9663]SILAGEDPEER	1	2FiCAR1	11404	9222.44
sp|P49768|PSN1_HUMAN	AAVQELSS[79.9663]SILAGEDPEER	1	3FiCAR1	7040.86
sp|P49768|PSN1_HUMAN	AAVQELSSS[79.9663]ILAGEDPEER	1	2FiCAR1	42084.2	38285
sp|P49768|PSN1_HUMAN	AAVQELSSS[79.9663]ILAGEDPEER	1	3FiCAR1	34485.8
sp|P35611|ADDA_HUMAN	AAVVTS[79.9663]PPPTTAPHK	1	2FiCAR1	20837.4	20193.9
sp|P35611|ADDA_HUMAN	AAVVTS[79.9663]PPPTTAPHK	1	3FiCAR1	19550.4
sp|P35611|ADDA_HUMAN	AAVVTS[79.9663]PPPTTAPHKER	1	2FiCAR1	11145.5	12683.6
sp|P35611|ADDA_HUMAN	AAVVTS[79.9663]PPPTTAPHKER	1	3FiCAR1	14221.8
sp|O15541|R113A_HUMAN	AAY[79.9663]GDLS[79.9663]SEEEEENEPESLGVVYK	1	2FiCAR1	13584.2	34143.2
sp|O15541|R113A_HUMAN	AAY[79.9663]GDLS[79.9663]SEEEEENEPESLGVVYK	1	3FiCAR1	54702.2
sp|O15541|R113A_HUMAN	AAYGDLS[79.9663]S[79.9663]EEEEENEPESLGVVYK	1	2FiCAR1	29371.9	36801
sp|O15541|R113A_HUMAN	AAYGDLS[79.9663]S[79.9663]EEEEENEPESLGVVYK	1	3FiCAR1	44230.1
sp|P00558|PGK1_HUMAN	AC[57.0215]ANPAAGSVILLENLR		2FiCAR1	23252.6	19751.6
sp|P00558|PGK1_HUMAN	AC[57.0215]ANPAAGSVILLENLR		3FiCAR1	16250.6
sp|P00558|PGK1_HUMAN	AC[57.0215]ANPAAGSVILLENLR		2FiCAR1	10649.7	8855.38
sp|P00558|PGK1_HUMAN	AC[57.0215]ANPAAGSVILLENLR		3FiCAR1	7061.1
sp|Q9UFC0|LRWD1_HUMAN	AC[57.0215]AS[79.9663]PS[79.9663]AQVEGSPVAGSDGSQPAVK	1	2FiCAR1	23030.3	27281.1
sp|Q9UFC0|LRWD1_HUMAN	AC[57.0215]AS[79.9663]PS[79.9663]AQVEGSPVAGSDGSQPAVK	1	3FiCAR1	31531.9
sp|Q9UFC0|LRWD1_HUMAN	AC[57.0215]AS[79.9663]PSAQVEGS[79.9663]PVAGSDGSQPAVK	1	2FiCAR1	23904.5	29506.6
sp|Q9UFC0|LRWD1_HUMAN	AC[57.0215]AS[79.9663]PSAQVEGS[79.9663]PVAGSDGSQPAVK	1	3FiCAR1	35108.8
sp|Q9UFC0|LRWD1_HUMAN	AC[57.0215]AS[79.9663]PSAQVEGS[79.9663]PVAGSDGSQPAVK	1	2FiCAR1	10033.2	12574.8
sp|Q9UFC0|LRWD1_HUMAN	AC[57.0215]AS[79.9663]PSAQVEGS[79.9663]PVAGSDGSQPAVK	1	3FiCAR1	15116.4
sp|Q9UFC0|LRWD1_HUMAN	AC[57.0215]AS[79.9663]PSAQVEGS[79.9663]PVAGSDGSQPAVKLEPLHFLQC[57.0215]HSK	1	2FiCAR1	30792	43188.8
sp|Q9UFC0|LRWD1_HUMAN	AC[57.0215]AS[79.9663]PSAQVEGS[79.9663]PVAGSDGSQPAVKLEPLHFLQC[57.0215]HSK	1	3FiCAR1	55585.5
sp|Q9UFC0|LRWD1_HUMAN	AC[57.0215]AS[79.9663]PSAQVEGSPVAGSDGSQPAVK	1	2FiCAR1	40623.3	39577.6
sp|Q9UFC0|LRWD1_HUMAN	AC[57.0215]AS[79.9663]PSAQVEGSPVAGSDGSQPAVK	1	3FiCAR1	38531.9
sp|Q9UFC0|LRWD1_HUMAN	AC[57.0215]AS[79.9663]PSAQVEGSPVAGSDGSQPAVK	1	2FiCAR1	24034.2	21847
sp|Q9UFC0|LRWD1_HUMAN	AC[57.0215]AS[79.9663]PSAQVEGSPVAGSDGSQPAVK	1	3FiCAR1	19659.9
sp|Q9UFC0|LRWD1_HUMAN	AC[57.0215]AS[79.9663]PSAQVEGSPVAGSDGSQPAVKLEPLHFLQC[57.0215]HSK	1	2FiCAR1	52033.2	45571.7
sp|Q9UFC0|LRWD1_HUMAN	AC[57.0215]AS[79.9663]PSAQVEGSPVAGSDGSQPAVKLEPLHFLQC[57.0215]HSK	1	3FiCAR1	39110.2
sp|Q9UFC0|LRWD1_HUMAN	AC[57.0215]ASPS[79.9663]AQVEGSPVAGSDGSQPAVK	1	2FiCAR1	41665.5	38994.7
sp|Q9UFC0|LRWD1_HUMAN	AC[57.0215]ASPS[79.9663]AQVEGSPVAGSDGSQPAVK	1	3FiCAR1	36323.8
sp|Q9Y6D6|BIG1_HUMAN	AC[57.0215]EVALEEIKAET[79.9663]EKQSPPHGEAK	1	2FiCAR1	22098	23385.1
sp|Q9Y6D6|BIG1_HUMAN	AC[57.0215]EVALEEIKAET[79.9663]EKQSPPHGEAK	1	3FiCAR1	24672.1
sp|Q9Y6D6|BIG1_HUMAN	AC[57.0215]EVALEEIKAETEKQS[79.9663]PPHGEAK	1	2FiCAR1	18957.2	16322.6
sp|Q9Y6D6|BIG1_HUMAN	AC[57.0215]EVALEEIKAETEKQS[79.9663]PPHGEAK	1	3FiCAR1	13688
sp|P05204|HMGN2_HUMAN	ADAGKEGNNPAENGDAKTDQAQK		2FiCAR1	32444.4	25272.4
sp|P05204|HMGN2_HUMAN	ADAGKEGNNPAENGDAKTDQAQK		3FiCAR1	18100.3
sp|Q92538|GBF1_HUMAN	ADAPDAGAQS[79.9663]DSELPS[79.9663]YHQNDVSLDRGYTSDSEVYTDHGRPGK	1	2FiCAR1	40485.3	55319.5
sp|Q92538|GBF1_HUMAN	ADAPDAGAQS[79.9663]DSELPS[79.9663]YHQNDVSLDRGYTSDSEVYTDHGRPGK	1	3FiCAR1	70153.7
sp|Q92538|GBF1_HUMAN	ADAPDAGAQS[79.9663]DSELPSYHQNDVSLDR	1	2FiCAR1	72839	74501.5
sp|Q92538|GBF1_HUMAN	ADAPDAGAQS[79.9663]DSELPSYHQNDVSLDR	1	3FiCAR1	76163.9
sp|Q92538|GBF1_HUMAN	ADAPDAGAQS[79.9663]DSELPSYHQNDVSLDRGY[79.9663]TSDSEVYTDHGRPGK	1	2FiCAR1	40623.8	55772.5
sp|Q92538|GBF1_HUMAN	ADAPDAGAQS[79.9663]DSELPSYHQNDVSLDRGY[79.9663]TSDSEVYTDHGRPGK	1	3FiCAR1	70921.2
sp|Q92538|GBF1_HUMAN	ADAPDAGAQS[79.9663]DSELPSYHQNDVSLDRGYTSDSEVYTDHGRPGK	1	2FiCAR1	41279.3	42836.3
sp|Q92538|GBF1_HUMAN	ADAPDAGAQS[79.9663]DSELPSYHQNDVSLDRGYTSDSEVYTDHGRPGK	1	3FiCAR1	44393.3
sp|Q92538|GBF1_HUMAN	ADAPDAGAQSDS[79.9663]ELPSYHQNDVSLDR	1	2FiCAR1	72912.4	73605.4
sp|Q92538|GBF1_HUMAN	ADAPDAGAQSDS[79.9663]ELPSYHQNDVSLDR	1	3FiCAR1	74298.4
sp|Q92538|GBF1_HUMAN	ADAPDAGAQSDSELPSYHQNDVSLDRGY[79.9663]TSDSEVYTDHGRPGK	1	2FiCAR1	42287.8	43403
sp|Q92538|GBF1_HUMAN	ADAPDAGAQSDSELPSYHQNDVSLDRGY[79.9663]TSDSEVYTDHGRPGK	1	3FiCAR1	44518.3
sp|Q15370|ELOB_HUMAN	ADDTFEALC[57.0215]IEPFSSPPELPDVM[15.9949]KPQDSGSSANEQAVQ		2FiCAR1	62886.7	34422.8
sp|Q15370|ELOB_HUMAN	ADDTFEALC[57.0215]IEPFSSPPELPDVM[15.9949]KPQDSGSSANEQAVQ		3FiCAR1	5958.81
sp|P61247|RS3A_HUMAN	ADGYEPPVQES[79.9663]V	1	2FiCAR1	35698	34614
sp|P61247|RS3A_HUMAN	ADGYEPPVQES[79.9663]V	1	3FiCAR1	33530
sp|Q9NSD9|SYFB_HUMAN	ADIIHAC[57.0215]DIVEDAAIAYGYNNIQMTLPK		2FiCAR1	1796.49	23703.5
sp|Q9NSD9|SYFB_HUMAN	ADIIHAC[57.0215]DIVEDAAIAYGYNNIQMTLPK		3FiCAR1	45610.4
sp|P06748|NPM_HUMAN	ADKDYHFKVDNDENEHQLSLR		2FiCAR1	26246.9	25656.2
sp|P06748|NPM_HUMAN	ADKDYHFKVDNDENEHQLSLR		3FiCAR1	25065.4
sp|P08238|HS90B_HUMAN	ADLINNLGTIAK		2FiCAR1	93358.8	78317.6
sp|P08238|HS90B_HUMAN	ADLINNLGTIAK		3FiCAR1	63276.4
sp|Q01543|FLI1_HUMAN	ADMTASGS[79.9663]PDYGQPHK	1	2FiCAR1	15689.8	15065
sp|Q01543|FLI1_HUMAN	ADMTASGS[79.9663]PDYGQPHK	1	3FiCAR1	14440.1
sp|P31146|COR1A_HUMAN	ADQC[57.0215]YEDVRVSQTTWDSGFC[57.0215]AVNPK		2FiCAR1	17119.3	22416.8
sp|P31146|COR1A_HUMAN	ADQC[57.0215]YEDVRVSQTTWDSGFC[57.0215]AVNPK		3FiCAR1	27714.4
sp|P62873|GBB1_HUMAN	ADQELMTYSHDNIIC[57.0215]GITSVSFSK		2FiCAR1	6165.05	13536.1
sp|P62873|GBB1_HUMAN	ADQELMTYSHDNIIC[57.0215]GITSVSFSK		3FiCAR1	20907.1
sp|Q00534|CDK6_HUMAN	ADQQYEC[57.0215]VAEIGEGAYGK		2FiCAR1	11573.9	10662.4
sp|Q00534|CDK6_HUMAN	ADQQYEC[57.0215]VAEIGEGAYGK		3FiCAR1	9750.95
sp|O15027|SC16A_HUMAN	ADSGPTQPPLS[79.9663]LS[79.9663]PAPETK	1	2FiCAR1	32216.9	36987.7
sp|O15027|SC16A_HUMAN	ADSGPTQPPLS[79.9663]LS[79.9663]PAPETK	1	3FiCAR1	41758.4
sp|O15027|SC16A_HUMAN	ADSGPTQPPLS[79.9663]LS[79.9663]PAPETKRPGQAAK	1	2FiCAR1	37953.4	49380.7
sp|O15027|SC16A_HUMAN	ADSGPTQPPLS[79.9663]LS[79.9663]PAPETKRPGQAAK	1	3FiCAR1	60808
sp|O15027|SC16A_HUMAN	ADSGPTQPPLSLS[79.9663]PAPETK	1	2FiCAR1	60643	51948.7
sp|O15027|SC16A_HUMAN	ADSGPTQPPLSLS[79.9663]PAPETK	1	3FiCAR1	43254.5
sp|O15027|SC16A_HUMAN	ADSGPTQPPLSLS[79.9663]PAPETKRPGQAAK	1	2FiCAR1	21862.2	19844.4
sp|O15027|SC16A_HUMAN	ADSGPTQPPLSLS[79.9663]PAPETKRPGQAAK	1	3FiCAR1	17826.5
sp|Q5T5Y3|CAMP1_HUMAN	ADVVPQQADPEFPRAS[79.9663]PR	1	2FiCAR1	49181.5	43997
sp|Q5T5Y3|CAMP1_HUMAN	ADVVPQQADPEFPRAS[79.9663]PR	1	3FiCAR1	38812.6
sp|O15014|ZN609_HUMAN	AEADKIYSFTDNAPS[79.9663]PSIGGSSR	1	2FiCAR1	10165.8	9655.22
sp|O15014|ZN609_HUMAN	AEADKIYSFTDNAPS[79.9663]PSIGGSSR	1	3FiCAR1	9144.65
sp|Q9BRJ6|CG050_HUMAN	AEALMRELDEEGS[79.9663]DPPLPGR	1	2FiCAR1	45207.9	52799.8
sp|Q9BRJ6|CG050_HUMAN	AEALMRELDEEGS[79.9663]DPPLPGR	1	3FiCAR1	60391.7
sp|Q53F19|NCBP3_HUMAN	AEAPAGPALGLPS[79.9663]PEAESGVDRGEPEPM[15.9949]EVEEGELEIVPVRR	1	2FiCAR1	43598.3	28906.6
sp|Q53F19|NCBP3_HUMAN	AEAPAGPALGLPS[79.9663]PEAESGVDRGEPEPM[15.9949]EVEEGELEIVPVRR	1	3FiCAR1	14214.9
sp|Q66PJ3|AR6P4_HUMAN	AEAQQVEALPGPS[79.9663]LDQWHRSAGEEEDGPVLTDEQK	1	2FiCAR1	30841.7	28754
sp|Q66PJ3|AR6P4_HUMAN	AEAQQVEALPGPS[79.9663]LDQWHRSAGEEEDGPVLTDEQK	1	3FiCAR1	26666.3
sp|Q66PJ3|AR6P4_HUMAN	AEAQQVEALPGPSLDQWHRS[79.9663]AGEEEDGPVLTDEQK	1	2FiCAR1	32116.2	29152.2
sp|Q66PJ3|AR6P4_HUMAN	AEAQQVEALPGPSLDQWHRS[79.9663]AGEEEDGPVLTDEQK	1	3FiCAR1	26188.1
sp|Q02790|FKBP4_HUMAN	AEASSGDHPTDTEMKEEQKSNTAGSQSQVETEA		2FiCAR1	40862.5	32580.3
sp|Q02790|FKBP4_HUMAN	AEASSGDHPTDTEMKEEQKSNTAGSQSQVETEA		3FiCAR1	24298.1
sp|Q96JH7|VCIP1_HUMAN	AEAT[79.9663]TRSRES[79.9663]SPSHGLLK	1	2FiCAR1	20479.3	28025.8
sp|Q96JH7|VCIP1_HUMAN	AEAT[79.9663]TRSRES[79.9663]SPSHGLLK	1	3FiCAR1	35572.3
sp|P27824|CALX_HUMAN	AEEDEILNRS[79.9663]PR	1	2FiCAR1	291891	269287
sp|P27824|CALX_HUMAN	AEEDEILNRS[79.9663]PR	1	3FiCAR1	246684
sp|Q9UK58|CCNL1_HUMAN	AEEKS[79.9663]PISINVK	1	2FiCAR1	12356.1	11047.8
sp|Q9UK58|CCNL1_HUMAN	AEEKS[79.9663]PISINVK	1	3FiCAR1	9739.43
sp|Q96JK2|DCAF5_HUMAN	AEEPPS[79.9663]PPVPK	1	2FiCAR1	19217.1	17139.5
sp|Q96JK2|DCAF5_HUMAN	AEEPPS[79.9663]PPVPK	1	3FiCAR1	15062
sp|Q6UN15|FIP1_HUMAN	AEFTS[79.9663]PPSLFK	1	2FiCAR1	121472	95380.6
sp|Q6UN15|FIP1_HUMAN	AEFTS[79.9663]PPSLFK	1	3FiCAR1	69289.4
sp|O95475|SIX6_HUMAN	AEGDGTPEVLGVATS[79.9663]PAASLSSK	1	2FiCAR1	26799.2	24787.3
sp|O95475|SIX6_HUMAN	AEGDGTPEVLGVATS[79.9663]PAASLSSK	1	3FiCAR1	22775.4
sp|Q9NYF8|BCLF1_HUMAN	AEGEPQEES[79.9663]PLKSK	1	2FiCAR1	10707.9	10157.1
sp|Q9NYF8|BCLF1_HUMAN	AEGEPQEES[79.9663]PLKSK	1	3FiCAR1	9606.31
sp|Q9NYF8|BCLF1_HUMAN	AEGEWEDQEALDY[79.9663]FSDKESGK	1	2FiCAR1	114560	94810.4
sp|Q9NYF8|BCLF1_HUMAN	AEGEWEDQEALDY[79.9663]FSDKESGK	1	3FiCAR1	75060.6
sp|Q9NYF8|BCLF1_HUMAN	AEGEWEDQEALDY[79.9663]FSDKESGKQK	1	2FiCAR1	48746.7	40970.6
sp|Q9NYF8|BCLF1_HUMAN	AEGEWEDQEALDY[79.9663]FSDKESGKQK	1	3FiCAR1	33194.5
sp|Q9NYF8|BCLF1_HUMAN	AEGEWEDQEALDY[79.9663]FSDKESGKQK	1	2FiCAR1	39228.9	36476.9
sp|Q9NYF8|BCLF1_HUMAN	AEGEWEDQEALDY[79.9663]FSDKESGKQK	1	3FiCAR1	33725
sp|P14618|KPYM_HUMAN	AEGSDVANAVLDGADC[57.0215]IMLSGETAKGDYPLEAVR		2FiCAR1	3461.63	17912.8
sp|P14618|KPYM_HUMAN	AEGSDVANAVLDGADC[57.0215]IMLSGETAKGDYPLEAVR		3FiCAR1	32364
sp|P63244|RACK1_HUMAN	AEPPQC[57.0215]TSLAWSADGQTLFAGYTDNLVR		2FiCAR1	8518.77	40589.9
sp|P63244|RACK1_HUMAN	AEPPQC[57.0215]TSLAWSADGQTLFAGYTDNLVR		3FiCAR1	72661.1
sp|Q8NE71|ABCF1_HUMAN	AEQGS[79.9663]EEEGEGEEEEEEGGESKADDPYAHLSKK	1	2FiCAR1	18837.2	20550.7
sp|Q8NE71|ABCF1_HUMAN	AEQGS[79.9663]EEEGEGEEEEEEGGESKADDPYAHLSKK	1	3FiCAR1	22264.2
sp|Q13586|STIM1_HUMAN	AEQS[79.9663]LHDLQER	1	2FiCAR1	20472.4	15677.5
sp|Q13586|STIM1_HUMAN	AEQS[79.9663]LHDLQER	1	3FiCAR1	10882.6
sp|Q9NTI5|PDS5B_HUMAN	AES[79.9663]PESSAIESTQSTPQK	1	2FiCAR1	41084	49927.3
sp|Q9NTI5|PDS5B_HUMAN	AES[79.9663]PESSAIESTQSTPQK	1	3FiCAR1	58770.6
sp|Q9NTI5|PDS5B_HUMAN	AES[79.9663]PESSAIESTQSTPQK	1	2FiCAR1	21933.2	28284.2
sp|Q9NTI5|PDS5B_HUMAN	AES[79.9663]PESSAIESTQSTPQK	1	3FiCAR1	34635.2
sp|Q9BUA3|SPNDC_HUMAN	AES[79.9663]PSPAPPPGLR	1	2FiCAR1	41017.9	33795.7
sp|Q9BUA3|SPNDC_HUMAN	AES[79.9663]PSPAPPPGLR	1	3FiCAR1	26573.5
sp|Q68EM7|RHG17_HUMAN	AESSSGGGTVPSSAGILEQGPSPGDGS[79.9663]PPKPKDPVSAAVPAPGR	1	2FiCAR1	29603.8	33102.8
sp|Q68EM7|RHG17_HUMAN	AESSSGGGTVPSSAGILEQGPSPGDGS[79.9663]PPKPKDPVSAAVPAPGR	1	3FiCAR1	36601.8
sp|Q99590|SCAFB_HUMAN	AET[79.9663]ASQSQRSPISDNSGC[57.0215]DAPGNSNPSLSVPSSAESEK	1	2FiCAR1	51944.1	65817.5
sp|Q99590|SCAFB_HUMAN	AET[79.9663]ASQSQRSPISDNSGC[57.0215]DAPGNSNPSLSVPSSAESEK	1	3FiCAR1	79690.9
sp|P18858|DNLI1_HUMAN	AET[79.9663]PTESVSEPEVATKQELQEEEEQTKPPR	1	2FiCAR1	28007.9	27063.6
sp|P18858|DNLI1_HUMAN	AET[79.9663]PTESVSEPEVATKQELQEEEEQTKPPR	1	3FiCAR1	26119.3
sp|Q99590|SCAFB_HUMAN	AETASQSQRS[79.9663]PISDNSGC[57.0215]DAPGNSNPSLSVPSSAESEK	1	2FiCAR1	52480.2	66325.7
sp|Q99590|SCAFB_HUMAN	AETASQSQRS[79.9663]PISDNSGC[57.0215]DAPGNSNPSLSVPSSAESEK	1	3FiCAR1	80171.1
sp|P18858|DNLI1_HUMAN	AETPTESVS[79.9663]EPEVATKQELQEEEEQTKPPR	1	2FiCAR1	56417.2	52149.7
sp|P18858|DNLI1_HUMAN	AETPTESVS[79.9663]EPEVATKQELQEEEEQTKPPR	1	3FiCAR1	47882.1
sp|Q5JSP0|FGD3_HUMAN	AFGGAFSQDEDPSLSPDMPITSTS[79.9663]PVEPVVTTEGSSGAAGLEPR	1	2FiCAR1	22949.4	11819.3
sp|Q5JSP0|FGD3_HUMAN	AFGGAFSQDEDPSLSPDMPITSTS[79.9663]PVEPVVTTEGSSGAAGLEPR	1	3FiCAR1	689.27
sp|P21333|FLNA_HUMAN	AFGPGLQGGS[79.9663]AGSPARFTIDTK	1	2FiCAR1	10142.3	11582.8
sp|P21333|FLNA_HUMAN	AFGPGLQGGS[79.9663]AGSPARFTIDTK	1	3FiCAR1	13023.3
sp|P21333|FLNA_HUMAN	AFGPGLQGGSAGS[79.9663]PAR	1	2FiCAR1	6810.74	7978.35
sp|P21333|FLNA_HUMAN	AFGPGLQGGSAGS[79.9663]PAR	1	3FiCAR1	9145.97
sp|Q9Y520|PRC2C_HUMAN	AFGSGIDIKPGT[79.9663]PPIAGR	1	2FiCAR1	10992.6	18801.6
sp|Q9Y520|PRC2C_HUMAN	AFGSGIDIKPGT[79.9663]PPIAGR	1	3FiCAR1	26610.6
sp|P84103|SRSF3_HUMAN	AFGYYGPLR		2FiCAR1	11968.5	9655.19
sp|P84103|SRSF3_HUMAN	AFGYYGPLR		3FiCAR1	7341.89
sp|P52272|HNRPM_HUMAN	AFITNIPFDVK		2FiCAR1	18023.5	16557.7
sp|P52272|HNRPM_HUMAN	AFITNIPFDVK		3FiCAR1	15091.9
sp|P46013|KI67_HUMAN	AFKES[79.9663]PKQILDPAASVTGSR	1	2FiCAR1	60910.8	66066.4
sp|P46013|KI67_HUMAN	AFKES[79.9663]PKQILDPAASVTGSR	1	3FiCAR1	71221.9
sp|O60293|ZC3H1_HUMAN	AFKPEETSSNSDPPS[79.9663]PPVLNNSHPVPR	1	2FiCAR1	15524.4	16905.1
sp|O60293|ZC3H1_HUMAN	AFKPEETSSNSDPPS[79.9663]PPVLNNSHPVPR	1	3FiCAR1	18285.8
sp|Q9UPN3|MACF1_HUMAN	AFLAELEQNS[79.9663]PK	1	2FiCAR1	13086.1	13918
sp|Q9UPN3|MACF1_HUMAN	AFLAELEQNS[79.9663]PK	1	3FiCAR1	14749.8
sp|Q9UPN3|MACF1_HUMAN	AFLAELEQNS[79.9663]PKIQK	1	2FiCAR1	10804.2	10080.6
sp|Q9UPN3|MACF1_HUMAN	AFLAELEQNS[79.9663]PKIQK	1	3FiCAR1	9357.05
sp|P46013|KI67_HUMAN	AFM[15.9949]ES[79.9663]PKQILDSAASLTGSKR	1	2FiCAR1	12005.4	11368.6
sp|P46013|KI67_HUMAN	AFM[15.9949]ES[79.9663]PKQILDSAASLTGSKR	1	3FiCAR1	10731.8
sp|P46013|KI67_HUMAN	AFMES[79.9663]PKQILDSAASLTGSK	1	2FiCAR1	12784.4	8006.63
sp|P46013|KI67_HUMAN	AFMES[79.9663]PKQILDSAASLTGSK	1	3FiCAR1	3228.91
sp|P46013|KI67_HUMAN	AFMES[79.9663]PKQILDSAASLTGSK	1	2FiCAR1	9189.53	6594.3
sp|P46013|KI67_HUMAN	AFMES[79.9663]PKQILDSAASLTGSK	1	3FiCAR1	3999.06
sp|P46013|KI67_HUMAN	AFMES[79.9663]PKQILDSAASLTGSKR	1	2FiCAR1	37055.2	29058.1
sp|P46013|KI67_HUMAN	AFMES[79.9663]PKQILDSAASLTGSKR	1	3FiCAR1	21060.9
sp|Q14241|ELOA1_HUMAN	AFS[79.9663]SPQEEEEAGFTGR	1	2FiCAR1	25531.1	32532.9
sp|Q14241|ELOA1_HUMAN	AFS[79.9663]SPQEEEEAGFTGR	1	3FiCAR1	39534.8
sp|Q14241|ELOA1_HUMAN	AFSS[79.9663]PQEEEEAGFTGR	1	2FiCAR1	25455	32821.4
sp|Q14241|ELOA1_HUMAN	AFSS[79.9663]PQEEEEAGFTGR	1	3FiCAR1	40187.9
sp|Q14241|ELOA1_HUMAN	AFSS[79.9663]PQEEEEAGFTGRR	1	2FiCAR1	21667.8	24568.8
sp|Q14241|ELOA1_HUMAN	AFSS[79.9663]PQEEEEAGFTGRR	1	3FiCAR1	27469.7
sp|P31939|PUR9_HUMAN	AFTHTAQYDEAISDYFR		2FiCAR1	1411.08	4783.13
sp|P31939|PUR9_HUMAN	AFTHTAQYDEAISDYFR		3FiCAR1	8155.19
sp|Q8N9T8|KRI1_HUMAN	AFVEDS[79.9663]EDEDGAGEGGSSLLQK	1	2FiCAR1	292501	285069
sp|Q8N9T8|KRI1_HUMAN	AFVEDS[79.9663]EDEDGAGEGGSSLLQK	1	3FiCAR1	277637
sp|Q8N9T8|KRI1_HUMAN	AFVEDS[79.9663]EDEDGAGEGGSSLLQK	1	2FiCAR1	24982.3	22900
sp|Q8N9T8|KRI1_HUMAN	AFVEDS[79.9663]EDEDGAGEGGSSLLQK	1	3FiCAR1	20817.6
sp|Q8N9T8|KRI1_HUMAN	AFVEDS[79.9663]EDEDGAGEGGSSLLQKR	1	2FiCAR1	41849.2	41931.8
sp|Q8N9T8|KRI1_HUMAN	AFVEDS[79.9663]EDEDGAGEGGSSLLQKR	1	3FiCAR1	42014.4
sp|Q8N9T8|KRI1_HUMAN	AFVEDS[79.9663]EDEDGAGEGGSSLLQKR	1	2FiCAR1	113989	110746
sp|Q8N9T8|KRI1_HUMAN	AFVEDS[79.9663]EDEDGAGEGGSSLLQKR	1	3FiCAR1	107502
sp|P68363|TBA1B_HUMAN	AFVHWYVGEGMEEGEFSEAR		2FiCAR1	2616.25	17386.8
sp|P68363|TBA1B_HUMAN	AFVHWYVGEGMEEGEFSEAR		3FiCAR1	32157.3
sp|Q6PD74|AAGAB_HUMAN	AFWM[15.9949]AIGGDRDEIEGLS[79.9663]S[79.9663]DEEH	1	2FiCAR1	37115	41954.1
sp|Q6PD74|AAGAB_HUMAN	AFWM[15.9949]AIGGDRDEIEGLS[79.9663]S[79.9663]DEEH	1	3FiCAR1	46793.2
sp|Q6PD74|AAGAB_HUMAN	AFWMAIGGDRDEIEGLS[79.9663]S[79.9663]DEEH	1	2FiCAR1	33230.7	31696.8
sp|Q6PD74|AAGAB_HUMAN	AFWMAIGGDRDEIEGLS[79.9663]S[79.9663]DEEH	1	3FiCAR1	30162.9
sp|O95365|ZBT7A_HUMAN	AGAAAGDS[79.9663]DEESRADDKGVMDYYLK	1	2FiCAR1	46658.2	46208.3
sp|O95365|ZBT7A_HUMAN	AGAAAGDS[79.9663]DEESRADDKGVMDYYLK	1	3FiCAR1	45758.3
sp|O95365|ZBT7A_HUMAN	AGAAAGDS[79.9663]DEESRADDKGVMDYYLK	1	2FiCAR1	31457.2	29438.9
sp|O95365|ZBT7A_HUMAN	AGAAAGDS[79.9663]DEESRADDKGVMDYYLK	1	3FiCAR1	27420.5
sp|P05388|RLA0_HUMAN	AGAIAPC[57.0215]EVTVPAQNTGLGPEK		2FiCAR1	23436	22396.1
sp|P05388|RLA0_HUMAN	AGAIAPC[57.0215]EVTVPAQNTGLGPEK		3FiCAR1	21356.2
sp|P15923|TFE2_HUMAN	AGAPGALS[79.9663]PSYDGGLHGLQSK	1	2FiCAR1	42941.3	36651.8
sp|P15923|TFE2_HUMAN	AGAPGALS[79.9663]PSYDGGLHGLQSK	1	3FiCAR1	30362.4
sp|P15923|TFE2_HUMAN	AGAPGALS[79.9663]PSYDGGLHGLQSK	1	2FiCAR1	160184	133128
sp|P15923|TFE2_HUMAN	AGAPGALS[79.9663]PSYDGGLHGLQSK	1	3FiCAR1	106071
sp|P15923|TFE2_HUMAN	AGAPGALSPSYDGGLHGLQS[79.9663]K	1	2FiCAR1	156718	127728
sp|P15923|TFE2_HUMAN	AGAPGALSPSYDGGLHGLQS[79.9663]K	1	3FiCAR1	98737.8
sp|P51858|HDGF_HUMAN	AGDLLEDS[79.9663]PKRPK	1	2FiCAR1	62641	56864.4
sp|P51858|HDGF_HUMAN	AGDLLEDS[79.9663]PKRPK	1	3FiCAR1	51087.9
sp|Q9Y320|TMX2_HUMAN	AGDNIPEEQPVAS[79.9663]TPTTVSDGENKKDK	1	2FiCAR1	46266.9	59612.5
sp|Q9Y320|TMX2_HUMAN	AGDNIPEEQPVAS[79.9663]TPTTVSDGENKKDK	1	3FiCAR1	72958
sp|Q9Y320|TMX2_HUMAN	AGDNIPEEQPVASTPT[79.9663]TVSDGENKKDK	1	2FiCAR1	46813.6	59271.8
sp|Q9Y320|TMX2_HUMAN	AGDNIPEEQPVASTPT[79.9663]TVSDGENKKDK	1	3FiCAR1	71730
sp|Q9Y320|TMX2_HUMAN	AGDNIPEEQPVASTPT[79.9663]TVSDGENKKDK	1	2FiCAR1	36137.7	41649.6
sp|Q9Y320|TMX2_HUMAN	AGDNIPEEQPVASTPT[79.9663]TVSDGENKKDK	1	3FiCAR1	47161.6
sp|Q9Y320|TMX2_HUMAN	AGDNIPEEQPVASTPTTVS[79.9663]DGENKKDK	1	2FiCAR1	31157.3	40826.8
sp|Q9Y320|TMX2_HUMAN	AGDNIPEEQPVASTPTTVS[79.9663]DGENKKDK	1	3FiCAR1	50496.4
sp|Q9UQC2|GAB2_HUMAN	AGDNSQSVYIPMS[79.9663]PGAHHFDSLGYPSTTLPVHR	1	2FiCAR1	17746.6	12734.4
sp|Q9UQC2|GAB2_HUMAN	AGDNSQSVYIPMS[79.9663]PGAHHFDSLGYPSTTLPVHR	1	3FiCAR1	7722.23
sp|Q96JY6|PDLI2_HUMAN	AGDSAVLVLPPS[79.9663]PGPR	1	2FiCAR1	97465.7	83183.2
sp|Q96JY6|PDLI2_HUMAN	AGDSAVLVLPPS[79.9663]PGPR	1	3FiCAR1	68900.7
sp|Q01844|EWS_HUMAN	AGDWQC[57.0215]PNPGC[57.0215]GNQNFAWR		2FiCAR1	33332.3	28354.5
sp|Q01844|EWS_HUMAN	AGDWQC[57.0215]PNPGC[57.0215]GNQNFAWR		3FiCAR1	23376.8
sp|P16989|YBOX3_HUMAN	AGEAPTENPAPPTQQSSAE		2FiCAR1	58570.5	48918.5
sp|P16989|YBOX3_HUMAN	AGEAPTENPAPPTQQSSAE		3FiCAR1	39266.5
sp|A2RRP1|NBAS_HUMAN	AGEEDEGEEDS[79.9663]DS[79.9663]DYEISAK	1	2FiCAR1	27189.6	32896.4
sp|A2RRP1|NBAS_HUMAN	AGEEDEGEEDS[79.9663]DS[79.9663]DYEISAK	1	3FiCAR1	38603.3
sp|A2RRP1|NBAS_HUMAN	AGEEDEGEEDS[79.9663]DSDYEISAK	1	2FiCAR1	43469.9	50704.2
sp|A2RRP1|NBAS_HUMAN	AGEEDEGEEDS[79.9663]DSDYEISAK	1	3FiCAR1	57938.5
sp|A2RRP1|NBAS_HUMAN	AGEEDEGEEDSDS[79.9663]DYEISAK	1	2FiCAR1	43398.2	49335.4
sp|A2RRP1|NBAS_HUMAN	AGEEDEGEEDSDS[79.9663]DYEISAK	1	3FiCAR1	55272.7
sp|Q08J23|NSUN2_HUMAN	AGEPNS[79.9663]PDAEEANS[79.9663]PDVTAGC[57.0215]DPAGVHPPR	1	2FiCAR1	543127	753883
sp|Q08J23|NSUN2_HUMAN	AGEPNS[79.9663]PDAEEANS[79.9663]PDVTAGC[57.0215]DPAGVHPPR	1	3FiCAR1	964639
sp|Q08J23|NSUN2_HUMAN	AGEPNS[79.9663]PDAEEANS[79.9663]PDVTAGC[57.0215]DPAGVHPPR	1	2FiCAR1	20386	23579.9
sp|Q08J23|NSUN2_HUMAN	AGEPNS[79.9663]PDAEEANS[79.9663]PDVTAGC[57.0215]DPAGVHPPR	1	3FiCAR1	26773.9
sp|Q08J23|NSUN2_HUMAN	AGEPNS[79.9663]PDAEEANSPDVTAGC[57.0215]DPAGVHPPR	1	2FiCAR1	426354	474591
sp|Q08J23|NSUN2_HUMAN	AGEPNS[79.9663]PDAEEANSPDVTAGC[57.0215]DPAGVHPPR	1	3FiCAR1	522828
sp|Q08J23|NSUN2_HUMAN	AGEPNS[79.9663]PDAEEANSPDVTAGC[57.0215]DPAGVHPPR	1	2FiCAR1	13712	14050.5
sp|Q08J23|NSUN2_HUMAN	AGEPNS[79.9663]PDAEEANSPDVTAGC[57.0215]DPAGVHPPR	1	3FiCAR1	14388.9
sp|Q08J23|NSUN2_HUMAN	AGEPNSPDAEEANS[79.9663]PDVTAGC[57.0215]DPAGVHPPR	1	2FiCAR1	411565	368538
sp|Q08J23|NSUN2_HUMAN	AGEPNSPDAEEANS[79.9663]PDVTAGC[57.0215]DPAGVHPPR	1	3FiCAR1	325512
sp|Q93009|UBP7_HUMAN	AGEQQLS[79.9663]EPEDMEMEAGDTDDPPR	1	2FiCAR1	59949.3	55182.8
sp|Q93009|UBP7_HUMAN	AGEQQLS[79.9663]EPEDMEMEAGDTDDPPR	1	3FiCAR1	50416.3
sp|Q93009|UBP7_HUMAN	AGEQQLS[79.9663]EPEDMEMEAGDTDDPPR	1	2FiCAR1	21762	16760.1
sp|Q93009|UBP7_HUMAN	AGEQQLS[79.9663]EPEDMEMEAGDTDDPPR	1	3FiCAR1	11758.3
sp|Q8IU81|I2BP1_HUMAN	AGGAS[79.9663]PAASSTAQPPTQHR	1	2FiCAR1	20190.2	20505.3
sp|Q8IU81|I2BP1_HUMAN	AGGAS[79.9663]PAASSTAQPPTQHR	1	3FiCAR1	20820.4
sp|Q66K74|MAP1S_HUMAN	AGGLGAEETPPTSVSESLPTLSDSDPVPLAPGAADS[79.9663]DEDTEGFGVPR	1	2FiCAR1	41327.6	40462.5
sp|Q66K74|MAP1S_HUMAN	AGGLGAEETPPTSVSESLPTLSDSDPVPLAPGAADS[79.9663]DEDTEGFGVPR	1	3FiCAR1	39597.3
sp|Q9H6H4|REEP4_HUMAN	AGGLQDS[79.9663]DT[79.9663]EDEC[57.0215]WS[79.9663]DTEAVPR	1	2FiCAR1	14257.2	32130.4
sp|Q9H6H4|REEP4_HUMAN	AGGLQDS[79.9663]DT[79.9663]EDEC[57.0215]WS[79.9663]DTEAVPR	1	3FiCAR1	50003.7
sp|Q9H6H4|REEP4_HUMAN	AGGLQDS[79.9663]DTEDEC[57.0215]WS[79.9663]DTEAVPR	1	2FiCAR1	11250.2	22201.4
sp|Q9H6H4|REEP4_HUMAN	AGGLQDS[79.9663]DTEDEC[57.0215]WS[79.9663]DTEAVPR	1	3FiCAR1	33152.6
sp|Q9H6H4|REEP4_HUMAN	AGGLQDS[79.9663]DTEDEC[57.0215]WSDTEAVPR	1	2FiCAR1	19342.9	27252.2
sp|Q9H6H4|REEP4_HUMAN	AGGLQDS[79.9663]DTEDEC[57.0215]WSDTEAVPR	1	3FiCAR1	35161.5
sp|Q03252|LMNB2_HUMAN	AGGPAT[79.9663]PLSPTR	1	2FiCAR1	16464.3	15331.4
sp|Q03252|LMNB2_HUMAN	AGGPAT[79.9663]PLSPTR	1	3FiCAR1	14198.6
sp|Q03252|LMNB2_HUMAN	AGGPATPLS[79.9663]PTR	1	2FiCAR1	30079.2	33828
sp|Q03252|LMNB2_HUMAN	AGGPATPLS[79.9663]PTR	1	3FiCAR1	37576.8
sp|P20700|LMNB1_HUMAN	AGGPTT[79.9663]PLS[79.9663]PTR	1	2FiCAR1	28794.1	32475.1
sp|P20700|LMNB1_HUMAN	AGGPTT[79.9663]PLS[79.9663]PTR	1	3FiCAR1	36156
sp|P20700|LMNB1_HUMAN	AGGPTT[79.9663]PLSPTR	1	2FiCAR1	103587	99612.9
sp|P20700|LMNB1_HUMAN	AGGPTT[79.9663]PLSPTR	1	3FiCAR1	95638.3
sp|P20700|LMNB1_HUMAN	AGGPTTPLS[79.9663]PTR	1	2FiCAR1	110583	114110
sp|P20700|LMNB1_HUMAN	AGGPTTPLS[79.9663]PTR	1	3FiCAR1	117636
sp|Q92522|H1X_HUMAN	AGGSAALS[79.9663]PSKK	1	2FiCAR1	46935.9	55815.1
sp|Q92522|H1X_HUMAN	AGGSAALS[79.9663]PSKK	1	3FiCAR1	64694.2
sp|Q92522|H1X_HUMAN	AGGSAALS[79.9663]PSKKR	1	2FiCAR1	6683.68	8869.07
sp|Q92522|H1X_HUMAN	AGGSAALS[79.9663]PSKKR	1	3FiCAR1	11054.5
sp|O75385|ULK1_HUMAN	AGGTSSPSPVVFTVGS[79.9663]PPSGSTPPQGPR	1	2FiCAR1	16078	14962.9
sp|O75385|ULK1_HUMAN	AGGTSSPSPVVFTVGS[79.9663]PPSGSTPPQGPR	1	3FiCAR1	13847.9
sp|Q8N9T8|KRI1_HUMAN	AGKYVDEENS[79.9663]DGETSNHR	1	2FiCAR1	21287.7	24503.3
sp|Q8N9T8|KRI1_HUMAN	AGKYVDEENS[79.9663]DGETSNHR	1	3FiCAR1	27718.8
sp|Q9UNS1|TIM_HUMAN	AGLAS[79.9663]PEEEDAVGKEPLK	1	2FiCAR1	12503.5	10288.3
sp|Q9UNS1|TIM_HUMAN	AGLAS[79.9663]PEEEDAVGKEPLK	1	3FiCAR1	8073.11
sp|O60832|DKC1_HUMAN	AGLESGAEPGDGDS[79.9663]DTTK	1	2FiCAR1	51406.2	59547
sp|O60832|DKC1_HUMAN	AGLESGAEPGDGDS[79.9663]DTTK	1	3FiCAR1	67687.8
sp|O60832|DKC1_HUMAN	AGLESGAEPGDGDS[79.9663]DTTKK	1	2FiCAR1	32915.8	31072.3
sp|O60832|DKC1_HUMAN	AGLESGAEPGDGDS[79.9663]DTTKK	1	3FiCAR1	29228.8
sp|O60832|DKC1_HUMAN	AGLESGAEPGDGDS[79.9663]DTTKKK	1	2FiCAR1	47123.2	55910.2
sp|O60832|DKC1_HUMAN	AGLESGAEPGDGDS[79.9663]DTTKKK	1	3FiCAR1	64697.3
sp|O60832|DKC1_HUMAN	AGLESGAEPGDGDSDT[79.9663]TKK	1	2FiCAR1	31000.2	30399.7
sp|O60832|DKC1_HUMAN	AGLESGAEPGDGDSDT[79.9663]TKK	1	3FiCAR1	29799.1
sp|Q9H6F5|CCD86_HUMAN	AGLGS[79.9663]PERPPK	1	2FiCAR1	45720.3	39908.1
sp|Q9H6F5|CCD86_HUMAN	AGLGS[79.9663]PERPPK	1	3FiCAR1	34095.9
sp|Q9H6F5|CCD86_HUMAN	AGLGS[79.9663]PERPPKT[79.9663]SPGS[79.9663]PR	1	2FiCAR1	26394.7	43834.7
sp|Q9H6F5|CCD86_HUMAN	AGLGS[79.9663]PERPPKT[79.9663]SPGS[79.9663]PR	1	3FiCAR1	61274.8
sp|Q9H6F5|CCD86_HUMAN	AGLGS[79.9663]PERPPKT[79.9663]SPGSPR	1	2FiCAR1	69905.2	77203.8
sp|Q9H6F5|CCD86_HUMAN	AGLGS[79.9663]PERPPKT[79.9663]SPGSPR	1	3FiCAR1	84502.3
sp|Q9H6F5|CCD86_HUMAN	AGLGS[79.9663]PERPPKTS[79.9663]PGSPR	1	2FiCAR1	46280.5	78099.5
sp|Q9H6F5|CCD86_HUMAN	AGLGS[79.9663]PERPPKTS[79.9663]PGSPR	1	3FiCAR1	109918
sp|Q9H6F5|CCD86_HUMAN	AGLGS[79.9663]PERPPKTSPGS[79.9663]PR	1	2FiCAR1	64456	96063.7
sp|Q9H6F5|CCD86_HUMAN	AGLGS[79.9663]PERPPKTSPGS[79.9663]PR	1	3FiCAR1	127671
sp|O95402|MED26_HUMAN	AGLS[79.9663]PAEPLLSR	1	2FiCAR1	20435.3	20663.1
sp|O95402|MED26_HUMAN	AGLS[79.9663]PAEPLLSR	1	3FiCAR1	20890.9
sp|Q9UQ35|SRRM2_HUMAN	AGM[15.9949]SSNQSISS[79.9663]PVLDAVPR	1	2FiCAR1	89296.5	86439.2
sp|Q9UQ35|SRRM2_HUMAN	AGM[15.9949]SSNQSISS[79.9663]PVLDAVPR	1	3FiCAR1	83581.8
sp|Q9UQ35|SRRM2_HUMAN	AGM[15.9949]SSNQSISS[79.9663]PVLDAVPR	1	2FiCAR1	10604.7	9728.77
sp|Q9UQ35|SRRM2_HUMAN	AGM[15.9949]SSNQSISS[79.9663]PVLDAVPR	1	3FiCAR1	8852.85
sp|Q9UQ35|SRRM2_HUMAN	AGMSSNQS[79.9663]ISS[79.9663]PVLDAVPR	1	2FiCAR1	30361.5	32388.5
sp|Q9UQ35|SRRM2_HUMAN	AGMSSNQS[79.9663]ISS[79.9663]PVLDAVPR	1	3FiCAR1	34415.6
sp|Q9UQ35|SRRM2_HUMAN	AGMSSNQSIS[79.9663]SPVLDAVPRT[79.9663]PS[79.9663]RER	1	2FiCAR1	37871.7	40213.7
sp|Q9UQ35|SRRM2_HUMAN	AGMSSNQSIS[79.9663]SPVLDAVPRT[79.9663]PS[79.9663]RER	1	3FiCAR1	42555.6
sp|Q9UQ35|SRRM2_HUMAN	AGMSSNQSISS[79.9663]PVLDAVPR	1	2FiCAR1	362667	314225
sp|Q9UQ35|SRRM2_HUMAN	AGMSSNQSISS[79.9663]PVLDAVPR	1	3FiCAR1	265784
sp|Q9UQ35|SRRM2_HUMAN	AGMSSNQSISS[79.9663]PVLDAVPR	1	2FiCAR1	19009.2	18194.3
sp|Q9UQ35|SRRM2_HUMAN	AGMSSNQSISS[79.9663]PVLDAVPR	1	3FiCAR1	17379.4
sp|Q9UQ35|SRRM2_HUMAN	AGMSSNQSISS[79.9663]PVLDAVPRT[79.9663]PS[79.9663]RER	1	2FiCAR1	37760.6	40511.3
sp|Q9UQ35|SRRM2_HUMAN	AGMSSNQSISS[79.9663]PVLDAVPRT[79.9663]PS[79.9663]RER	1	3FiCAR1	43262
sp|Q9UQ35|SRRM2_HUMAN	AGMSSNQSISSPVLDAVPRT[79.9663]PS[79.9663]RER	1	2FiCAR1	29263.1	25834.6
sp|Q9UQ35|SRRM2_HUMAN	AGMSSNQSISSPVLDAVPRT[79.9663]PS[79.9663]RER	1	3FiCAR1	22406
sp|Q9UQR1|ZN148_HUMAN	AGMTSS[79.9663]PDATTGQTFG	1	2FiCAR1	30364.8	30090.1
sp|Q9UQR1|ZN148_HUMAN	AGMTSS[79.9663]PDATTGQTFG	1	3FiCAR1	29815.4
sp|O60244|MED14_HUMAN	AGNWPGS[79.9663]PQVS[79.9663]GPSPAAR	1	2FiCAR1	9043.61	15714.9
sp|O60244|MED14_HUMAN	AGNWPGS[79.9663]PQVS[79.9663]GPSPAAR	1	3FiCAR1	22386.1
sp|O60244|MED14_HUMAN	AGNWPGS[79.9663]PQVSGPSPAAR	1	2FiCAR1	22448.5	23640.5
sp|O60244|MED14_HUMAN	AGNWPGS[79.9663]PQVSGPSPAAR	1	3FiCAR1	24832.5
sp|Q9NQZ2|SAS10_HUMAN	AGPTLTDENGDDLGLPPS[79.9663]PGDTSYYQDQVDDFHEAR	1	2FiCAR1	41205.4	77083
sp|Q9NQZ2|SAS10_HUMAN	AGPTLTDENGDDLGLPPS[79.9663]PGDTSYYQDQVDDFHEAR	1	3FiCAR1	112961
sp|P54725|RD23A_HUMAN	AGQGTSAPPEAS[79.9663]PTAAPESSTSFPPAPTSGMSHPPPAAR	1	2FiCAR1	43900.2	37441.3
sp|P54725|RD23A_HUMAN	AGQGTSAPPEAS[79.9663]PTAAPESSTSFPPAPTSGMSHPPPAAR	1	3FiCAR1	30982.4
sp|P29372|3MG_HUMAN	AGQPHSSSDAAQAPAEQPHSSSDAAQAPC[57.0215]PR		2FiCAR1	13336.4	9380.17
sp|P29372|3MG_HUMAN	AGQPHSSSDAAQAPAEQPHSSSDAAQAPC[57.0215]PR		3FiCAR1	5423.91
sp|Q6F5E8|CARL2_HUMAN	AGS[79.9663]DGDIMDSSTEAPPISIK	1	2FiCAR1	21729.5	23715.3
sp|Q6F5E8|CARL2_HUMAN	AGS[79.9663]DGDIMDSSTEAPPISIK	1	3FiCAR1	25701.1
sp|Q9C0K0|BC11B_HUMAN	AGS[79.9663]LAGRSDDGLSAAS[79.9663]S[79.9663]PEPGTSELAGEGLK	1	2FiCAR1	45713.9	64763.1
sp|Q9C0K0|BC11B_HUMAN	AGS[79.9663]LAGRSDDGLSAAS[79.9663]S[79.9663]PEPGTSELAGEGLK	1	3FiCAR1	83812.3
sp|Q96JY6|PDLI2_HUMAN	AGS[79.9663]PFS[79.9663]PPPSSSSLTGEAAISR	1	2FiCAR1	46372.5	78037.6
sp|Q96JY6|PDLI2_HUMAN	AGS[79.9663]PFS[79.9663]PPPSSSSLTGEAAISR	1	3FiCAR1	109703
sp|Q96JY6|PDLI2_HUMAN	AGS[79.9663]PFSPPPSSSSLTGEAAISR	1	2FiCAR1	54175.9	48554
sp|Q96JY6|PDLI2_HUMAN	AGS[79.9663]PFSPPPSSSSLTGEAAISR	1	3FiCAR1	42932
sp|Q92619|HMHA1_HUMAN	AGS[79.9663]PSPQPSGELPR	1	2FiCAR1	23112.4	26966.5
sp|Q92619|HMHA1_HUMAN	AGS[79.9663]PSPQPSGELPR	1	3FiCAR1	30820.6
sp|O94819|KBTBB_HUMAN	AGS[79.9663]RPQS[79.9663]PSGDADARGDAAVYC[57.0215]FHAAAGEWR	1	2FiCAR1	13966.6	12615.2
sp|O94819|KBTBB_HUMAN	AGS[79.9663]RPQS[79.9663]PSGDADARGDAAVYC[57.0215]FHAAAGEWR	1	3FiCAR1	11263.8
sp|Q7Z6Z7|HUWE1_HUMAN	AGS[79.9663]STPGDAPPAVAEVQGR	1	2FiCAR1	83914.2	92815.5
sp|Q7Z6Z7|HUWE1_HUMAN	AGS[79.9663]STPGDAPPAVAEVQGR	1	3FiCAR1	101717
sp|Q8IZL8|PELP1_HUMAN	AGSNEDPILAPS[79.9663]GTPPPTIPPDETFGGR	1	2FiCAR1	110010	85294.1
sp|Q8IZL8|PELP1_HUMAN	AGSNEDPILAPS[79.9663]GTPPPTIPPDETFGGR	1	3FiCAR1	60577.8
sp|Q8IZL8|PELP1_HUMAN	AGSNEDPILAPS[79.9663]GTPPPTIPPDETFGGRVPR	1	2FiCAR1	45995.6	37513
sp|Q8IZL8|PELP1_HUMAN	AGSNEDPILAPS[79.9663]GTPPPTIPPDETFGGRVPR	1	3FiCAR1	29030.5
sp|Q8IZL8|PELP1_HUMAN	AGSNEDPILAPSGT[79.9663]PPPTIPPDETFGGR	1	2FiCAR1	121198	93884.8
sp|Q8IZL8|PELP1_HUMAN	AGSNEDPILAPSGT[79.9663]PPPTIPPDETFGGR	1	3FiCAR1	66571.2
sp|Q86XP3|DDX42_HUMAN	AGSSAAGASGWTSAGSLNSVPT[79.9663]NSAQQGHNSPDS[79.9663]PVTSAAK	1	2FiCAR1	55858	88747.9
sp|Q86XP3|DDX42_HUMAN	AGSSAAGASGWTSAGSLNSVPT[79.9663]NSAQQGHNSPDS[79.9663]PVTSAAK	1	3FiCAR1	121638
sp|Q86XP3|DDX42_HUMAN	AGSSAAGASGWTSAGSLNSVPT[79.9663]NSAQQGHNSPDSPVTSAAK	1	2FiCAR1	153468	168063
sp|Q86XP3|DDX42_HUMAN	AGSSAAGASGWTSAGSLNSVPT[79.9663]NSAQQGHNSPDSPVTSAAK	1	3FiCAR1	182657
sp|Q86XP3|DDX42_HUMAN	AGSSAAGASGWTSAGSLNSVPTNSAQQGHNSPDS[79.9663]PVTSAAK	1	2FiCAR1	153833	165547
sp|Q86XP3|DDX42_HUMAN	AGSSAAGASGWTSAGSLNSVPTNSAQQGHNSPDS[79.9663]PVTSAAK	1	3FiCAR1	177262
sp|Q86XP3|DDX42_HUMAN	AGSSAAGASGWTSAGSLNSVPTNSAQQGHNSPDS[79.9663]PVTSAAK	1	2FiCAR1	25982	21524
sp|Q86XP3|DDX42_HUMAN	AGSSAAGASGWTSAGSLNSVPTNSAQQGHNSPDS[79.9663]PVTSAAK	1	3FiCAR1	17066
sp|Q86XP3|DDX42_HUMAN	AGSSAAGASGWTSAGSLNSVPTNSAQQGHNSPDSPVTSAAK		2FiCAR1	14651.4	11821.2
sp|Q86XP3|DDX42_HUMAN	AGSSAAGASGWTSAGSLNSVPTNSAQQGHNSPDSPVTSAAK		3FiCAR1	8991.01
sp|P10644|KAP0_HUMAN	AGT[79.9663]RTDSREDEIS[79.9663]PPPPNPVVK	1	2FiCAR1	54316.9	87730.5
sp|P10644|KAP0_HUMAN	AGT[79.9663]RTDSREDEIS[79.9663]PPPPNPVVK	1	3FiCAR1	121144
sp|Q6PJG2|MDEAS_HUMAN	AGTFIAPPVYSNIT[79.9663]PYQSHLRSPVR	1	2FiCAR1	45908.3	44963.7
sp|Q6PJG2|MDEAS_HUMAN	AGTFIAPPVYSNIT[79.9663]PYQSHLRSPVR	1	3FiCAR1	44019
sp|Q6PJG2|MDEAS_HUMAN	AGTFIAPPVYSNIT[79.9663]PYQSHLRSPVRLADHPSER	1	2FiCAR1	7302.94	7209.05
sp|Q6PJG2|MDEAS_HUMAN	AGTFIAPPVYSNIT[79.9663]PYQSHLRSPVRLADHPSER	1	3FiCAR1	7115.16
sp|Q6PJG2|MDEAS_HUMAN	AGTFIAPPVYSNITPY[79.9663]QSHLRSPVR	1	2FiCAR1	46190.8	44244.1
sp|Q6PJG2|MDEAS_HUMAN	AGTFIAPPVYSNITPY[79.9663]QSHLRSPVR	1	3FiCAR1	42297.4
sp|Q6PJG2|MDEAS_HUMAN	AGTFIAPPVYSNITPY[79.9663]QSHLRSPVRLADHPSER	1	2FiCAR1	7438.07	7545.14
sp|Q6PJG2|MDEAS_HUMAN	AGTFIAPPVYSNITPY[79.9663]QSHLRSPVRLADHPSER	1	3FiCAR1	7652.21
sp|Q6PJG2|MDEAS_HUMAN	AGTFIAPPVYSNITPYQSHLRS[79.9663]PVR	1	2FiCAR1	47680.3	46758.1
sp|Q6PJG2|MDEAS_HUMAN	AGTFIAPPVYSNITPYQSHLRS[79.9663]PVR	1	3FiCAR1	45835.9
sp|P10644|KAP0_HUMAN	AGTRTDS[79.9663]REDEISPPPPNPVVK	1	2FiCAR1	143098	133022
sp|P10644|KAP0_HUMAN	AGTRTDS[79.9663]REDEISPPPPNPVVK	1	3FiCAR1	122946
sp|Q13330|MTA1_HUMAN	AGVVNGTGAPGQS[79.9663]PGAGR	1	2FiCAR1	13938.8	15058.7
sp|Q13330|MTA1_HUMAN	AGVVNGTGAPGQS[79.9663]PGAGR	1	3FiCAR1	16178.6
sp|P50570|DYN2_HUMAN	AGVYPEKDQAENEDGAQENTFSMDPQLER		2FiCAR1	28391	24285.6
sp|P50570|DYN2_HUMAN	AGVYPEKDQAENEDGAQENTFSMDPQLER		3FiCAR1	20180.2
sp|Q7Z5J4|RAI1_HUMAN	AGWGS[79.9663]PC[57.0215]HLSGESVILLGPTVGTESK	1	2FiCAR1	31133.4	27203.9
sp|Q7Z5J4|RAI1_HUMAN	AGWGS[79.9663]PC[57.0215]HLSGESVILLGPTVGTESK	1	3FiCAR1	23274.4
sp|P06733|ENOA_HUMAN	AGYTDKVVIGMDVAASEFFR		2FiCAR1	5249.02	73188.6
sp|P06733|ENOA_HUMAN	AGYTDKVVIGMDVAASEFFR		3FiCAR1	141128
sp|Q5JSP0|FGD3_HUMAN	AHC[57.0215]GDPVSLAAAGDGS[79.9663]PDIGPTGELSGSLK	1	2FiCAR1	36995.6	32796.8
sp|Q5JSP0|FGD3_HUMAN	AHC[57.0215]GDPVSLAAAGDGS[79.9663]PDIGPTGELSGSLK	1	3FiCAR1	28598.1
sp|Q8WUA4|TF3C2_HUMAN	AHFNAMFQPS[79.9663]SPTRRPGFS[79.9663]PTSHR	1	2FiCAR1	10716.5	15056.4
sp|Q8WUA4|TF3C2_HUMAN	AHFNAMFQPS[79.9663]SPTRRPGFS[79.9663]PTSHR	1	3FiCAR1	19396.3
sp|Q8WUA4|TF3C2_HUMAN	AHFNAMFQPS[79.9663]SPTRRPGFS[79.9663]PTSHR	1	2FiCAR1	36754.5	58914.9
sp|Q8WUA4|TF3C2_HUMAN	AHFNAMFQPS[79.9663]SPTRRPGFS[79.9663]PTSHR	1	3FiCAR1	81075.3
sp|Q8WUA4|TF3C2_HUMAN	AHFNAMFQPS[79.9663]SPTRRPGFSPTSHR	1	2FiCAR1	50731.1	43849.9
sp|Q8WUA4|TF3C2_HUMAN	AHFNAMFQPS[79.9663]SPTRRPGFSPTSHR	1	3FiCAR1	36968.7
sp|Q8WUA4|TF3C2_HUMAN	AHFNAMFQPS[79.9663]SPTRRPGFSPTSHR	1	2FiCAR1	8879.64	6924.63
sp|Q8WUA4|TF3C2_HUMAN	AHFNAMFQPS[79.9663]SPTRRPGFSPTSHR	1	3FiCAR1	4969.61
sp|Q7Z5L9|I2BP2_HUMAN	AHGC[57.0215]FPEGRS[79.9663]PPGAAASAAAKPPPLSAK	1	2FiCAR1	52592.8	52304.9
sp|Q7Z5L9|I2BP2_HUMAN	AHGC[57.0215]FPEGRS[79.9663]PPGAAASAAAKPPPLSAK	1	3FiCAR1	52017
sp|P98175|RBM10_HUMAN	AHLS[79.9663]ENELEALEKNDMEQMK	1	2FiCAR1	27881.8	23396.4
sp|P98175|RBM10_HUMAN	AHLS[79.9663]ENELEALEKNDMEQMK	1	3FiCAR1	18911.1
sp|Q8IZD4|DCP1B_HUMAN	AHQGTGAGIS[79.9663]PVILNSGEGKEVDILR	1	2FiCAR1	38127.5	33592
sp|Q8IZD4|DCP1B_HUMAN	AHQGTGAGIS[79.9663]PVILNSGEGKEVDILR	1	3FiCAR1	29056.5
sp|Q8IZD4|DCP1B_HUMAN	AHQGTGAGIS[79.9663]PVILNSGEGKEVDILR	1	2FiCAR1	28181.4	25304.9
sp|Q8IZD4|DCP1B_HUMAN	AHQGTGAGIS[79.9663]PVILNSGEGKEVDILR	1	3FiCAR1	22428.5
sp|P62140|PP1B_HUMAN	AHQVVEDGYEFFAKR		2FiCAR1	10042.7	9184.04
sp|P62140|PP1B_HUMAN	AHQVVEDGYEFFAKR		3FiCAR1	8325.39
sp|Q9Y5U2|TSSC4_HUMAN	AHRS[79.9663]PAS[79.9663]PRVPPVPDYVAHPER	1	2FiCAR1	27286.6	37526.4
sp|Q9Y5U2|TSSC4_HUMAN	AHRS[79.9663]PAS[79.9663]PRVPPVPDYVAHPER	1	3FiCAR1	47766.1
sp|Q14676|MDC1_HUMAN	AHS[79.9663]EKDQPPFGDS[79.9663]DDS[79.9663]VEADKSSPGIHLER	1	2FiCAR1	19812.3	28346.2
sp|Q14676|MDC1_HUMAN	AHS[79.9663]EKDQPPFGDS[79.9663]DDS[79.9663]VEADKSSPGIHLER	1	3FiCAR1	36880.2
sp|Q14676|MDC1_HUMAN	AHS[79.9663]EKDQPPFGDSDDSVEADKSSPGIHLER	1	2FiCAR1	28397.3	23960
sp|Q14676|MDC1_HUMAN	AHS[79.9663]EKDQPPFGDSDDSVEADKSSPGIHLER	1	3FiCAR1	19522.7
sp|Q8IZ21|PHAR4_HUMAN	AHS[79.9663]LLFENSDSFSEDSSTLGR	1	2FiCAR1	9665.31	5957.64
sp|Q8IZ21|PHAR4_HUMAN	AHS[79.9663]LLFENSDSFSEDSSTLGR	1	3FiCAR1	2249.98
sp|Q14676|MDC1_HUMAN	AHSEKDQPPFGDS[79.9663]DDS[79.9663]VEADKSSPGIHLER	1	2FiCAR1	46042.5	57630
sp|Q14676|MDC1_HUMAN	AHSEKDQPPFGDS[79.9663]DDS[79.9663]VEADKSSPGIHLER	1	3FiCAR1	69217.5
sp|Q14676|MDC1_HUMAN	AHSEKDQPPFGDS[79.9663]DDSVEADKS[79.9663]SPGIHLER	1	2FiCAR1	47004.8	54963.6
sp|Q14676|MDC1_HUMAN	AHSEKDQPPFGDS[79.9663]DDSVEADKS[79.9663]SPGIHLER	1	3FiCAR1	62922.3
sp|Q14676|MDC1_HUMAN	AHSEKDQPPFGDS[79.9663]DDSVEADKSS[79.9663]PGIHLER	1	2FiCAR1	40984.3	63516.3
sp|Q14676|MDC1_HUMAN	AHSEKDQPPFGDS[79.9663]DDSVEADKSS[79.9663]PGIHLER	1	3FiCAR1	86048.2
sp|Q13586|STIM1_HUMAN	AHSLMELSPSAPPGGS[79.9663]PHLDSSR	1	2FiCAR1	26967	29877.8
sp|Q13586|STIM1_HUMAN	AHSLMELSPSAPPGGS[79.9663]PHLDSSR	1	3FiCAR1	32788.7
sp|Q13595|TRA2A_HUMAN	AHT[79.9663]PTPGIYMGRPTHSGGGGGGGGGGGGGGGGR	1	2FiCAR1	113668	104471
sp|Q13595|TRA2A_HUMAN	AHT[79.9663]PTPGIYMGRPTHSGGGGGGGGGGGGGGGGR	1	3FiCAR1	95273.8
sp|P49005|DPOD2_HUMAN	AHTLLS[79.9663]PPSANNATFAR	1	2FiCAR1	6377.42	7876.43
sp|P49005|DPOD2_HUMAN	AHTLLS[79.9663]PPSANNATFAR	1	3FiCAR1	9375.44
sp|P06576|ATPB_HUMAN	AIAELGIYPAVDPLDSTSR		2FiCAR1	14397.6	11883.5
sp|P06576|ATPB_HUMAN	AIAELGIYPAVDPLDSTSR		3FiCAR1	9369.54
sp|P54920|SNAA_HUMAN	AIAHYEQSADYYKGEESNSSANK		2FiCAR1	14436.6	15926.3
sp|P54920|SNAA_HUMAN	AIAHYEQSADYYKGEESNSSANK		3FiCAR1	17416
sp|Q15424|SAFB1_HUMAN	AIEDEGGNPDEIEITSEGNKK		2FiCAR1	8809.61	8704.48
sp|Q15424|SAFB1_HUMAN	AIEDEGGNPDEIEITSEGNKK		3FiCAR1	8599.34
sp|P16949|STMN1_HUMAN	AIEENNNFSK		2FiCAR1	18495.5	16581.9
sp|P16949|STMN1_HUMAN	AIEENNNFSK		3FiCAR1	14668.4
sp|P36871|PGM1_HUMAN	AIGGIILT[79.9663]ASHNPGGPNGDFGIK	1	2FiCAR1	10938.7	7199.19
sp|P36871|PGM1_HUMAN	AIGGIILT[79.9663]ASHNPGGPNGDFGIK	1	3FiCAR1	3459.71
sp|P36871|PGM1_HUMAN	AIGGIILTAS[79.9663]HNPGGPNGDFGIK	1	2FiCAR1	169687	112284
sp|P36871|PGM1_HUMAN	AIGGIILTAS[79.9663]HNPGGPNGDFGIK	1	3FiCAR1	54881.5
sp|P28066|PSA5_HUMAN	AIGSASEGAQSSLQEVYHK		2FiCAR1	10338.5	12973.1
sp|P28066|PSA5_HUMAN	AIGSASEGAQSSLQEVYHK		3FiCAR1	15607.6
sp|Q4ADV7|RIC1_HUMAN	AIGSGESET[79.9663]PPS[79.9663]TPTAQEPSSSGGFEFFR	1	2FiCAR1	21717.3	31661.6
sp|Q4ADV7|RIC1_HUMAN	AIGSGESET[79.9663]PPS[79.9663]TPTAQEPSSSGGFEFFR	1	3FiCAR1	41606
sp|Q4ADV7|RIC1_HUMAN	AIGSGESET[79.9663]PPST[79.9663]PTAQEPSSSGGFEFFR	1	2FiCAR1	16782.3	28795.1
sp|Q4ADV7|RIC1_HUMAN	AIGSGESET[79.9663]PPST[79.9663]PTAQEPSSSGGFEFFR	1	3FiCAR1	40807.8
sp|Q86YS7|C2CD5_HUMAN	AIGTAC[57.0215]TLDKLSSPAAFLPAC[57.0215]NS[79.9663]PSKEMK	1	2FiCAR1	17308.3	14732
sp|Q86YS7|C2CD5_HUMAN	AIGTAC[57.0215]TLDKLSSPAAFLPAC[57.0215]NS[79.9663]PSKEMK	1	3FiCAR1	12155.8
sp|P42768|WASP_HUMAN	AIHS[79.9663]S[79.9663]DEGEDQAGDEDEDDEWDD	1	2FiCAR1	45068.4	52156.2
sp|P42768|WASP_HUMAN	AIHS[79.9663]S[79.9663]DEGEDQAGDEDEDDEWDD	1	3FiCAR1	59244.1
sp|Q9Y6D9|MD1L1_HUMAN	AILGSYDSELTPAEYS[79.9663]PQLTR	1	2FiCAR1	21021.4	19958.8
sp|Q9Y6D9|MD1L1_HUMAN	AILGSYDSELTPAEYS[79.9663]PQLTR	1	3FiCAR1	18896.3
sp|P07437|TBB5_HUMAN	AILVDLEPGTMDSVR		2FiCAR1	24012	18787.2
sp|P07437|TBB5_HUMAN	AILVDLEPGTMDSVR		3FiCAR1	13562.4
sp|Q5T6F2|UBAP2_HUMAN	AINILLEGNSDTTSWETVGC[57.0215]K		2FiCAR1	10082.7	6202.66
sp|Q5T6F2|UBAP2_HUMAN	AINILLEGNSDTTSWETVGC[57.0215]K		3FiCAR1	2322.59
sp|Q14676|MDC1_HUMAN	AIPGDQHPES[79.9663]PVHTEPMGIQGR	1	2FiCAR1	34190.5	31141.1
sp|Q14676|MDC1_HUMAN	AIPGDQHPES[79.9663]PVHTEPMGIQGR	1	3FiCAR1	28091.8
sp|Q02878|RL6_HUMAN	AIPQLQGYLR		2FiCAR1	14506.3	12498.4
sp|Q02878|RL6_HUMAN	AIPQLQGYLR		3FiCAR1	10490.4
sp|P19338|NUCL_HUMAN	AIRLELQGPRGS[79.9663]PNAR	1	2FiCAR1	249208	265584
sp|P19338|NUCL_HUMAN	AIRLELQGPRGS[79.9663]PNAR	1	3FiCAR1	281960
sp|Q9NYV4|CDK12_HUMAN	AIT[79.9663]PPQQPYK	1	2FiCAR1	44201.8	42075.8
sp|Q9NYV4|CDK12_HUMAN	AIT[79.9663]PPQQPYK	1	3FiCAR1	39949.7
sp|P83731|RL24_HUMAN	AITGASLADIMAK		2FiCAR1	12769.5	12181.6
sp|P83731|RL24_HUMAN	AITGASLADIMAK		3FiCAR1	11593.8
sp|Q6KC79|NIPBL_HUMAN	AITSLLGGGS[79.9663]PK	1	2FiCAR1	122925	113016
sp|Q6KC79|NIPBL_HUMAN	AITSLLGGGS[79.9663]PK	1	3FiCAR1	103107
sp|P08865|RSSA_HUMAN	AIVAIENPADVSVISSR		2FiCAR1	11943.7	9966.86
sp|P08865|RSSA_HUMAN	AIVAIENPADVSVISSR		3FiCAR1	7990.01
sp|P55081|MFAP1_HUMAN	AKEQEAEPEEQEEDSSSDPR		2FiCAR1	22485.4	17216.8
sp|P55081|MFAP1_HUMAN	AKEQEAEPEEQEEDSSSDPR		3FiCAR1	11948.3
sp|O60832|DKC1_HUMAN	AKEVELVS[79.9663]E	1	2FiCAR1	221449	229125
sp|O60832|DKC1_HUMAN	AKEVELVS[79.9663]E	1	3FiCAR1	236800
sp|Q9UK58|CCNL1_HUMAN	AKGLNPDGTPALST[79.9663]LGGFSPASKPS[79.9663]SPR	1	2FiCAR1	19706.5	26136.2
sp|Q9UK58|CCNL1_HUMAN	AKGLNPDGTPALST[79.9663]LGGFSPASKPS[79.9663]SPR	1	3FiCAR1	32566
sp|Q9BWU0|NADAP_HUMAN	AKNWEDEDFYDS[79.9663]DDDTFLDR	1	2FiCAR1	57441.6	56973.7
sp|Q9BWU0|NADAP_HUMAN	AKNWEDEDFYDS[79.9663]DDDTFLDR	1	3FiCAR1	56505.8
sp|P53396|ACLY_HUMAN	AKPAM[15.9949]PQDSVPS[79.9663]PR	1	2FiCAR1	15673	22133.4
sp|P53396|ACLY_HUMAN	AKPAM[15.9949]PQDSVPS[79.9663]PR	1	3FiCAR1	28593.8
sp|P53396|ACLY_HUMAN	AKPAMPQDSVPS[79.9663]PR	1	2FiCAR1	119401	128080
sp|P53396|ACLY_HUMAN	AKPAMPQDSVPS[79.9663]PR	1	3FiCAR1	136759
sp|Q01433|AMPD2_HUMAN	AKQDFLKTDS[79.9663]DSDLQLYK	1	2FiCAR1	16019	13801.9
sp|Q01433|AMPD2_HUMAN	AKQDFLKTDS[79.9663]DSDLQLYK	1	3FiCAR1	11584.8
sp|P49321|NASP_HUMAN	AKQEPEVNGGSGDAVPSGNEVSENMEEEAENQAESR		2FiCAR1	342190	250338
sp|P49321|NASP_HUMAN	AKQEPEVNGGSGDAVPSGNEVSENMEEEAENQAESR		3FiCAR1	158487
sp|Q9UBM7|DHCR7_HUMAN	AKS[79.9663]LDGVTNDR	1	2FiCAR1	30594.2	33810.4
sp|Q9UBM7|DHCR7_HUMAN	AKS[79.9663]LDGVTNDR	1	3FiCAR1	37026.7
sp|Q00839|HNRPU_HUMAN	AKS[79.9663]PQPPVEEEDEHFDDTVVC[57.0215]LDTYNC[57.0215]DLHFK	1	2FiCAR1	2.87507e+06	1.85029e+06
sp|Q00839|HNRPU_HUMAN	AKS[79.9663]PQPPVEEEDEHFDDTVVC[57.0215]LDTYNC[57.0215]DLHFK	1	3FiCAR1	825501
sp|Q00839|HNRPU_HUMAN	AKS[79.9663]PQPPVEEEDEHFDDTVVC[57.0215]LDTYNC[57.0215]DLHFK	1	2FiCAR1	307521	182680
sp|Q00839|HNRPU_HUMAN	AKS[79.9663]PQPPVEEEDEHFDDTVVC[57.0215]LDTYNC[57.0215]DLHFK	1	3FiCAR1	57839.6
sp|Q9UBW5|BIN2_HUMAN	AKS[79.9663]QEEVLPSSTTPSPGGALS[79.9663]PSGQPSSSATEVVLR	1	2FiCAR1	27774	61783.3
sp|Q9UBW5|BIN2_HUMAN	AKS[79.9663]QEEVLPSSTTPSPGGALS[79.9663]PSGQPSSSATEVVLR	1	3FiCAR1	95792.6
sp|Q00839|HNRPU_HUMAN	AKSPQPPVEEEDEHFDDT[79.9663]VVC[57.0215]LDTYNC[57.0215]DLHFK	1	2FiCAR1	13288.1	8805.05
sp|Q00839|HNRPU_HUMAN	AKSPQPPVEEEDEHFDDT[79.9663]VVC[57.0215]LDTYNC[57.0215]DLHFK	1	3FiCAR1	4322.01
sp|Q9UBW5|BIN2_HUMAN	AKSQEEVLPS[79.9663]STTPSPGGALSPSGQPSSSATEVVLR	1	2FiCAR1	24285.7	36157.3
sp|Q9UBW5|BIN2_HUMAN	AKSQEEVLPS[79.9663]STTPSPGGALSPSGQPSSSATEVVLR	1	3FiCAR1	48029
sp|P42704|LPPRC_HUMAN	AKYESDMVTGGYAALINLC[57.0215]C[57.0215]R		2FiCAR1	558.757	2707.81
sp|P42704|LPPRC_HUMAN	AKYESDMVTGGYAALINLC[57.0215]C[57.0215]R		3FiCAR1	4856.86
sp|P10412|H14_HUMAN	ALAAAGYDVEK		2FiCAR1	10736.5	12057.3
sp|P10412|H14_HUMAN	ALAAAGYDVEK		3FiCAR1	13378.1
sp|P10412|H14_HUMAN	ALAAAGYDVEKNNSR		2FiCAR1	11245	14389.5
sp|P10412|H14_HUMAN	ALAAAGYDVEKNNSR		3FiCAR1	17534
sp|Q4KMP7|TB10B_HUMAN	ALAAGADS[79.9663]PKTEEARPSPAPGPGTPTGTPTR	1	2FiCAR1	15413.9	15458.4
sp|Q4KMP7|TB10B_HUMAN	ALAAGADS[79.9663]PKTEEARPSPAPGPGTPTGTPTR	1	3FiCAR1	15502.9
sp|O95628|CNOT4_HUMAN	ALADLIEKELSVQDQPS[79.9663]LSPTSLQNSSSHTTTAK	1	2FiCAR1	15555.9	8787.44
sp|O95628|CNOT4_HUMAN	ALADLIEKELSVQDQPS[79.9663]LSPTSLQNSSSHTTTAK	1	3FiCAR1	2018.94
sp|Q9H501|ESF1_HUMAN	ALAEEAS[79.9663]EEELPS[79.9663]DVDLNDPYFAEEVK	1	2FiCAR1	70983	58206.8
sp|Q9H501|ESF1_HUMAN	ALAEEAS[79.9663]EEELPS[79.9663]DVDLNDPYFAEEVK	1	3FiCAR1	45430.6
sp|Q9H501|ESF1_HUMAN	ALAEEAS[79.9663]EEELPSDVDLNDPYFAEEVK	1	2FiCAR1	31073.1	25148.7
sp|Q9H501|ESF1_HUMAN	ALAEEAS[79.9663]EEELPSDVDLNDPYFAEEVK	1	3FiCAR1	19224.3
sp|Q9H501|ESF1_HUMAN	ALAEEASEEELPS[79.9663]DVDLNDPYFAEEVK	1	2FiCAR1	18275.9	11444.6
sp|Q9H501|ESF1_HUMAN	ALAEEASEEELPS[79.9663]DVDLNDPYFAEEVK	1	3FiCAR1	4613.34
sp|P05386|RLA1_HUMAN	ALANVNIGSLIC[57.0215]NVGAGGPAPAAGAAPAGGPAPSTAAAPAEEK		2FiCAR1	177340	130305
sp|P05386|RLA1_HUMAN	ALANVNIGSLIC[57.0215]NVGAGGPAPAAGAAPAGGPAPSTAAAPAEEK		3FiCAR1	83269.4
sp|P05386|RLA1_HUMAN	ALANVNIGSLIC[57.0215]NVGAGGPAPAAGAAPAGGPAPSTAAAPAEEK		2FiCAR1	70509.7	49293.2
sp|P05386|RLA1_HUMAN	ALANVNIGSLIC[57.0215]NVGAGGPAPAAGAAPAGGPAPSTAAAPAEEK		3FiCAR1	28076.7
sp|P15923|TFE2_HUMAN	ALASIYSPDHS[79.9663]SNNFSSSPST[79.9663]PVGS[79.9663]PQGLAGTSQWPR	1	2FiCAR1	40218.8	40991.3
sp|P15923|TFE2_HUMAN	ALASIYSPDHS[79.9663]SNNFSSSPST[79.9663]PVGS[79.9663]PQGLAGTSQWPR	1	3FiCAR1	41763.7
sp|P15923|TFE2_HUMAN	ALASIYSPDHSSNNFS[79.9663]SSPSTPVGS[79.9663]PQGLAGTSQWPR	1	2FiCAR1	5805.31	19553.3
sp|P15923|TFE2_HUMAN	ALASIYSPDHSSNNFS[79.9663]SSPSTPVGS[79.9663]PQGLAGTSQWPR	1	3FiCAR1	33301.4
sp|O95239|KIF4A_HUMAN	ALASNTSFFSGC[57.0215]S[79.9663]PIEEEAH	1	2FiCAR1	92360.7	105120
sp|O95239|KIF4A_HUMAN	ALASNTSFFSGC[57.0215]S[79.9663]PIEEEAH	1	3FiCAR1	117880
sp|Q16643|DREB_HUMAN	ALDEVTSSQPPPLPPPPPPAQET[79.9663]QEPSPILDSEETR	1	2FiCAR1	28913.4	63115.1
sp|Q16643|DREB_HUMAN	ALDEVTSSQPPPLPPPPPPAQET[79.9663]QEPSPILDSEETR	1	3FiCAR1	97316.8
sp|Q16643|DREB_HUMAN	ALDEVTSSQPPPLPPPPPPAQETQEPS[79.9663]PILDSEETR	1	2FiCAR1	63366.8	82107.3
sp|Q16643|DREB_HUMAN	ALDEVTSSQPPPLPPPPPPAQETQEPS[79.9663]PILDSEETR	1	3FiCAR1	100848
sp|Q16643|DREB_HUMAN	ALDEVTSSQPPPLPPPPPPAQETQEPS[79.9663]PILDSEETR	1	2FiCAR1	26486	17738.5
sp|Q16643|DREB_HUMAN	ALDEVTSSQPPPLPPPPPPAQETQEPS[79.9663]PILDSEETR	1	3FiCAR1	8991.09
sp|Q16643|DREB_HUMAN	ALDEVTSSQPPPLPPPPPPAQETQEPSPILDS[79.9663]EETR	1	2FiCAR1	30437.9	62437.2
sp|Q16643|DREB_HUMAN	ALDEVTSSQPPPLPPPPPPAQETQEPSPILDS[79.9663]EETR	1	3FiCAR1	94436.5
sp|Q16643|DREB_HUMAN	ALDEVTSSQPPPLPPPPPPAQETQEPSPILDSEETR		2FiCAR1	126741	109226
sp|Q16643|DREB_HUMAN	ALDEVTSSQPPPLPPPPPPAQETQEPSPILDSEETR		3FiCAR1	91710.3
sp|Q8IY81|SPB1_HUMAN	ALDIS[79.9663]LS[79.9663]SGEEDEGDEEDSTAGTTK	1	2FiCAR1	10902.4	19716.6
sp|Q8IY81|SPB1_HUMAN	ALDIS[79.9663]LS[79.9663]SGEEDEGDEEDSTAGTTK	1	3FiCAR1	28530.8
sp|Q8IY81|SPB1_HUMAN	ALDISLS[79.9663]S[79.9663]GEEDEGDEEDSTAGTTK	1	2FiCAR1	10532.8	19668.4
sp|Q8IY81|SPB1_HUMAN	ALDISLS[79.9663]S[79.9663]GEEDEGDEEDSTAGTTK	1	3FiCAR1	28804
sp|P31948|STIP1_HUMAN	ALDLDSSC[57.0215]KEAADGYQR		2FiCAR1	12256.8	8750.79
sp|P31948|STIP1_HUMAN	ALDLDSSC[57.0215]KEAADGYQR		3FiCAR1	5244.83
sp|P11940|PABP1_HUMAN	ALDTMNFDVIK		2FiCAR1	8470.16	6902
sp|P11940|PABP1_HUMAN	ALDTMNFDVIK		3FiCAR1	5333.85
sp|P13798|ACPH_HUMAN	ALDVSAS[79.9663]DDEIAR	1	2FiCAR1	21223.6	19924.1
sp|P13798|ACPH_HUMAN	ALDVSAS[79.9663]DDEIAR	1	3FiCAR1	18624.6
sp|O43159|RRP8_HUMAN	ALEAASLSQHPPS[79.9663]LC[57.0215]IS[79.9663]DSEEEEEERKK	1	2FiCAR1	27567.9	27908.7
sp|O43159|RRP8_HUMAN	ALEAASLSQHPPS[79.9663]LC[57.0215]IS[79.9663]DSEEEEEERKK	1	3FiCAR1	28249.5
sp|O43159|RRP8_HUMAN	ALEAASLSQHPPS[79.9663]LC[57.0215]ISDS[79.9663]EEEEEERKK	1	2FiCAR1	19531.6	21934.1
sp|O43159|RRP8_HUMAN	ALEAASLSQHPPS[79.9663]LC[57.0215]ISDS[79.9663]EEEEEERKK	1	3FiCAR1	24336.6
sp|O43159|RRP8_HUMAN	ALEAASLSQHPPSLC[57.0215]IS[79.9663]DS[79.9663]EEEEEERKK	1	2FiCAR1	27563.3	28270.4
sp|O43159|RRP8_HUMAN	ALEAASLSQHPPSLC[57.0215]IS[79.9663]DS[79.9663]EEEEEERKK	1	3FiCAR1	28977.6
sp|Q9Y617|SERC_HUMAN	ALELNMLSLK		2FiCAR1	6420.51	4780.68
sp|Q9Y617|SERC_HUMAN	ALELNMLSLK		3FiCAR1	3140.86
sp|Q66K74|MAP1S_HUMAN	ALELPLAAS[79.9663]S[79.9663]IPRPRTPSPESHR	1	2FiCAR1	16896.5	21975.7
sp|Q66K74|MAP1S_HUMAN	ALELPLAAS[79.9663]S[79.9663]IPRPRTPSPESHR	1	3FiCAR1	27054.9
sp|Q66K74|MAP1S_HUMAN	ALELPLAAS[79.9663]SIPRPRTPS[79.9663]PESHR	1	2FiCAR1	14144	19080.4
sp|Q66K74|MAP1S_HUMAN	ALELPLAAS[79.9663]SIPRPRTPS[79.9663]PESHR	1	3FiCAR1	24016.9
sp|Q66K74|MAP1S_HUMAN	ALELPLAASS[79.9663]IPRPRT[79.9663]PSPESHR	1	2FiCAR1	12021.2	17896
sp|Q66K74|MAP1S_HUMAN	ALELPLAASS[79.9663]IPRPRT[79.9663]PSPESHR	1	3FiCAR1	23770.7
sp|P00558|PGK1_HUMAN	ALES[79.9663]PERPFLAILGGAK	1	2FiCAR1	108093	93705.5
sp|P00558|PGK1_HUMAN	ALES[79.9663]PERPFLAILGGAK	1	3FiCAR1	79318.1
sp|P00558|PGK1_HUMAN	ALES[79.9663]PERPFLAILGGAK	1	2FiCAR1	146753	119936
sp|P00558|PGK1_HUMAN	ALES[79.9663]PERPFLAILGGAK	1	3FiCAR1	93117.7
sp|P00558|PGK1_HUMAN	ALESPERPFLAILGGAK		2FiCAR1	7265.8	10539.2
sp|P00558|PGK1_HUMAN	ALESPERPFLAILGGAK		3FiCAR1	13812.5
sp|Q13769|THOC5_HUMAN	ALFKPPEDS[79.9663]QDDES[79.9663]DS[79.9663]DAEEEQTTK	1	2FiCAR1	29154	36841.7
sp|Q13769|THOC5_HUMAN	ALFKPPEDS[79.9663]QDDES[79.9663]DS[79.9663]DAEEEQTTK	1	3FiCAR1	44529.4
sp|Q13769|THOC5_HUMAN	ALFKPPEDS[79.9663]QDDES[79.9663]DS[79.9663]DAEEEQTTKR	1	2FiCAR1	28186.6	32336
sp|Q13769|THOC5_HUMAN	ALFKPPEDS[79.9663]QDDES[79.9663]DS[79.9663]DAEEEQTTKR	1	3FiCAR1	36485.5
sp|Q13769|THOC5_HUMAN	ALFKPPEDS[79.9663]QDDES[79.9663]DS[79.9663]DAEEEQTTKR	1	2FiCAR1	240023	299881
sp|Q13769|THOC5_HUMAN	ALFKPPEDS[79.9663]QDDES[79.9663]DS[79.9663]DAEEEQTTKR	1	3FiCAR1	359740
sp|Q13769|THOC5_HUMAN	ALFKPPEDSQDDES[79.9663]DS[79.9663]DAEEEQTTK	1	2FiCAR1	27119.2	33431.9
sp|Q13769|THOC5_HUMAN	ALFKPPEDSQDDES[79.9663]DS[79.9663]DAEEEQTTK	1	3FiCAR1	39744.6
sp|Q13769|THOC5_HUMAN	ALFKPPEDSQDDES[79.9663]DS[79.9663]DAEEEQTTKR	1	2FiCAR1	125945	123425
sp|Q13769|THOC5_HUMAN	ALFKPPEDSQDDES[79.9663]DS[79.9663]DAEEEQTTKR	1	3FiCAR1	120905
sp|Q13769|THOC5_HUMAN	ALFKPPEDSQDDESDS[79.9663]DAEEEQTTKR	1	2FiCAR1	7186.56	8304.04
sp|Q13769|THOC5_HUMAN	ALFKPPEDSQDDESDS[79.9663]DAEEEQTTKR	1	3FiCAR1	9421.52
sp|Q9NR45|SIAS_HUMAN	ALGS[79.9663]PTKQLLPC[57.0215]EMAC[57.0215]NEK	1	2FiCAR1	17275	13815.9
sp|Q9NR45|SIAS_HUMAN	ALGS[79.9663]PTKQLLPC[57.0215]EMAC[57.0215]NEK	1	3FiCAR1	10356.8
sp|Q9NR45|SIAS_HUMAN	ALGS[79.9663]PTKQLLPC[57.0215]EMAC[57.0215]NEK	1	2FiCAR1	20089.7	19518.7
sp|Q9NR45|SIAS_HUMAN	ALGS[79.9663]PTKQLLPC[57.0215]EMAC[57.0215]NEK	1	3FiCAR1	18947.6
sp|P26641|EF1G_HUMAN	ALIAAQYSGAQVR		2FiCAR1	6287.41	6877.54
sp|P26641|EF1G_HUMAN	ALIAAQYSGAQVR		3FiCAR1	7467.68
sp|Q04759|KPCT_HUMAN	ALINS[79.9663]MDQNMFR	1	2FiCAR1	26753.1	21350
sp|Q04759|KPCT_HUMAN	ALINS[79.9663]MDQNMFR	1	3FiCAR1	15946.9
sp|P11831|SRF_HUMAN	ALIQTC[57.0215]LNS[79.9663]PDSPPR	1	2FiCAR1	61049.2	58997.2
sp|P11831|SRF_HUMAN	ALIQTC[57.0215]LNS[79.9663]PDSPPR	1	3FiCAR1	56945.2
sp|P11831|SRF_HUMAN	ALIQTC[57.0215]LNSPDS[79.9663]PPRSDPTTDQR	1	2FiCAR1	179822	175273
sp|P11831|SRF_HUMAN	ALIQTC[57.0215]LNSPDS[79.9663]PPRSDPTTDQR	1	3FiCAR1	170724
sp|Q01518|CAP1_HUMAN	ALLVTASQC[57.0215]QQPAENK		2FiCAR1	13528.2	11190.9
sp|Q01518|CAP1_HUMAN	ALLVTASQC[57.0215]QQPAENK		3FiCAR1	8853.67
sp|P10809|CH60_HUMAN	ALMLQGVDLLADAVAVTMGPK		2FiCAR1	782.751	11333.7
sp|P10809|CH60_HUMAN	ALMLQGVDLLADAVAVTMGPK		3FiCAR1	21884.7
sp|P10809|CH60_HUMAN	ALMLQGVDLLADAVAVTMGPK		2FiCAR1	1671.56	62620.1
sp|P10809|CH60_HUMAN	ALMLQGVDLLADAVAVTMGPK		3FiCAR1	123569
sp|P09211|GSTP1_HUMAN	ALPGQLKPFETLLSQNQGGK		2FiCAR1	60148.2	45956
sp|P09211|GSTP1_HUMAN	ALPGQLKPFETLLSQNQGGK		3FiCAR1	31763.8
sp|Q8N554|ZN276_HUMAN	ALPLEAEPPPGPPS[79.9663]PSVTTEGQAVKPEPT	1	2FiCAR1	55830	52146.3
sp|Q8N554|ZN276_HUMAN	ALPLEAEPPPGPPS[79.9663]PSVTTEGQAVKPEPT	1	3FiCAR1	48462.6
sp|Q96Q45|TM237_HUMAN	ALPPVPS[79.9663]QDDIPLSRPK	1	2FiCAR1	22906.9	27854.9
sp|Q96Q45|TM237_HUMAN	ALPPVPS[79.9663]QDDIPLSRPK	1	3FiCAR1	32802.8
sp|Q9UQ35|SRRM2_HUMAN	ALPQT[79.9663]PRPR	1	2FiCAR1	15031.9	10220.1
sp|Q9UQ35|SRRM2_HUMAN	ALPQT[79.9663]PRPR	1	3FiCAR1	5408.29
sp|Q8NF91|SYNE1_HUMAN	ALPS[79.9663]EDEEGQDDKDFYLR	1	2FiCAR1	34414.6	34437.6
sp|Q8NF91|SYNE1_HUMAN	ALPS[79.9663]EDEEGQDDKDFYLR	1	3FiCAR1	34460.6
sp|O14545|TRAD1_HUMAN	ALPSLNTGSSS[79.9663]PR	1	2FiCAR1	10976.1	9368.58
sp|O14545|TRAD1_HUMAN	ALPSLNTGSSS[79.9663]PR	1	3FiCAR1	7761.08
sp|P49589|SYCC_HUMAN	ALQEGEGDLSIS[79.9663]ADRLSEK	1	2FiCAR1	12801.9	10623.3
sp|P49589|SYCC_HUMAN	ALQEGEGDLSIS[79.9663]ADRLSEK	1	3FiCAR1	8444.77
sp|O95475|SIX6_HUMAN	ALRAEGDGTPEVLGVATS[79.9663]PAASLSSK	1	2FiCAR1	44455.4	45814.3
sp|O95475|SIX6_HUMAN	ALRAEGDGTPEVLGVATS[79.9663]PAASLSSK	1	3FiCAR1	47173.2
sp|O75995|SASH3_HUMAN	ALS[79.9663]EEMADTLEEGSAS[79.9663]PTSPDYSLDSPGPEK	1	2FiCAR1	9289.31	13806.5
sp|O75995|SASH3_HUMAN	ALS[79.9663]EEMADTLEEGSAS[79.9663]PTSPDYSLDSPGPEK	1	3FiCAR1	18323.7
sp|Q86YV0|RASL3_HUMAN	ALS[79.9663]HQEPMVSTQPAPR	1	2FiCAR1	22487.8	15941
sp|Q86YV0|RASL3_HUMAN	ALS[79.9663]HQEPMVSTQPAPR	1	3FiCAR1	9394.12
sp|Q86YV0|RASL3_HUMAN	ALS[79.9663]HQEPMVSTQPAPR	1	2FiCAR1	46783.3	52350.8
sp|Q86YV0|RASL3_HUMAN	ALS[79.9663]HQEPMVSTQPAPR	1	3FiCAR1	57918.3
sp|Q5SNT2|TM201_HUMAN	ALS[79.9663]LGTIPSLTR	1	2FiCAR1	41249.7	33289.6
sp|Q5SNT2|TM201_HUMAN	ALS[79.9663]LGTIPSLTR	1	3FiCAR1	25329.5
sp|O15417|TNC18_HUMAN	ALS[79.9663]PGLEESGLGLLAR	1	2FiCAR1	15452.5	11941.1
sp|O15417|TNC18_HUMAN	ALS[79.9663]PGLEESGLGLLAR	1	3FiCAR1	8429.58
sp|Q96K83|ZN521_HUMAN	ALS[79.9663]PLS[79.9663]PVAIEQTSLK	1	2FiCAR1	17746.7	23278.2
sp|Q96K83|ZN521_HUMAN	ALS[79.9663]PLS[79.9663]PVAIEQTSLK	1	3FiCAR1	28809.8
sp|O14686|KMT2D_HUMAN	ALS[79.9663]PVIPLIPR	1	2FiCAR1	32350.1	26888.5
sp|O14686|KMT2D_HUMAN	ALS[79.9663]PVIPLIPR	1	3FiCAR1	21427
sp|Q02535|ID3_HUMAN	ALS[79.9663]PVRGC[57.0215]YEAVC[57.0215]C[57.0215]LSER	1	2FiCAR1	9254.34	8348.83
sp|Q02535|ID3_HUMAN	ALS[79.9663]PVRGC[57.0215]YEAVC[57.0215]C[57.0215]LSER	1	3FiCAR1	7443.33
sp|Q6Y7W6|GGYF2_HUMAN	ALS[79.9663]SGGSIT[79.9663]SPPLS[79.9663]PALPK	1	2FiCAR1	6204.43	13893.5
sp|Q6Y7W6|GGYF2_HUMAN	ALS[79.9663]SGGSIT[79.9663]SPPLS[79.9663]PALPK	1	3FiCAR1	21582.7
sp|Q6Y7W6|GGYF2_HUMAN	ALS[79.9663]SGGSITS[79.9663]PPLSPALPK	1	2FiCAR1	32780.5	56626.4
sp|Q6Y7W6|GGYF2_HUMAN	ALS[79.9663]SGGSITS[79.9663]PPLSPALPK	1	3FiCAR1	80472.2
sp|Q99490|AGAP2_HUMAN	ALS[79.9663]TDC[57.0215]TPSGDLS[79.9663]PLSREPPPSPMVK	1	2FiCAR1	11192.3	31776.3
sp|Q99490|AGAP2_HUMAN	ALS[79.9663]TDC[57.0215]TPSGDLS[79.9663]PLSREPPPSPMVK	1	3FiCAR1	52360.4
sp|Q99490|AGAP2_HUMAN	ALS[79.9663]TDC[57.0215]TPSGDLSPLSR	1	2FiCAR1	42178.1	43711.3
sp|Q99490|AGAP2_HUMAN	ALS[79.9663]TDC[57.0215]TPSGDLSPLSR	1	3FiCAR1	45244.5
sp|Q99490|AGAP2_HUMAN	ALS[79.9663]TDC[57.0215]TPSGDLSPLSREPPPSPMVK	1	2FiCAR1	27192.2	30191.6
sp|Q99490|AGAP2_HUMAN	ALS[79.9663]TDC[57.0215]TPSGDLSPLSREPPPSPMVK	1	3FiCAR1	33191.1
sp|P04075|ALDOA_HUMAN	ALSDHHIYLEGTLLKPNMVTPGHAC[57.0215]TQK		2FiCAR1	13696.1	10947.6
sp|P04075|ALDOA_HUMAN	ALSDHHIYLEGTLLKPNMVTPGHAC[57.0215]TQK		3FiCAR1	8199.05
sp|O75995|SASH3_HUMAN	ALSEEMADTLEEGS[79.9663]ASPTSPDYSLDSPGPEK	1	2FiCAR1	71032.3	45050.8
sp|O75995|SASH3_HUMAN	ALSEEMADTLEEGS[79.9663]ASPTSPDYSLDSPGPEK	1	3FiCAR1	19069.3
sp|O75995|SASH3_HUMAN	ALSEEMADTLEEGSAS[79.9663]PTS[79.9663]PDYSLDS[79.9663]PGPEK	1	2FiCAR1	14561.4	19439.9
sp|O75995|SASH3_HUMAN	ALSEEMADTLEEGSAS[79.9663]PTS[79.9663]PDYSLDS[79.9663]PGPEK	1	3FiCAR1	24318.4
sp|O75995|SASH3_HUMAN	ALSEEMADTLEEGSAS[79.9663]PTS[79.9663]PDYSLDSPGPEK	1	2FiCAR1	132829	262486
sp|O75995|SASH3_HUMAN	ALSEEMADTLEEGSAS[79.9663]PTS[79.9663]PDYSLDSPGPEK	1	3FiCAR1	392144
sp|O75995|SASH3_HUMAN	ALSEEMADTLEEGSAS[79.9663]PTSPDY[79.9663]SLDSPGPEK	1	2FiCAR1	130746	260441
sp|O75995|SASH3_HUMAN	ALSEEMADTLEEGSAS[79.9663]PTSPDY[79.9663]SLDSPGPEK	1	3FiCAR1	390136
sp|O75995|SASH3_HUMAN	ALSEEMADTLEEGSAS[79.9663]PTSPDYSLDSPGPEK	1	2FiCAR1	61929.8	51292.4
sp|O75995|SASH3_HUMAN	ALSEEMADTLEEGSAS[79.9663]PTSPDYSLDSPGPEK	1	3FiCAR1	40655.1
sp|O75995|SASH3_HUMAN	ALSEEMADTLEEGSASPTS[79.9663]PDYSLDSPGPEK	1	2FiCAR1	150373	155146
sp|O75995|SASH3_HUMAN	ALSEEMADTLEEGSASPTS[79.9663]PDYSLDSPGPEK	1	3FiCAR1	159918
sp|Q9H6Z4|RANB3_HUMAN	ALSQTVPSSGTNGVSLPADC[57.0215]TGAVPAAS[79.9663]PDTAAWR	1	2FiCAR1	60096.7	61760.5
sp|Q9H6Z4|RANB3_HUMAN	ALSQTVPSSGTNGVSLPADC[57.0215]TGAVPAAS[79.9663]PDTAAWR	1	3FiCAR1	63424.3
sp|Q6Y7W6|GGYF2_HUMAN	ALSSGGSITS[79.9663]PPLS[79.9663]PALPK	1	2FiCAR1	32565.3	47260.6
sp|Q6Y7W6|GGYF2_HUMAN	ALSSGGSITS[79.9663]PPLS[79.9663]PALPK	1	3FiCAR1	61955.9
sp|Q6Y7W6|GGYF2_HUMAN	ALSSGGSITS[79.9663]PPLSPALPK	1	2FiCAR1	335855	299110
sp|Q6Y7W6|GGYF2_HUMAN	ALSSGGSITS[79.9663]PPLSPALPK	1	3FiCAR1	262365
sp|P11717|MPRI_HUMAN	ALSSLHGDDQDS[79.9663]EDEVLTIPEVK	1	2FiCAR1	46909.3	48257.4
sp|P11717|MPRI_HUMAN	ALSSLHGDDQDS[79.9663]EDEVLTIPEVK	1	3FiCAR1	49605.6
sp|P11717|MPRI_HUMAN	ALSSLHGDDQDS[79.9663]EDEVLTIPEVK	1	2FiCAR1	228311	221993
sp|P11717|MPRI_HUMAN	ALSSLHGDDQDS[79.9663]EDEVLTIPEVK	1	3FiCAR1	215674
sp|P68371|TBB4B_HUMAN	ALTVPELTQQMFDAK		2FiCAR1	13742.9	10955
sp|P68371|TBB4B_HUMAN	ALTVPELTQQMFDAK		3FiCAR1	8167.09
sp|P07437|TBB5_HUMAN	ALTVPELTQQVFDAK		2FiCAR1	96515.1	70020.9
sp|P07437|TBB5_HUMAN	ALTVPELTQQVFDAK		3FiCAR1	43526.8
sp|Q9H6F5|CCD86_HUMAN	ALVEFESNPEET[79.9663]REPGSPPSVQR	1	2FiCAR1	511660	538357
sp|Q9H6F5|CCD86_HUMAN	ALVEFESNPEET[79.9663]REPGSPPSVQR	1	3FiCAR1	565053
sp|Q9H6F5|CCD86_HUMAN	ALVEFESNPEETREPGS[79.9663]PPSVQR	1	2FiCAR1	573042	570490
sp|Q9H6F5|CCD86_HUMAN	ALVEFESNPEETREPGS[79.9663]PPSVQR	1	3FiCAR1	567939
sp|Q07021|C1QBP_HUMAN	ALVLDC[57.0215]HYPEDEVGQEDEAES[79.9663]DIFSIR	1	2FiCAR1	19948	11727.4
sp|Q07021|C1QBP_HUMAN	ALVLDC[57.0215]HYPEDEVGQEDEAES[79.9663]DIFSIR	1	3FiCAR1	3506.72
sp|Q07021|C1QBP_HUMAN	ALVLDC[57.0215]HYPEDEVGQEDEAESDIFSIR		2FiCAR1	11538.3	18475.3
sp|Q07021|C1QBP_HUMAN	ALVLDC[57.0215]HYPEDEVGQEDEAESDIFSIR		3FiCAR1	25412.3
sp|Q5VTR2|BRE1A_HUMAN	ALVVPEPEPDS[79.9663]DSNQER	1	2FiCAR1	82013.7	84101.1
sp|Q5VTR2|BRE1A_HUMAN	ALVVPEPEPDS[79.9663]DSNQER	1	3FiCAR1	86188.6
sp|Q5VTR2|BRE1A_HUMAN	ALVVPEPEPDSDS[79.9663]NQER	1	2FiCAR1	81742.8	84314.5
sp|Q5VTR2|BRE1A_HUMAN	ALVVPEPEPDSDS[79.9663]NQER	1	3FiCAR1	86886.3
sp|P11940|PABP1_HUMAN	ALYDTFSAFGNILSC[57.0215]K		2FiCAR1	1522.88	2785.6
sp|P11940|PABP1_HUMAN	ALYDTFSAFGNILSC[57.0215]K		3FiCAR1	4048.31
sp|Q86VR2|RETR3_HUMAN	AM[15.9949]DNHS[79.9663]DS[79.9663]EEELAAFC[57.0215]PQLDDSTVAR	1	2FiCAR1	47226.1	79610.2
sp|Q86VR2|RETR3_HUMAN	AM[15.9949]DNHS[79.9663]DS[79.9663]EEELAAFC[57.0215]PQLDDSTVAR	1	3FiCAR1	111994
sp|O60814|H2B1K_HUMAN	AM[15.9949]GIM[15.9949]NSFVNDIFER		2FiCAR1	56251.7	60509.8
sp|O60814|H2B1K_HUMAN	AM[15.9949]GIM[15.9949]NSFVNDIFER		3FiCAR1	64767.9
sp|O60814|H2B1K_HUMAN	AM[15.9949]GIMNSFVNDIFER		2FiCAR1	20602.4	15766.8
sp|O60814|H2B1K_HUMAN	AM[15.9949]GIMNSFVNDIFER		3FiCAR1	10931.2
sp|Q9Y383|LC7L2_HUMAN	AM[15.9949]LDQLMGT[79.9663]SRDGDTTR	1	2FiCAR1	11341.7	20697.9
sp|Q9Y383|LC7L2_HUMAN	AM[15.9949]LDQLMGT[79.9663]SRDGDTTR	1	3FiCAR1	30054.2
sp|P26368|U2AF2_HUMAN	AM[15.9949]QAAGQIPATALLPTMT[79.9663]PDGLAVTPTPVPVVGSQMTR	1	2FiCAR1	18212.4	9855.64
sp|P26368|U2AF2_HUMAN	AM[15.9949]QAAGQIPATALLPTMT[79.9663]PDGLAVTPTPVPVVGSQMTR	1	3FiCAR1	1498.86
sp|Q86VR2|RETR3_HUMAN	AMDNHS[79.9663]DS[79.9663]EEELAAFC[57.0215]PQLDDSTVAR	1	2FiCAR1	116625	171883
sp|Q86VR2|RETR3_HUMAN	AMDNHS[79.9663]DS[79.9663]EEELAAFC[57.0215]PQLDDSTVAR	1	3FiCAR1	227141
sp|P12956|XRCC6_HUMAN	AMFESQSEDELTPFDMSIQC[57.0215]IQSVYISK		2FiCAR1	1287.64	14735.5
sp|P12956|XRCC6_HUMAN	AMFESQSEDELTPFDMSIQC[57.0215]IQSVYISK		3FiCAR1	28183.3
sp|O60814|H2B1K_HUMAN	AMGIM[15.9949]NSFVNDIFER		2FiCAR1	24454.6	31599.1
sp|O60814|H2B1K_HUMAN	AMGIM[15.9949]NSFVNDIFER		3FiCAR1	38743.6
sp|O60814|H2B1K_HUMAN	AMGIMNSFVNDIFER		2FiCAR1	12929.1	54453
sp|O60814|H2B1K_HUMAN	AMGIMNSFVNDIFER		3FiCAR1	95976.9
sp|Q15738|NSDHL_HUMAN	AMGYQPLVTM[15.9949]DDAMERTVQSFRHLR		2FiCAR1	82640.7	77399.9
sp|Q15738|NSDHL_HUMAN	AMGYQPLVTM[15.9949]DDAMERTVQSFRHLR		3FiCAR1	72159.2
sp|Q9Y383|LC7L2_HUMAN	AMLDQLM[15.9949]GT[79.9663]SRDGDTTR	1	2FiCAR1	7213.4	15276.3
sp|Q9Y383|LC7L2_HUMAN	AMLDQLM[15.9949]GT[79.9663]SRDGDTTR	1	3FiCAR1	23339.1
sp|Q9Y383|LC7L2_HUMAN	AMLDQLMGT[79.9663]SRDGDTTR	1	2FiCAR1	28970.5	64865.6
sp|Q9Y383|LC7L2_HUMAN	AMLDQLMGT[79.9663]SRDGDTTR	1	3FiCAR1	100761
sp|Q9Y383|LC7L2_HUMAN	AMLDQLMGTS[79.9663]RDGDTTR	1	2FiCAR1	26630.3	64372.4
sp|Q9Y383|LC7L2_HUMAN	AMLDQLMGTS[79.9663]RDGDTTR	1	3FiCAR1	102115
sp|Q9Y383|LC7L2_HUMAN	AMLDQLMGTS[79.9663]RDGDTTR	1	2FiCAR1	46597.3	61362.3
sp|Q9Y383|LC7L2_HUMAN	AMLDQLMGTS[79.9663]RDGDTTR	1	3FiCAR1	76127.2
sp|O95295|SNAPN_HUMAN	AMLDSGIYPPGS[79.9663]PGK	1	2FiCAR1	72676.3	67660.7
sp|O95295|SNAPN_HUMAN	AMLDSGIYPPGS[79.9663]PGK	1	3FiCAR1	62645.1
sp|Q15369|ELOC_HUMAN	AMLSGPGQFAENETNEVNFR		2FiCAR1	11964.7	8328.78
sp|Q15369|ELOC_HUMAN	AMLSGPGQFAENETNEVNFR		3FiCAR1	4692.83
sp|P38646|GRP75_HUMAN	AMQDAEVSKSDIGEVILVGGMTR		2FiCAR1	11876.1	20417.2
sp|P38646|GRP75_HUMAN	AMQDAEVSKSDIGEVILVGGMTR		3FiCAR1	28958.3
sp|Q9UJU6|DBNL_HUMAN	AMS[79.9663]TTSISSPQPGK	1	2FiCAR1	13358.1	9714.88
sp|Q9UJU6|DBNL_HUMAN	AMS[79.9663]TTSISSPQPGK	1	3FiCAR1	6071.67
sp|Q9Y6A5|TACC3_HUMAN	AMT[79.9663]LSPQEEVAAGQMASSSR	1	2FiCAR1	93680.7	83468
sp|Q9Y6A5|TACC3_HUMAN	AMT[79.9663]LSPQEEVAAGQMASSSR	1	3FiCAR1	73255.3
sp|Q9Y6A5|TACC3_HUMAN	AMT[79.9663]LSPQEEVAAGQMASSSR	1	2FiCAR1	36611.6	32363.6
sp|Q9Y6A5|TACC3_HUMAN	AMT[79.9663]LSPQEEVAAGQMASSSR	1	3FiCAR1	28115.7
sp|Q9Y6A5|TACC3_HUMAN	AMTLS[79.9663]PQEEVAAGQMASSSR	1	2FiCAR1	100375	89390.7
sp|Q9Y6A5|TACC3_HUMAN	AMTLS[79.9663]PQEEVAAGQMASSSR	1	3FiCAR1	78405.9
sp|Q9Y6A5|TACC3_HUMAN	AMTLS[79.9663]PQEEVAAGQMASSSR	1	2FiCAR1	36665.6	32207.8
sp|Q9Y6A5|TACC3_HUMAN	AMTLS[79.9663]PQEEVAAGQMASSSR	1	3FiCAR1	27750
sp|Q6JBY9|CPZIP_HUMAN	AMVS[79.9663]PFHS[79.9663]PPSTPS[79.9663]SPGVR	1	2FiCAR1	59034.4	65323.4
sp|Q6JBY9|CPZIP_HUMAN	AMVS[79.9663]PFHS[79.9663]PPSTPS[79.9663]SPGVR	1	3FiCAR1	71612.5
sp|Q6JBY9|CPZIP_HUMAN	AMVS[79.9663]PFHS[79.9663]PPSTPSS[79.9663]PGVR	1	2FiCAR1	57617.8	64283.2
sp|Q6JBY9|CPZIP_HUMAN	AMVS[79.9663]PFHS[79.9663]PPSTPSS[79.9663]PGVR	1	3FiCAR1	70948.6
sp|Q6JBY9|CPZIP_HUMAN	AMVSPFHS[79.9663]PPSTPS[79.9663]SPGVR	1	2FiCAR1	15281.3	20258.9
sp|Q6JBY9|CPZIP_HUMAN	AMVSPFHS[79.9663]PPSTPS[79.9663]SPGVR	1	3FiCAR1	25236.5
sp|Q9Y618|NCOR2_HUMAN	ANAS[79.9663]PQKPLDLK	1	2FiCAR1	13945.1	13467.5
sp|Q9Y618|NCOR2_HUMAN	ANAS[79.9663]PQKPLDLK	1	3FiCAR1	12989.9
sp|P22087|FBRL_HUMAN	ANC[57.0215]IDSTASAEAVFASEVKK		2FiCAR1	5248.76	8476.74
sp|P22087|FBRL_HUMAN	ANC[57.0215]IDSTASAEAVFASEVKK		3FiCAR1	11704.7
sp|Q86XP3|DDX42_HUMAN	ANFDEENAYFEDEEEDSSNVDLPYIPAENS[79.9663]PTR	1	2FiCAR1	50918.5	41963.7
sp|Q86XP3|DDX42_HUMAN	ANFDEENAYFEDEEEDSSNVDLPYIPAENS[79.9663]PTR	1	3FiCAR1	33008.9
sp|Q7KZF4|SND1_HUMAN	ANNPEQNRLSEC[57.0215]EEQAK		2FiCAR1	17657.3	13736
sp|Q7KZF4|SND1_HUMAN	ANNPEQNRLSEC[57.0215]EEQAK		3FiCAR1	9814.7
sp|O15530|PDPK1_HUMAN	ANS[79.9663]FVGTAQYVSPELLTEK	1	2FiCAR1	275120	230412
sp|O15530|PDPK1_HUMAN	ANS[79.9663]FVGTAQYVSPELLTEK	1	3FiCAR1	185703
sp|O15530|PDPK1_HUMAN	ANS[79.9663]FVGTAQYVSPELLTEK	1	2FiCAR1	16054.4	13259.2
sp|O15530|PDPK1_HUMAN	ANS[79.9663]FVGTAQYVSPELLTEK	1	3FiCAR1	10464
sp|Q92766|RREB1_HUMAN	ANS[79.9663]GGVDLDSSGEFASIEK	1	2FiCAR1	32237.3	32261.6
sp|Q92766|RREB1_HUMAN	ANS[79.9663]GGVDLDSSGEFASIEK	1	3FiCAR1	32285.9
sp|P06239|LCK_HUMAN	ANS[79.9663]LEPEPWFFK	1	2FiCAR1	12804.8	12211.7
sp|P06239|LCK_HUMAN	ANS[79.9663]LEPEPWFFK	1	3FiCAR1	11618.7
sp|Q13009|TIAM1_HUMAN	ANS[79.9663]LGDLYAQK	1	2FiCAR1	8663.53	8227.38
sp|Q13009|TIAM1_HUMAN	ANS[79.9663]LGDLYAQK	1	3FiCAR1	7791.22
sp|Q9UFC0|LRWD1_HUMAN	ANS[79.9663]PEKPPEAGAAHKPR	1	2FiCAR1	18034.7	19751.7
sp|Q9UFC0|LRWD1_HUMAN	ANS[79.9663]PEKPPEAGAAHKPR	1	3FiCAR1	21468.6
sp|Q96B97|SH3K1_HUMAN	ANS[79.9663]PSLFGTEGKPK	1	2FiCAR1	26520.5	31926
sp|Q96B97|SH3K1_HUMAN	ANS[79.9663]PSLFGTEGKPK	1	3FiCAR1	37331.5
sp|O15530|PDPK1_HUMAN	ANSFVGT[79.9663]AQYVSPELLTEK	1	2FiCAR1	14453.9	12060.7
sp|O15530|PDPK1_HUMAN	ANSFVGT[79.9663]AQYVSPELLTEK	1	3FiCAR1	9667.44
sp|Q00610|CLH1_HUMAN	ANVPNKVIQC[57.0215]FAETGQVQK		2FiCAR1	15901.2	14411.6
sp|Q00610|CLH1_HUMAN	ANVPNKVIQC[57.0215]FAETGQVQK		3FiCAR1	12922
sp|Q92530|PSMF1_HUMAN	ANVS[79.9663]SPHREFPPATAR	1	2FiCAR1	57327.5	78540.7
sp|Q92530|PSMF1_HUMAN	ANVS[79.9663]SPHREFPPATAR	1	3FiCAR1	99753.8
sp|Q92530|PSMF1_HUMAN	ANVSS[79.9663]PHREFPPATAR	1	2FiCAR1	90858	82280.1
sp|Q92530|PSMF1_HUMAN	ANVSS[79.9663]PHREFPPATAR	1	3FiCAR1	73702.2
sp|Q5T6F0|DCA12_HUMAN	APAS[79.9663]PGAGSDAQGPQFGWDHSLHKR	1	2FiCAR1	11059.6	12309.7
sp|Q5T6F0|DCA12_HUMAN	APAS[79.9663]PGAGSDAQGPQFGWDHSLHKR	1	3FiCAR1	13559.8
sp|P26038|MOES_HUMAN	APDFVFYAPR		2FiCAR1	24051.1	23906.8
sp|P26038|MOES_HUMAN	APDFVFYAPR		3FiCAR1	23762.6
sp|Q96B97|SH3K1_HUMAN	APEKPLHEVPS[79.9663]GNSLLSSETILR	1	2FiCAR1	28578.5	17631.1
sp|Q96B97|SH3K1_HUMAN	APEKPLHEVPS[79.9663]GNSLLSSETILR	1	3FiCAR1	6683.7
sp|Q6EEV4|GL1AD_HUMAN	APES[79.9663]PPSADPALVAGPAEEAEC[57.0215]PPPRQPQPAQNVLAAPR	1	2FiCAR1	25299.6	23907.7
sp|Q6EEV4|GL1AD_HUMAN	APES[79.9663]PPSADPALVAGPAEEAEC[57.0215]PPPRQPQPAQNVLAAPR	1	3FiCAR1	22515.8
sp|Q6JBY9|CPZIP_HUMAN	APGS[79.9663]PLSSEGAAGEGVR	1	2FiCAR1	120625	110260
sp|Q6JBY9|CPZIP_HUMAN	APGS[79.9663]PLSSEGAAGEGVR	1	3FiCAR1	99894.9
sp|Q9HCK8|CHD8_HUMAN	APGYPS[79.9663]SPVTTASGTTLR	1	2FiCAR1	42624.6	39005.9
sp|Q9HCK8|CHD8_HUMAN	APGYPS[79.9663]SPVTTASGTTLR	1	3FiCAR1	35387.3
sp|P17844|DDX5_HUMAN	APILIATDVASR		2FiCAR1	10041.7	8025.48
sp|P17844|DDX5_HUMAN	APILIATDVASR		3FiCAR1	6009.23
sp|Q96K17|BT3L4_HUMAN	APKPEDIDEEDDDVPDLVENFDEASKNEAN		2FiCAR1	361064	284268
sp|Q96K17|BT3L4_HUMAN	APKPEDIDEEDDDVPDLVENFDEASKNEAN		3FiCAR1	207472
sp|Q15744|CEBPE_HUMAN	APLATAAPPC[57.0215]S[79.9663]PLLKAPS[79.9663]PAGPLHK	1	2FiCAR1	13210.4	21566.2
sp|Q15744|CEBPE_HUMAN	APLATAAPPC[57.0215]S[79.9663]PLLKAPS[79.9663]PAGPLHK	1	3FiCAR1	29922.1
sp|Q15744|CEBPE_HUMAN	APLATAAPPC[57.0215]SPLLKAPS[79.9663]PAGPLHK	1	2FiCAR1	10511.1	12051.8
sp|Q15744|CEBPE_HUMAN	APLATAAPPC[57.0215]SPLLKAPS[79.9663]PAGPLHK	1	3FiCAR1	13592.5
sp|P20290|BTF3_HUMAN	APLATGEDDDDEVPDLVENFDEASKNEAN		2FiCAR1	800089	575757
sp|P20290|BTF3_HUMAN	APLATGEDDDDEVPDLVENFDEASKNEAN		3FiCAR1	351424
sp|P41252|SYIC_HUMAN	APLKPYPVS[79.9663]PSDKVLIQEK	1	2FiCAR1	34217.7	31755
sp|P41252|SYIC_HUMAN	APLKPYPVS[79.9663]PSDKVLIQEK	1	3FiCAR1	29292.3
sp|Q6P3S6|FBX42_HUMAN	APLS[79.9663]PSLNSRPS[79.9663]PISATPPALVPETR	1	2FiCAR1	25256.5	43225.2
sp|Q6P3S6|FBX42_HUMAN	APLS[79.9663]PSLNSRPS[79.9663]PISATPPALVPETR	1	3FiCAR1	61193.8
sp|P78362|SRPK2_HUMAN	APLVPPPPPPPPPPPPPLPDPT[79.9663]PPEPEEEILGSDDEEQEDPADYC[57.0215]K	1	2FiCAR1	82623.4	89958.3
sp|P78362|SRPK2_HUMAN	APLVPPPPPPPPPPPPPLPDPT[79.9663]PPEPEEEILGSDDEEQEDPADYC[57.0215]K	1	3FiCAR1	97293.2
sp|P78362|SRPK2_HUMAN	APLVPPPPPPPPPPPPPLPDPTPPEPEEEILGS[79.9663]DDEEQEDPADYC[57.0215]K	1	2FiCAR1	120737	147170
sp|P78362|SRPK2_HUMAN	APLVPPPPPPPPPPPPPLPDPTPPEPEEEILGS[79.9663]DDEEQEDPADYC[57.0215]K	1	3FiCAR1	173602
sp|Q86U42|PABP2_HUMAN	APPGAPGPGPGSGAPGS[79.9663]QEEEEEPGLVEGDPGDGAIEDPELEAIK	1	2FiCAR1	14580.1	64011
sp|Q86U42|PABP2_HUMAN	APPGAPGPGPGSGAPGS[79.9663]QEEEEEPGLVEGDPGDGAIEDPELEAIK	1	3FiCAR1	113442
sp|Q86U42|PABP2_HUMAN	APPGAPGPGPGSGAPGS[79.9663]QEEEEEPGLVEGDPGDGAIEDPELEAIKAR	1	2FiCAR1	27309.4	32822.7
sp|Q86U42|PABP2_HUMAN	APPGAPGPGPGSGAPGS[79.9663]QEEEEEPGLVEGDPGDGAIEDPELEAIKAR	1	3FiCAR1	38335.9
sp|Q86U42|PABP2_HUMAN	APPGAPGPGPGSGAPGSQEEEEEPGLVEGDPGDGAIEDPELEAIK		2FiCAR1	20410	51587.2
sp|Q86U42|PABP2_HUMAN	APPGAPGPGPGSGAPGSQEEEEEPGLVEGDPGDGAIEDPELEAIK		3FiCAR1	82764.4
sp|Q86U42|PABP2_HUMAN	APPGAPGPGPGSGAPGSQEEEEEPGLVEGDPGDGAIEDPELEAIK		2FiCAR1	48118.9	37559.6
sp|Q86U42|PABP2_HUMAN	APPGAPGPGPGSGAPGSQEEEEEPGLVEGDPGDGAIEDPELEAIK		3FiCAR1	27000.2
sp|Q86U42|PABP2_HUMAN	APPGAPGPGPGSGAPGSQEEEEEPGLVEGDPGDGAIEDPELEAIKAR		2FiCAR1	50688	46438.9
sp|Q86U42|PABP2_HUMAN	APPGAPGPGPGSGAPGSQEEEEEPGLVEGDPGDGAIEDPELEAIKAR		3FiCAR1	42189.7
sp|P46379|BAG6_HUMAN	APPQTHLPSGASSGT[79.9663]GSASATHGGGSPPGTRGPGASVHDR	1	2FiCAR1	38854.2	40476.4
sp|P46379|BAG6_HUMAN	APPQTHLPSGASSGT[79.9663]GSASATHGGGSPPGTRGPGASVHDR	1	3FiCAR1	42098.5
sp|P46379|BAG6_HUMAN	APPQTHLPSGASSGTGSAS[79.9663]ATHGGGSPPGTRGPGASVHDR	1	2FiCAR1	162891	155722
sp|P46379|BAG6_HUMAN	APPQTHLPSGASSGTGSAS[79.9663]ATHGGGSPPGTRGPGASVHDR	1	3FiCAR1	148552
sp|P46379|BAG6_HUMAN	APPQTHLPSGASSGTGSASATHGGGS[79.9663]PPGTR	1	2FiCAR1	43596.2	43480.7
sp|P46379|BAG6_HUMAN	APPQTHLPSGASSGTGSASATHGGGS[79.9663]PPGTR	1	3FiCAR1	43365.2
sp|P46379|BAG6_HUMAN	APPQTHLPSGASSGTGSASATHGGGS[79.9663]PPGTRGPGASVHDR	1	2FiCAR1	164659	167544
sp|P46379|BAG6_HUMAN	APPQTHLPSGASSGTGSASATHGGGS[79.9663]PPGTRGPGASVHDR	1	3FiCAR1	170428
sp|Q9BUJ2|HNRL1_HUMAN	APQQQPPPQQPPPPQPPPQQPPPPPS[79.9663]YSPAR	1	2FiCAR1	118263	103211
sp|Q9BUJ2|HNRL1_HUMAN	APQQQPPPQQPPPPQPPPQQPPPPPS[79.9663]YSPAR	1	3FiCAR1	88158.4
sp|Q9BUJ2|HNRL1_HUMAN	APQQQPPPQQPPPPQPPPQQPPPPPS[79.9663]YSPARNPPGASTYNK	1	2FiCAR1	249658	303279
sp|Q9BUJ2|HNRL1_HUMAN	APQQQPPPQQPPPPQPPPQQPPPPPS[79.9663]YSPARNPPGASTYNK	1	3FiCAR1	356899
sp|Q9BUJ2|HNRL1_HUMAN	APQQQPPPQQPPPPQPPPQQPPPPPS[79.9663]YSPARNPPGASTYNK	1	2FiCAR1	31219.1	38198.3
sp|Q9BUJ2|HNRL1_HUMAN	APQQQPPPQQPPPPQPPPQQPPPPPS[79.9663]YSPARNPPGASTYNK	1	3FiCAR1	45177.5
sp|Q9BUJ2|HNRL1_HUMAN	APQQQPPPQQPPPPQPPPQQPPPPPSYS[79.9663]PAR	1	2FiCAR1	109077	96767.6
sp|Q9BUJ2|HNRL1_HUMAN	APQQQPPPQQPPPPQPPPQQPPPPPSYS[79.9663]PAR	1	3FiCAR1	84457.9
sp|Q9BUJ2|HNRL1_HUMAN	APQQQPPPQQPPPPQPPPQQPPPPPSYSPAR		2FiCAR1	33072.1	26807.4
sp|Q9BUJ2|HNRL1_HUMAN	APQQQPPPQQPPPPQPPPQQPPPPPSYSPAR		3FiCAR1	20542.7
sp|Q9BUJ2|HNRL1_HUMAN	APQQQPPPQQPPPPQPPPQQPPPPPSYSPARNPPGAS[79.9663]TYNK	1	2FiCAR1	237470	212622
sp|Q9BUJ2|HNRL1_HUMAN	APQQQPPPQQPPPPQPPPQQPPPPPSYSPARNPPGAS[79.9663]TYNK	1	3FiCAR1	187775
sp|Q8IYB3|SRRM1_HUMAN	APQT[79.9663]SS[79.9663]SPPPVRR	1	2FiCAR1	16495.4	19891.6
sp|Q8IYB3|SRRM1_HUMAN	APQT[79.9663]SS[79.9663]SPPPVRR	1	3FiCAR1	23287.7
sp|Q8IYB3|SRRM1_HUMAN	APQT[79.9663]SSS[79.9663]PPPVR	1	2FiCAR1	56837	66816
sp|Q8IYB3|SRRM1_HUMAN	APQT[79.9663]SSS[79.9663]PPPVR	1	3FiCAR1	76795
sp|Q8IYB3|SRRM1_HUMAN	APQTS[79.9663]SS[79.9663]PPPVR	1	2FiCAR1	58166.4	67351.5
sp|Q8IYB3|SRRM1_HUMAN	APQTS[79.9663]SS[79.9663]PPPVR	1	3FiCAR1	76536.5
sp|Q8IYB3|SRRM1_HUMAN	APQTSS[79.9663]SPPPVR	1	2FiCAR1	400226	218894
sp|Q8IYB3|SRRM1_HUMAN	APQTSS[79.9663]SPPPVR	1	3FiCAR1	37562.1
sp|Q8IYB3|SRRM1_HUMAN	APQTSSS[79.9663]PPPVR	1	2FiCAR1	419507	393172
sp|Q8IYB3|SRRM1_HUMAN	APQTSSS[79.9663]PPPVR	1	3FiCAR1	366837
sp|Q8IYB3|SRRM1_HUMAN	APQTSSS[79.9663]PPPVRR	1	2FiCAR1	20810.7	21729.8
sp|Q8IYB3|SRRM1_HUMAN	APQTSSS[79.9663]PPPVRR	1	3FiCAR1	22649
sp|Q8IV50|LYSM2_HUMAN	APRPSAPS[79.9663]PPPR	1	2FiCAR1	13869.9	12677.5
sp|Q8IV50|LYSM2_HUMAN	APRPSAPS[79.9663]PPPR	1	3FiCAR1	11485.1
sp|Q13206|DDX10_HUMAN	APS[79.9663]LTNDEVEEFR	1	2FiCAR1	22224.9	26288.4
sp|Q13206|DDX10_HUMAN	APS[79.9663]LTNDEVEEFR	1	3FiCAR1	30351.9
sp|Q9NRA8|4ET_HUMAN	APS[79.9663]PPLSQVFQTR	1	2FiCAR1	190105	158370
sp|Q9NRA8|4ET_HUMAN	APS[79.9663]PPLSQVFQTR	1	3FiCAR1	126635
sp|Q9P2Y4|ZN219_HUMAN	APSGHLAPS[79.9663]PPAFDGELDLQR	1	2FiCAR1	26979.2	25736.6
sp|Q9P2Y4|ZN219_HUMAN	APSGHLAPS[79.9663]PPAFDGELDLQR	1	3FiCAR1	24494
sp|Q9Y3E7|CHMP3_HUMAN	APSKVTDALPEPEPPGAMAAS[79.9663]EDEEEEEEALEAMQSR	1	2FiCAR1	13300.9	11735
sp|Q9Y3E7|CHMP3_HUMAN	APSKVTDALPEPEPPGAMAAS[79.9663]EDEEEEEEALEAMQSR	1	3FiCAR1	10169.2
sp|Q08AE8|SPIR1_HUMAN	APTLAELDS[79.9663]S[79.9663]ES[79.9663]EEETLHK	1	2FiCAR1	6274.74	6944.13
sp|Q08AE8|SPIR1_HUMAN	APTLAELDS[79.9663]S[79.9663]ES[79.9663]EEETLHK	1	3FiCAR1	7613.51
sp|Q9H8Y8|GORS2_HUMAN	APTTVEDRVGDS[79.9663]TPVSEKPVSAAVDANASES[79.9663]P	1	2FiCAR1	115616	149757
sp|Q9H8Y8|GORS2_HUMAN	APTTVEDRVGDS[79.9663]TPVSEKPVSAAVDANASES[79.9663]P	1	3FiCAR1	183897
sp|Q9H8Y8|GORS2_HUMAN	APTTVEDRVGDS[79.9663]TPVSEKPVSAAVDANASESP	1	2FiCAR1	218677	160750
sp|Q9H8Y8|GORS2_HUMAN	APTTVEDRVGDS[79.9663]TPVSEKPVSAAVDANASESP	1	3FiCAR1	102823
sp|Q9H8Y8|GORS2_HUMAN	APTTVEDRVGDST[79.9663]PVSEKPVSAAVDANAS[79.9663]ESP	1	2FiCAR1	115518	140165
sp|Q9H8Y8|GORS2_HUMAN	APTTVEDRVGDST[79.9663]PVSEKPVSAAVDANAS[79.9663]ESP	1	3FiCAR1	164813
sp|Q8TAP8|PPR35_HUMAN	APVPEPGLDLS[79.9663]LSPRPDSPQPR	1	2FiCAR1	46543.5	38778.7
sp|Q8TAP8|PPR35_HUMAN	APVPEPGLDLS[79.9663]LSPRPDSPQPR	1	3FiCAR1	31013.9
sp|Q8TAP8|PPR35_HUMAN	APVPEPGLDLSLSPRPDS[79.9663]PQPR	1	2FiCAR1	37477.3	27681.6
sp|Q8TAP8|PPR35_HUMAN	APVPEPGLDLSLSPRPDS[79.9663]PQPR	1	3FiCAR1	17886
sp|Q9BYJ9|YTHD1_HUMAN	APVPQQAPS[79.9663]PQAAPQPQQVAQPLPAQPPALAQPQYQSPQQPPQTR	1	2FiCAR1	12347	14068.3
sp|Q9BYJ9|YTHD1_HUMAN	APVPQQAPS[79.9663]PQAAPQPQQVAQPLPAQPPALAQPQYQSPQQPPQTR	1	3FiCAR1	15789.6
sp|Q14980|NUMA1_HUMAN	APVPSTC[57.0215]SSTFPEELS[79.9663]PPSHQAK	1	2FiCAR1	198170	182116
sp|Q14980|NUMA1_HUMAN	APVPSTC[57.0215]SSTFPEELS[79.9663]PPSHQAK	1	3FiCAR1	166062
sp|Q14980|NUMA1_HUMAN	APVPSTC[57.0215]SSTFPEELS[79.9663]PPSHQAKR	1	2FiCAR1	46846.8	47959.8
sp|Q14980|NUMA1_HUMAN	APVPSTC[57.0215]SSTFPEELS[79.9663]PPSHQAKR	1	3FiCAR1	49072.9
sp|Q14980|NUMA1_HUMAN	APVPSTC[57.0215]SSTFPEELS[79.9663]PPSHQAKR	1	2FiCAR1	69850.3	89764.6
sp|Q14980|NUMA1_HUMAN	APVPSTC[57.0215]SSTFPEELS[79.9663]PPSHQAKR	1	3FiCAR1	109679
sp|Q13200|PSMD2_HUMAN	APVQPQQS[79.9663]PAAAPGGTDEKPSGK	1	2FiCAR1	11094.5	12075.2
sp|Q13200|PSMD2_HUMAN	APVQPQQS[79.9663]PAAAPGGTDEKPSGK	1	3FiCAR1	13056
sp|O75150|BRE1B_HUMAN	AQASGSAHSTPNLGHPEDSGVSAPAPGKEEGGPGPVSTPDNRK		2FiCAR1	14791.1	13531.8
sp|O75150|BRE1B_HUMAN	AQASGSAHSTPNLGHPEDSGVSAPAPGKEEGGPGPVSTPDNRK		3FiCAR1	12272.5
sp|Q9GZR7|DDX24_HUMAN	AQAVS[79.9663]EEEEEEEGKSS[79.9663]SPK	1	2FiCAR1	25272.9	32235.6
sp|Q9GZR7|DDX24_HUMAN	AQAVS[79.9663]EEEEEEEGKSS[79.9663]SPK	1	3FiCAR1	39198.3
sp|Q9GZR7|DDX24_HUMAN	AQAVS[79.9663]EEEEEEEGKSSS[79.9663]PK	1	2FiCAR1	25163.2	32296.3
sp|Q9GZR7|DDX24_HUMAN	AQAVS[79.9663]EEEEEEEGKSSS[79.9663]PK	1	3FiCAR1	39429.4
sp|Q9GZR7|DDX24_HUMAN	AQAVS[79.9663]EEEEEEEGKSSSPK	1	2FiCAR1	69581.9	73911.9
sp|Q9GZR7|DDX24_HUMAN	AQAVS[79.9663]EEEEEEEGKSSSPK	1	3FiCAR1	78242
sp|Q9GZR7|DDX24_HUMAN	AQAVSEEEEEEEGKS[79.9663]SSPK	1	2FiCAR1	23102.3	22919.1
sp|Q9GZR7|DDX24_HUMAN	AQAVSEEEEEEEGKS[79.9663]SSPK	1	3FiCAR1	22736
sp|P14625|ENPL_HUMAN	AQAYQTGKDISTNYYASQK		2FiCAR1	7046.78	7108.6
sp|P14625|ENPL_HUMAN	AQAYQTGKDISTNYYASQK		3FiCAR1	7170.41
sp|Q7Z6Z7|HUWE1_HUMAN	AQC[57.0215]ETLS[79.9663]PDGLPEEQPQTTK	1	2FiCAR1	50344	62440.5
sp|Q7Z6Z7|HUWE1_HUMAN	AQC[57.0215]ETLS[79.9663]PDGLPEEQPQTTK	1	3FiCAR1	74537.1
sp|P50991|TCPD_HUMAN	AQDIEAGDGTTSVVIIAGSLLDSC[57.0215]TK		2FiCAR1	4040.53	17859
sp|P50991|TCPD_HUMAN	AQDIEAGDGTTSVVIIAGSLLDSC[57.0215]TK		3FiCAR1	31677.4
sp|Q5C9Z4|NOM1_HUMAN	AQEAEAQS[79.9663]EDDDEDT[79.9663]EEEQGEEKEKGAQEK	1	2FiCAR1	2445.67	3029.18
sp|Q5C9Z4|NOM1_HUMAN	AQEAEAQS[79.9663]EDDDEDT[79.9663]EEEQGEEKEKGAQEK	1	3FiCAR1	3612.69
sp|O14745|NHRF1_HUMAN	AQEAPGQAEPPAAAEVQGAGNENEPR		2FiCAR1	18309.2	13660.1
sp|O14745|NHRF1_HUMAN	AQEAPGQAEPPAAAEVQGAGNENEPR		3FiCAR1	9010.99
sp|O14745|NHRF1_HUMAN	AQEAPGQAEPPAAAEVQGAGNENEPR		2FiCAR1	79288.6	57256.6
sp|O14745|NHRF1_HUMAN	AQEAPGQAEPPAAAEVQGAGNENEPR		3FiCAR1	35224.6
sp|O14745|NHRF1_HUMAN	AQEAPGQAEPPAAAEVQGAGNENEPREADKSHPEQR		2FiCAR1	39393.4	33371.9
sp|O14745|NHRF1_HUMAN	AQEAPGQAEPPAAAEVQGAGNENEPREADKSHPEQR		3FiCAR1	27350.5
sp|Q7Z7K6|CENPV_HUMAN	AQEEGPGEPPPPELALLPPPPPPPPT[79.9663]PATPTSSASNLDLGEQR	1	2FiCAR1	31088.6	22805.3
sp|Q7Z7K6|CENPV_HUMAN	AQEEGPGEPPPPELALLPPPPPPPPT[79.9663]PATPTSSASNLDLGEQR	1	3FiCAR1	14521.9
sp|Q7Z7K6|CENPV_HUMAN	AQEEGPGEPPPPELALLPPPPPPPPTPAT[79.9663]PTSSASNLDLGEQR	1	2FiCAR1	32939.5	21696.2
sp|Q7Z7K6|CENPV_HUMAN	AQEEGPGEPPPPELALLPPPPPPPPTPAT[79.9663]PTSSASNLDLGEQR	1	3FiCAR1	10453
sp|O94979|SC31A_HUMAN	AQGEPVAGHES[79.9663]PKIPYEK	1	2FiCAR1	169366	145017
sp|O94979|SC31A_HUMAN	AQGEPVAGHES[79.9663]PKIPYEK	1	3FiCAR1	120668
sp|Q9NUV9|GIMA4_HUMAN	AQLLGLIQR		2FiCAR1	5577.73	4327.52
sp|Q9NUV9|GIMA4_HUMAN	AQLLGLIQR		3FiCAR1	3077.31
sp|O75376|NCOR1_HUMAN	AQLS[79.9663]PGIYDDTSAR	1	2FiCAR1	55378.2	49535.3
sp|O75376|NCOR1_HUMAN	AQLS[79.9663]PGIYDDTSAR	1	3FiCAR1	43692.3
sp|Q14676|MDC1_HUMAN	AQPFGFIDS[79.9663]DTDAEEERIPAT[79.9663]PVVIPMK	1	2FiCAR1	22003.1	26529.3
sp|Q14676|MDC1_HUMAN	AQPFGFIDS[79.9663]DTDAEEERIPAT[79.9663]PVVIPMK	1	3FiCAR1	31055.6
sp|Q14676|MDC1_HUMAN	AQPFGFIDS[79.9663]DTDAEEERIPATPVVIPM[15.9949]KK	1	2FiCAR1	20254.1	20785.1
sp|Q14676|MDC1_HUMAN	AQPFGFIDS[79.9663]DTDAEEERIPATPVVIPM[15.9949]KK	1	3FiCAR1	21316.2
sp|Q14676|MDC1_HUMAN	AQPFGFIDS[79.9663]DTDAEEERIPATPVVIPMKK	1	2FiCAR1	49773.9	39747.9
sp|Q14676|MDC1_HUMAN	AQPFGFIDS[79.9663]DTDAEEERIPATPVVIPMKK	1	3FiCAR1	29722
sp|Q14676|MDC1_HUMAN	AQPFGFIDSDT[79.9663]DAEEERIPATPVVIPMKK	1	2FiCAR1	54247.4	42529
sp|Q14676|MDC1_HUMAN	AQPFGFIDSDT[79.9663]DAEEERIPATPVVIPMKK	1	3FiCAR1	30810.5
sp|O15027|SC16A_HUMAN	AQQELVPPQQQAS[79.9663]PPQLPK	1	2FiCAR1	60288.1	62860.5
sp|O15027|SC16A_HUMAN	AQQELVPPQQQAS[79.9663]PPQLPK	1	3FiCAR1	65432.8
sp|O15027|SC16A_HUMAN	AQQELVPPQQQAS[79.9663]PPQLPK	1	2FiCAR1	39751	40858.2
sp|O15027|SC16A_HUMAN	AQQELVPPQQQAS[79.9663]PPQLPK	1	3FiCAR1	41965.4
sp|Q9NTI5|PDS5B_HUMAN	AQQRAES[79.9663]PESSAIESTQSTPQK	1	2FiCAR1	21925	24364.1
sp|Q9NTI5|PDS5B_HUMAN	AQQRAES[79.9663]PESSAIESTQSTPQK	1	3FiCAR1	26803.1
sp|P26038|MOES_HUMAN	AQS[79.9663]EAEKLAK	1	2FiCAR1	6567.76	6323.93
sp|P26038|MOES_HUMAN	AQS[79.9663]EAEKLAK	1	3FiCAR1	6080.11
sp|Q9UQ35|SRRM2_HUMAN	AQS[79.9663]GS[79.9663]DS[79.9663]SPEPKAPAPR	1	2FiCAR1	39194.9	34858.5
sp|Q9UQ35|SRRM2_HUMAN	AQS[79.9663]GS[79.9663]DS[79.9663]SPEPKAPAPR	1	3FiCAR1	30522.2
sp|P35236|PTN7_HUMAN	AQS[79.9663]QEDGDYINANYIR	1	2FiCAR1	48239.1	43030.2
sp|P35236|PTN7_HUMAN	AQS[79.9663]QEDGDYINANYIR	1	3FiCAR1	37821.2
sp|Q8WUI4|HDAC7_HUMAN	AQS[79.9663]SPAAPASLSAPEPASQAR	1	2FiCAR1	57230.4	60981.8
sp|Q8WUI4|HDAC7_HUMAN	AQS[79.9663]SPAAPASLSAPEPASQAR	1	3FiCAR1	64733.2
sp|P56524|HDAC4_HUMAN	AQS[79.9663]SPASATFPVSVQEPPTKPR	1	2FiCAR1	52530.4	48841.8
sp|P56524|HDAC4_HUMAN	AQS[79.9663]SPASATFPVSVQEPPTKPR	1	3FiCAR1	45153.2
sp|Q15276|RABE1_HUMAN	AQS[79.9663]TDSLGTSGSLQSK	1	2FiCAR1	10673.3	11950.4
sp|Q15276|RABE1_HUMAN	AQS[79.9663]TDSLGTSGSLQSK	1	3FiCAR1	13227.6
sp|Q8WWQ0|PHIP_HUMAN	AQS[79.9663]YDIQAWK	1	2FiCAR1	10568.6	10722.2
sp|Q8WWQ0|PHIP_HUMAN	AQS[79.9663]YDIQAWK	1	3FiCAR1	10875.8
sp|Q8WWQ0|PHIP_HUMAN	AQS[79.9663]YDIQAWKK	1	2FiCAR1	20069	19918.7
sp|Q8WWQ0|PHIP_HUMAN	AQS[79.9663]YDIQAWKK	1	3FiCAR1	19768.4
sp|Q9Y2U5|M3K2_HUMAN	AQS[79.9663]YPDNHQEFSDYDNPIFEK	1	2FiCAR1	76501.4	76220.3
sp|Q9Y2U5|M3K2_HUMAN	AQS[79.9663]YPDNHQEFSDYDNPIFEK	1	3FiCAR1	75939.1
sp|Q9UQ35|SRRM2_HUMAN	AQSGSDS[79.9663]S[79.9663]PEPKAPAPR	1	2FiCAR1	18844.1	24287.2
sp|Q9UQ35|SRRM2_HUMAN	AQSGSDS[79.9663]S[79.9663]PEPKAPAPR	1	3FiCAR1	29730.4
sp|P46013|KI67_HUMAN	AQSLVISPPAPS[79.9663]PR	1	2FiCAR1	157135	133359
sp|P46013|KI67_HUMAN	AQSLVISPPAPS[79.9663]PR	1	3FiCAR1	109584
sp|Q01082|SPTB2_HUMAN	AQT[79.9663]LPTSVVTITSESSPGKR	1	2FiCAR1	21318.7	19703.6
sp|Q01082|SPTB2_HUMAN	AQT[79.9663]LPTSVVTITSESSPGKR	1	3FiCAR1	18088.5
sp|Q9UQ35|SRRM2_HUMAN	AQT[79.9663]PPGPSLSGSKS[79.9663]PC[57.0215]PQEK	1	2FiCAR1	114688	166440
sp|Q9UQ35|SRRM2_HUMAN	AQT[79.9663]PPGPSLSGSKS[79.9663]PC[57.0215]PQEK	1	3FiCAR1	218191
sp|Q86V88|MGDP1_HUMAN	AQTGPLRS[79.9663]SLEESPFEA	1	2FiCAR1	26137.7	22359.9
sp|Q86V88|MGDP1_HUMAN	AQTGPLRS[79.9663]SLEESPFEA	1	3FiCAR1	18582.1
sp|Q01082|SPTB2_HUMAN	AQTLPT[79.9663]SVVTITSESSPGKREK	1	2FiCAR1	7689.92	10044.6
sp|Q01082|SPTB2_HUMAN	AQTLPT[79.9663]SVVTITSESSPGKREK	1	3FiCAR1	12399.4
sp|Q01082|SPTB2_HUMAN	AQTLPTSVVTIT[79.9663]SESSPGKR	1	2FiCAR1	36831.3	29000.6
sp|Q01082|SPTB2_HUMAN	AQTLPTSVVTIT[79.9663]SESSPGKR	1	3FiCAR1	21170
sp|Q01082|SPTB2_HUMAN	AQTLPTSVVTITSES[79.9663]SPGKR	1	2FiCAR1	243966	212960
sp|Q01082|SPTB2_HUMAN	AQTLPTSVVTITSES[79.9663]SPGKR	1	3FiCAR1	181954
sp|Q01082|SPTB2_HUMAN	AQTLPTSVVTITSESS[79.9663]PGKR	1	2FiCAR1	251130	190433
sp|Q01082|SPTB2_HUMAN	AQTLPTSVVTITSESS[79.9663]PGKR	1	3FiCAR1	129736
sp|Q9UQ35|SRRM2_HUMAN	AQTPPGPSLSGS[79.9663]KSPC[57.0215]PQEK	1	2FiCAR1	126945	122908
sp|Q9UQ35|SRRM2_HUMAN	AQTPPGPSLSGS[79.9663]KSPC[57.0215]PQEK	1	3FiCAR1	118870
sp|Q9UQ35|SRRM2_HUMAN	AQTPPGPSLSGSKS[79.9663]PC[57.0215]PQEK	1	2FiCAR1	120082	119201
sp|Q9UQ35|SRRM2_HUMAN	AQTPPGPSLSGSKS[79.9663]PC[57.0215]PQEK	1	3FiCAR1	118319
sp|Q9Y3P8|SIT1_HUMAN	ARAS[79.9663]FPDQAYANSQPAAS	1	2FiCAR1	15737.4	20759.6
sp|Q9Y3P8|SIT1_HUMAN	ARAS[79.9663]FPDQAYANSQPAAS	1	3FiCAR1	25781.8
sp|P19174|PLCG1_HUMAN	AREGS[79.9663]FESR	1	2FiCAR1	13293.7	15415.8
sp|P19174|PLCG1_HUMAN	AREGS[79.9663]FESR	1	3FiCAR1	17538
sp|Q7Z4V5|HDGR2_HUMAN	ARGDS[79.9663]EALDEES	1	2FiCAR1	30042.4	32011.5
sp|Q7Z4V5|HDGR2_HUMAN	ARGDS[79.9663]EALDEES	1	3FiCAR1	33980.6
sp|Q9BRD0|BUD13_HUMAN	ARHDS[79.9663]PDLAPNVTYSLPR	1	2FiCAR1	156865	118475
sp|Q9BRD0|BUD13_HUMAN	ARHDS[79.9663]PDLAPNVTYSLPR	1	3FiCAR1	80083.9
sp|Q8N6N3|CA052_HUMAN	ARLLPEGEETLES[79.9663]DDEKDEHTSK	1	2FiCAR1	13626.7	12894.7
sp|Q8N6N3|CA052_HUMAN	ARLLPEGEETLES[79.9663]DDEKDEHTSK	1	3FiCAR1	12162.7
sp|Q8N6N3|CA052_HUMAN	ARLLPEGEETLESDDEKDEHT[79.9663]SK	1	2FiCAR1	10437.9	10340.3
sp|Q8N6N3|CA052_HUMAN	ARLLPEGEETLESDDEKDEHT[79.9663]SK	1	3FiCAR1	10242.6
sp|Q6JBY9|CPZIP_HUMAN	ARRS[79.9663]SEEVDGQHPAQEEVPES[79.9663]PQTSGPEAENR	1	2FiCAR1	97107.3	123118
sp|Q6JBY9|CPZIP_HUMAN	ARRS[79.9663]SEEVDGQHPAQEEVPES[79.9663]PQTSGPEAENR	1	3FiCAR1	149128
sp|Q6JBY9|CPZIP_HUMAN	ARRS[79.9663]SEEVDGQHPAQEEVPESPQTSGPEAENR	1	2FiCAR1	75741	68658.1
sp|Q6JBY9|CPZIP_HUMAN	ARRS[79.9663]SEEVDGQHPAQEEVPESPQTSGPEAENR	1	3FiCAR1	61575.2
sp|Q9Y2X7|GIT1_HUMAN	ARS[79.9663]M[15.9949]DSSDLSDGAVTLQEYLELKK	1	2FiCAR1	10386.1	6317.72
sp|Q9Y2X7|GIT1_HUMAN	ARS[79.9663]M[15.9949]DSSDLSDGAVTLQEYLELKK	1	3FiCAR1	2249.36
sp|Q9Y2X7|GIT1_HUMAN	ARS[79.9663]MDSSDLSDGAVTLQEYLELKK	1	2FiCAR1	25202.2	18051.4
sp|Q9Y2X7|GIT1_HUMAN	ARS[79.9663]MDSSDLSDGAVTLQEYLELKK	1	3FiCAR1	10900.6
sp|Q9UQ35|SRRM2_HUMAN	ARS[79.9663]RT[79.9663]PPSAPSQSR	1	2FiCAR1	15089.9	17216.5
sp|Q9UQ35|SRRM2_HUMAN	ARS[79.9663]RT[79.9663]PPSAPSQSR	1	3FiCAR1	19343.1
sp|Q13247|SRSF6_HUMAN	ARS[79.9663]VS[79.9663]PPPKR	1	2FiCAR1	46125	52970.1
sp|Q13247|SRSF6_HUMAN	ARS[79.9663]VS[79.9663]PPPKR	1	3FiCAR1	59815.3
sp|Q9UJV9|DDX41_HUMAN	ARTDEVPAGGS[79.9663]RS[79.9663]EAEDEDDEDYVPYVPLR	1	2FiCAR1	57106	112846
sp|Q9UJV9|DDX41_HUMAN	ARTDEVPAGGS[79.9663]RS[79.9663]EAEDEDDEDYVPYVPLR	1	3FiCAR1	168586
sp|Q9UJV9|DDX41_HUMAN	ARTDEVPAGGS[79.9663]RS[79.9663]EAEDEDDEDYVPYVPLR	1	2FiCAR1	43367.5	45437.5
sp|Q9UJV9|DDX41_HUMAN	ARTDEVPAGGS[79.9663]RS[79.9663]EAEDEDDEDYVPYVPLR	1	3FiCAR1	47507.5
sp|Q9UJV9|DDX41_HUMAN	ARTDEVPAGGS[79.9663]RSEAEDEDDEDYVPYVPLR	1	2FiCAR1	65140.5	61922.8
sp|Q9UJV9|DDX41_HUMAN	ARTDEVPAGGS[79.9663]RSEAEDEDDEDYVPYVPLR	1	3FiCAR1	58705.1
sp|Q9NQ55|SSF1_HUMAN	ARVGGS[79.9663]DEEASGIPSR	1	2FiCAR1	30197.3	33415.6
sp|Q9NQ55|SSF1_HUMAN	ARVGGS[79.9663]DEEASGIPSR	1	3FiCAR1	36633.8
sp|Q6IQ49|SDE2_HUMAN	ARVVNT[79.9663]DHGSPEQLQIPVTDSGR	1	2FiCAR1	26970.1	24522.7
sp|Q6IQ49|SDE2_HUMAN	ARVVNT[79.9663]DHGSPEQLQIPVTDSGR	1	3FiCAR1	22075.2
sp|Q6IQ49|SDE2_HUMAN	ARVVNTDHGS[79.9663]PEQLQIPVTDSGR	1	2FiCAR1	26897.8	26244.1
sp|Q6IQ49|SDE2_HUMAN	ARVVNTDHGS[79.9663]PEQLQIPVTDSGR	1	3FiCAR1	25590.3
sp|Q8TDJ6|DMXL2_HUMAN	AS[79.9663]EGASSESLLSVPGQK	1	2FiCAR1	25784.4	22052.9
sp|Q8TDJ6|DMXL2_HUMAN	AS[79.9663]EGASSESLLSVPGQK	1	3FiCAR1	18321.3
sp|Q9H019|MFR1L_HUMAN	AS[79.9663]FETLPNISDLC[57.0215]LR	1	2FiCAR1	13639.4	11460.2
sp|Q9H019|MFR1L_HUMAN	AS[79.9663]FETLPNISDLC[57.0215]LR	1	3FiCAR1	9281.02
sp|P16949|STMN1_HUMAN	AS[79.9663]GQAFELILS[79.9663]PR	1	2FiCAR1	30832.7	36436
sp|P16949|STMN1_HUMAN	AS[79.9663]GQAFELILS[79.9663]PR	1	3FiCAR1	42039.2
sp|Q15022|SUZ12_HUMAN	AS[79.9663]MSEFLES[79.9663]EDGEVEQQR	1	2FiCAR1	13325.2	15958.9
sp|Q15022|SUZ12_HUMAN	AS[79.9663]MSEFLES[79.9663]EDGEVEQQR	1	3FiCAR1	18592.7
sp|Q07666|KHDR1_HUMAN	AS[79.9663]PATQPPPLLPPSATGPDATVGGPAPTPLLPPSATASVK	1	2FiCAR1	259866	258614
sp|Q07666|KHDR1_HUMAN	AS[79.9663]PATQPPPLLPPSATGPDATVGGPAPTPLLPPSATASVK	1	3FiCAR1	257361
sp|Q07666|KHDR1_HUMAN	AS[79.9663]PATQPPPLLPPSATGPDATVGGPAPTPLLPPSATASVK	1	2FiCAR1	28040.5	30557.8
sp|Q07666|KHDR1_HUMAN	AS[79.9663]PATQPPPLLPPSATGPDATVGGPAPTPLLPPSATASVK	1	3FiCAR1	33075.2
sp|Q8N5I9|CL045_HUMAN	AS[79.9663]PSC[57.0215]SSPTRDSSGVPVSK	1	2FiCAR1	26255.5	23140.3
sp|Q8N5I9|CL045_HUMAN	AS[79.9663]PSC[57.0215]SSPTRDSSGVPVSK	1	3FiCAR1	20025.2
sp|Q9BRD0|BUD13_HUMAN	AS[79.9663]SKTS[79.9663]PHWKESGASHLSFPK	1	2FiCAR1	9686.68	17930.5
sp|Q9BRD0|BUD13_HUMAN	AS[79.9663]SKTS[79.9663]PHWKESGASHLSFPK	1	3FiCAR1	26174.3
sp|Q96SB3|NEB2_HUMAN	AS[79.9663]SLNENVDHSALLK	1	2FiCAR1	16798.6	21255.6
sp|Q96SB3|NEB2_HUMAN	AS[79.9663]SLNENVDHSALLK	1	3FiCAR1	25712.6
sp|Q13614|MTMR2_HUMAN	AS[79.9663]SPAQC[57.0215]VTPVQTVV	1	2FiCAR1	21619.5	26153.5
sp|Q13614|MTMR2_HUMAN	AS[79.9663]SPAQC[57.0215]VTPVQTVV	1	3FiCAR1	30687.6
sp|O60333|KIF1B_HUMAN	AS[79.9663]SPC[57.0215]PEFEQFQIVPAVETPYLAR	1	2FiCAR1	11414.6	8296.53
sp|O60333|KIF1B_HUMAN	AS[79.9663]SPC[57.0215]PEFEQFQIVPAVETPYLAR	1	3FiCAR1	5178.42
sp|Q9ULM3|YETS2_HUMAN	AS[79.9663]SPIKQSHEPVPDTSVEK	1	2FiCAR1	24597.7	22202.7
sp|Q9ULM3|YETS2_HUMAN	AS[79.9663]SPIKQSHEPVPDTSVEK	1	3FiCAR1	19807.8
sp|O14646|CHD1_HUMAN	AS[79.9663]SSGPRSPLDQR	1	2FiCAR1	25485.3	25118.7
sp|O14646|CHD1_HUMAN	AS[79.9663]SSGPRSPLDQR	1	3FiCAR1	24752.1
sp|Q15555|MARE2_HUMAN	AS[79.9663]SSGSASKSDKDLETQVIQLNEQVHSLK	1	2FiCAR1	44772.4	39719.4
sp|Q15555|MARE2_HUMAN	AS[79.9663]SSGSASKSDKDLETQVIQLNEQVHSLK	1	3FiCAR1	34666.5
sp|Q71RC2|LARP4_HUMAN	AS[79.9663]TASPC[57.0215]NNNINAATAVALQEPR	1	2FiCAR1	19474.6	19445.7
sp|Q71RC2|LARP4_HUMAN	AS[79.9663]TASPC[57.0215]NNNINAATAVALQEPR	1	3FiCAR1	19416.9
sp|Q71RC2|LARP4_HUMAN	AS[79.9663]TASPC[57.0215]NNNINAATAVALQEPR	1	2FiCAR1	43142.7	41535.9
sp|Q71RC2|LARP4_HUMAN	AS[79.9663]TASPC[57.0215]NNNINAATAVALQEPR	1	3FiCAR1	39929.1
sp|Q05655|KPCD_HUMAN	AS[79.9663]TFC[57.0215]GTPDYIAPEILQGLK	1	2FiCAR1	31472.3	20706.7
sp|Q05655|KPCD_HUMAN	AS[79.9663]TFC[57.0215]GTPDYIAPEILQGLK	1	3FiCAR1	9941.13
sp|Q4KMP7|TB10B_HUMAN	ASAGPAPGPVVT[79.9663]AEGLHPSLPSPTGNSTPLGSSK	1	2FiCAR1	72811.4	70025.1
sp|Q4KMP7|TB10B_HUMAN	ASAGPAPGPVVT[79.9663]AEGLHPSLPSPTGNSTPLGSSK	1	3FiCAR1	67238.8
sp|Q8N1G0|ZN687_HUMAN	ASALGLGDGEEEAPPSRSDPDGGDSPLPAS[79.9663]GGPLTC[57.0215]K	1	2FiCAR1	5589.63	20929.2
sp|Q8N1G0|ZN687_HUMAN	ASALGLGDGEEEAPPSRSDPDGGDSPLPAS[79.9663]GGPLTC[57.0215]K	1	3FiCAR1	36268.8
sp|Q9Y4E1|WAC2C_HUMAN	ASALLFS[79.9663]S[79.9663]DEEDQWNIPASQTHLASDSR	1	2FiCAR1	113110	140644
sp|Q9Y4E1|WAC2C_HUMAN	ASALLFS[79.9663]S[79.9663]DEEDQWNIPASQTHLASDSR	1	3FiCAR1	168179
sp|Q9Y2W1|TR150_HUMAN	ASAVSELS[79.9663]PR	1	2FiCAR1	223586	195389
sp|Q9Y2W1|TR150_HUMAN	ASAVSELS[79.9663]PR	1	3FiCAR1	167193
sp|Q9Y2W1|TR150_HUMAN	ASAVSELS[79.9663]PRER	1	2FiCAR1	75641.4	82466.8
sp|Q9Y2W1|TR150_HUMAN	ASAVSELS[79.9663]PRER	1	3FiCAR1	89292.1
sp|Q9Y2W1|TR150_HUMAN	ASAVSELS[79.9663]PRERS[79.9663]PALK	1	2FiCAR1	36336.1	43612
sp|Q9Y2W1|TR150_HUMAN	ASAVSELS[79.9663]PRERS[79.9663]PALK	1	3FiCAR1	50888
sp|Q6PJG6|BRAT1_HUMAN	ASAVTAMGQLSSQGLHAPT[79.9663]SPEHAEAR	1	2FiCAR1	27797.7	26801.2
sp|Q6PJG6|BRAT1_HUMAN	ASAVTAMGQLSSQGLHAPT[79.9663]SPEHAEAR	1	3FiCAR1	25804.8
sp|Q6PJG6|BRAT1_HUMAN	ASAVTAMGQLSSQGLHAPT[79.9663]SPEHAEAR	1	2FiCAR1	8539.94	12109.3
sp|Q6PJG6|BRAT1_HUMAN	ASAVTAMGQLSSQGLHAPT[79.9663]SPEHAEAR	1	3FiCAR1	15678.7
sp|Q9ULV3|CIZ1_HUMAN	ASC[57.0215]SSQQEFQDHMSEPQHQQR		2FiCAR1	7291.96	5957.54
sp|Q9ULV3|CIZ1_HUMAN	ASC[57.0215]SSQQEFQDHMSEPQHQQR		3FiCAR1	4623.11
sp|Q7L7X3|TAOK1_HUMAN	ASDPQS[79.9663]PPQVSR	1	2FiCAR1	19327.8	21898.2
sp|Q7L7X3|TAOK1_HUMAN	ASDPQS[79.9663]PPQVSR	1	3FiCAR1	24468.5
sp|Q9BZZ5|API5_HUMAN	ASEDTTS[79.9663]GSPPKK	1	2FiCAR1	24069	28914.7
sp|Q9BZZ5|API5_HUMAN	ASEDTTS[79.9663]GSPPKK	1	3FiCAR1	33760.3
sp|Q9BZZ5|API5_HUMAN	ASEDTTSGS[79.9663]PPKK	1	2FiCAR1	24798.2	28896.4
sp|Q9BZZ5|API5_HUMAN	ASEDTTSGS[79.9663]PPKK	1	3FiCAR1	32994.7
sp|Q9BZZ5|API5_HUMAN	ASEDTTSGS[79.9663]PPKKSSAGPK	1	2FiCAR1	31419.7	34831.6
sp|Q9BZZ5|API5_HUMAN	ASEDTTSGS[79.9663]PPKKSSAGPK	1	3FiCAR1	38243.4
sp|Q8TDJ6|DMXL2_HUMAN	ASEGAS[79.9663]SESLLSVPGQK	1	2FiCAR1	25367.6	21756.6
sp|Q8TDJ6|DMXL2_HUMAN	ASEGAS[79.9663]SESLLSVPGQK	1	3FiCAR1	18145.6
sp|O14686|KMT2D_HUMAN	ASEPLLS[79.9663]PPPFGESR	1	2FiCAR1	30807.8	32318.2
sp|O14686|KMT2D_HUMAN	ASEPLLS[79.9663]PPPFGESR	1	3FiCAR1	33828.7
sp|P56537|IF6_HUMAN	ASFENNC[57.0215]EIGC[57.0215]FAK		2FiCAR1	4292.09	4020
sp|P56537|IF6_HUMAN	ASFENNC[57.0215]EIGC[57.0215]FAK		3FiCAR1	3747.91
sp|Q8NDT2|RB15B_HUMAN	ASGDPGASGMS[79.9663]PR	1	2FiCAR1	13694.8	14837.3
sp|Q8NDT2|RB15B_HUMAN	ASGDPGASGMS[79.9663]PR	1	3FiCAR1	15979.9
sp|Q8NDT2|RB15B_HUMAN	ASGDPGASGMS[79.9663]PRAS[79.9663]PLPPPPPPPGAEPAC[57.0215]PGSSAAAPEYK	1	2FiCAR1	52354	70979.3
sp|Q8NDT2|RB15B_HUMAN	ASGDPGASGMS[79.9663]PRAS[79.9663]PLPPPPPPPGAEPAC[57.0215]PGSSAAAPEYK	1	3FiCAR1	89604.6
sp|P10412|H14_HUMAN	ASGPPVSELITK		2FiCAR1	24820.9	26410.2
sp|P10412|H14_HUMAN	ASGPPVSELITK		3FiCAR1	27999.5
sp|P16949|STMN1_HUMAN	ASGQAFELILS[79.9663]PR	1	2FiCAR1	5721298	4.96429e+06
sp|P16949|STMN1_HUMAN	ASGQAFELILS[79.9663]PR	1	3FiCAR1	4.20728e+06
sp|P16949|STMN1_HUMAN	ASGQAFELILSPR		2FiCAR1	15111.8	12748.7
sp|P16949|STMN1_HUMAN	ASGQAFELILSPR		3FiCAR1	10385.6
sp|P35658|NU214_HUMAN	ASLAPTPAAS[79.9663]PVAPSAASFSFGSSGFKPTLESTPVPSVSAPNIAMK	1	2FiCAR1	15801.6	9107.92
sp|P35658|NU214_HUMAN	ASLAPTPAAS[79.9663]PVAPSAASFSFGSSGFKPTLESTPVPSVSAPNIAMK	1	3FiCAR1	2414.2
sp|Q96BY6|DOC10_HUMAN	ASLAS[79.9663]LDS[79.9663]NPSTNEK	1	2FiCAR1	11320.9	15501.3
sp|Q96BY6|DOC10_HUMAN	ASLAS[79.9663]LDS[79.9663]NPSTNEK	1	3FiCAR1	19681.8
sp|Q9UBW5|BIN2_HUMAN	ASLGTGTAS[79.9663]PR	1	2FiCAR1	18942.1	15489.7
sp|Q9UBW5|BIN2_HUMAN	ASLGTGTAS[79.9663]PR	1	3FiCAR1	12037.4
sp|Q14687|GSE1_HUMAN	ASLPQAAT[79.9663]FGELSGPLKPGSPYRPPVPR	1	2FiCAR1	20100.2	21307.7
sp|Q14687|GSE1_HUMAN	ASLPQAAT[79.9663]FGELSGPLKPGSPYRPPVPR	1	3FiCAR1	22515.1
sp|Q14687|GSE1_HUMAN	ASLPQAATFGELSGPLKPGS[79.9663]PYRPPVPR	1	2FiCAR1	23970.8	24657.1
sp|Q14687|GSE1_HUMAN	ASLPQAATFGELSGPLKPGS[79.9663]PYRPPVPR	1	3FiCAR1	25343.4
sp|Q9UKV3|ACINU_HUMAN	ASLVALPEQT[79.9663]ASEEET[79.9663]PPPLLTK	1	2FiCAR1	15196.9	20793.3
sp|Q9UKV3|ACINU_HUMAN	ASLVALPEQT[79.9663]ASEEET[79.9663]PPPLLTK	1	3FiCAR1	26389.7
sp|Q9UKV3|ACINU_HUMAN	ASLVALPEQT[79.9663]ASEEETPPPLLTK	1	2FiCAR1	70947.2	61210.9
sp|Q9UKV3|ACINU_HUMAN	ASLVALPEQT[79.9663]ASEEETPPPLLTK	1	3FiCAR1	51474.5
sp|Q9UKV3|ACINU_HUMAN	ASLVALPEQTAS[79.9663]EEET[79.9663]PPPLLTK	1	2FiCAR1	15911.6	21193.4
sp|Q9UKV3|ACINU_HUMAN	ASLVALPEQTAS[79.9663]EEET[79.9663]PPPLLTK	1	3FiCAR1	26475.2
sp|Q9UKV3|ACINU_HUMAN	ASLVALPEQTAS[79.9663]EEET[79.9663]PPPLLTK	1	2FiCAR1	15120.3	19085.1
sp|Q9UKV3|ACINU_HUMAN	ASLVALPEQTAS[79.9663]EEET[79.9663]PPPLLTK	1	3FiCAR1	23049.9
sp|Q9UKV3|ACINU_HUMAN	ASLVALPEQTAS[79.9663]EEETPPPLLTK	1	2FiCAR1	86968.9	80624.6
sp|Q9UKV3|ACINU_HUMAN	ASLVALPEQTAS[79.9663]EEETPPPLLTK	1	3FiCAR1	74280.3
sp|Q9UKV3|ACINU_HUMAN	ASLVALPEQTAS[79.9663]EEETPPPLLTK	1	2FiCAR1	65301.8	60235.2
sp|Q9UKV3|ACINU_HUMAN	ASLVALPEQTAS[79.9663]EEETPPPLLTK	1	3FiCAR1	55168.6
sp|Q9UKV3|ACINU_HUMAN	ASLVALPEQTASEEET[79.9663]PPPLLTK	1	2FiCAR1	13933.8	16569.9
sp|Q9UKV3|ACINU_HUMAN	ASLVALPEQTASEEET[79.9663]PPPLLTK	1	3FiCAR1	19206
sp|Q15022|SUZ12_HUMAN	ASM[15.9949]SEFLES[79.9663]EDGEVEQQR	1	2FiCAR1	15148.1	18584.8
sp|Q15022|SUZ12_HUMAN	ASM[15.9949]SEFLES[79.9663]EDGEVEQQR	1	3FiCAR1	22021.5
sp|Q15022|SUZ12_HUMAN	ASMSEFLES[79.9663]EDGEVEQQR	1	2FiCAR1	160286	157088
sp|Q15022|SUZ12_HUMAN	ASMSEFLES[79.9663]EDGEVEQQR	1	3FiCAR1	153889
sp|Q15022|SUZ12_HUMAN	ASMSEFLES[79.9663]EDGEVEQQR	1	2FiCAR1	18500.9	16788.4
sp|Q15022|SUZ12_HUMAN	ASMSEFLES[79.9663]EDGEVEQQR	1	3FiCAR1	15076
sp|P29590|PML_HUMAN	ASPEAAS[79.9663]TPRDPIDVDLPEEAER	1	2FiCAR1	17274.9	14719
sp|P29590|PML_HUMAN	ASPEAAS[79.9663]TPRDPIDVDLPEEAER	1	3FiCAR1	12163
sp|Q02880|TOP2B_HUMAN	ASPITNDGEDEFVPS[79.9663]DGLDKDEY[79.9663]TFSPGK	1	2FiCAR1	89641.8	138761
sp|Q02880|TOP2B_HUMAN	ASPITNDGEDEFVPS[79.9663]DGLDKDEY[79.9663]TFSPGK	1	3FiCAR1	187881
sp|Q02880|TOP2B_HUMAN	ASPITNDGEDEFVPS[79.9663]DGLDKDEYTFS[79.9663]PGK	1	2FiCAR1	96160.4	142357
sp|Q02880|TOP2B_HUMAN	ASPITNDGEDEFVPS[79.9663]DGLDKDEYTFS[79.9663]PGK	1	3FiCAR1	188554
sp|Q02880|TOP2B_HUMAN	ASPITNDGEDEFVPS[79.9663]DGLDKDEYTFS[79.9663]PGKSK	1	2FiCAR1	39193.6	79245.4
sp|Q02880|TOP2B_HUMAN	ASPITNDGEDEFVPS[79.9663]DGLDKDEYTFS[79.9663]PGKSK	1	3FiCAR1	119297
sp|Q02880|TOP2B_HUMAN	ASPITNDGEDEFVPS[79.9663]DGLDKDEYTFSPGK	1	2FiCAR1	122707	160670
sp|Q02880|TOP2B_HUMAN	ASPITNDGEDEFVPS[79.9663]DGLDKDEYTFSPGK	1	3FiCAR1	198632
sp|Q02880|TOP2B_HUMAN	ASPITNDGEDEFVPSDGLDKDEY[79.9663]T[79.9663]FSPGKSK	1	2FiCAR1	39650.3	75790.4
sp|Q02880|TOP2B_HUMAN	ASPITNDGEDEFVPSDGLDKDEY[79.9663]T[79.9663]FSPGKSK	1	3FiCAR1	111930
sp|Q02880|TOP2B_HUMAN	ASPITNDGEDEFVPSDGLDKDEY[79.9663]T[79.9663]FSPGKSK	1	2FiCAR1	18911.4	29561.1
sp|Q02880|TOP2B_HUMAN	ASPITNDGEDEFVPSDGLDKDEY[79.9663]T[79.9663]FSPGKSK	1	3FiCAR1	40210.7
sp|Q02880|TOP2B_HUMAN	ASPITNDGEDEFVPSDGLDKDEY[79.9663]TFS[79.9663]PGKSK	1	2FiCAR1	18780.7	25348.9
sp|Q02880|TOP2B_HUMAN	ASPITNDGEDEFVPSDGLDKDEY[79.9663]TFS[79.9663]PGKSK	1	3FiCAR1	31917.1
sp|Q02880|TOP2B_HUMAN	ASPITNDGEDEFVPSDGLDKDEYTFS[79.9663]PGK	1	2FiCAR1	86539.4	103371
sp|Q02880|TOP2B_HUMAN	ASPITNDGEDEFVPSDGLDKDEYTFS[79.9663]PGK	1	3FiCAR1	120203
sp|Q02880|TOP2B_HUMAN	ASPITNDGEDEFVPSDGLDKDEYTFS[79.9663]PGKSK	1	2FiCAR1	14643.4	26991.1
sp|Q02880|TOP2B_HUMAN	ASPITNDGEDEFVPSDGLDKDEYTFS[79.9663]PGKSK	1	3FiCAR1	39338.8
sp|Q02880|TOP2B_HUMAN	ASPITNDGEDEFVPSDGLDKDEYTFS[79.9663]PGKSK	1	2FiCAR1	23628.6	26147.8
sp|Q02880|TOP2B_HUMAN	ASPITNDGEDEFVPSDGLDKDEYTFS[79.9663]PGKSK	1	3FiCAR1	28666.9
sp|Q96JN0|LCOR_HUMAN	ASPVTTS[79.9663]PTAATTQNPVLSK	1	2FiCAR1	20963	20437.9
sp|Q96JN0|LCOR_HUMAN	ASPVTTS[79.9663]PTAATTQNPVLSK	1	3FiCAR1	19912.8
sp|Q9H019|MFR1L_HUMAN	ASS[79.9663]FADMMGILK	1	2FiCAR1	28950.9	21493.2
sp|Q9H019|MFR1L_HUMAN	ASS[79.9663]FADMMGILK	1	3FiCAR1	14035.5
sp|Q9H019|MFR1L_HUMAN	ASS[79.9663]FADMMGILKDFHR	1	2FiCAR1	9231.06	6911.86
sp|Q9H019|MFR1L_HUMAN	ASS[79.9663]FADMMGILKDFHR	1	3FiCAR1	4592.65
sp|Q9Y2K5|R3HD2_HUMAN	ASS[79.9663]FSGISILTR	1	2FiCAR1	13817.8	12568.6
sp|Q9Y2K5|R3HD2_HUMAN	ASS[79.9663]FSGISILTR	1	3FiCAR1	11319.3
sp|Q15032|R3HD1_HUMAN	ASS[79.9663]FSGISVLTR	1	2FiCAR1	31061	30531.4
sp|Q15032|R3HD1_HUMAN	ASS[79.9663]FSGISVLTR	1	3FiCAR1	30001.8
sp|Q15477|SKIV2_HUMAN	ASS[79.9663]LEDLVLK	1	2FiCAR1	90757.8	75527.3
sp|Q15477|SKIV2_HUMAN	ASS[79.9663]LEDLVLK	1	3FiCAR1	60296.9
sp|Q9H0B6|KLC2_HUMAN	ASS[79.9663]LNFLNK	1	2FiCAR1	36810.7	33416.4
sp|Q9H0B6|KLC2_HUMAN	ASS[79.9663]LNFLNK	1	3FiCAR1	30022
sp|Q15555|MARE2_HUMAN	ASS[79.9663]SGSASKSDKDLETQVIQLNEQVHSLK	1	2FiCAR1	44930	39683.7
sp|Q15555|MARE2_HUMAN	ASS[79.9663]SGSASKSDKDLETQVIQLNEQVHSLK	1	3FiCAR1	34437.3
sp|Q9Y485|DMXL1_HUMAN	ASSFLDTSKDC[57.0215]S[79.9663]PSSPLKLDAR	1	2FiCAR1	15601.5	14730.9
sp|Q9Y485|DMXL1_HUMAN	ASSFLDTSKDC[57.0215]S[79.9663]PSSPLKLDAR	1	3FiCAR1	13860.2
sp|Q9UHB6|LIMA1_HUMAN	ASSLSESS[79.9663]PPK	1	2FiCAR1	16305.9	14400.5
sp|Q9UHB6|LIMA1_HUMAN	ASSLSESS[79.9663]PPK	1	3FiCAR1	12495
sp|O14646|CHD1_HUMAN	ASSSGPRS[79.9663]PLDQR	1	2FiCAR1	25530.8	25147.8
sp|O14646|CHD1_HUMAN	ASSSGPRS[79.9663]PLDQR	1	3FiCAR1	24764.8
sp|Q9UGU5|HMGX4_HUMAN	ASSVGVLS[79.9663]PQKK	1	2FiCAR1	7681.61	7734.19
sp|Q9UGU5|HMGX4_HUMAN	ASSVGVLS[79.9663]PQKK	1	3FiCAR1	7786.77
sp|Q71RC2|LARP4_HUMAN	ASTAS[79.9663]PC[57.0215]NNNINAATAVALQEPR	1	2FiCAR1	18912	18432.9
sp|Q71RC2|LARP4_HUMAN	ASTAS[79.9663]PC[57.0215]NNNINAATAVALQEPR	1	3FiCAR1	17953.8
sp|Q71RC2|LARP4_HUMAN	ASTAS[79.9663]PC[57.0215]NNNINAATAVALQEPR	1	2FiCAR1	42853.6	41553.2
sp|Q71RC2|LARP4_HUMAN	ASTAS[79.9663]PC[57.0215]NNNINAATAVALQEPR	1	3FiCAR1	40252.9
sp|Q8ND76|CCNY_HUMAN	ASTIFLSKS[79.9663]QTDVREK	1	2FiCAR1	7864.71	8229.32
sp|Q8ND76|CCNY_HUMAN	ASTIFLSKS[79.9663]QTDVREK	1	3FiCAR1	8593.93
sp|O75832|PSD10_HUMAN	ASTNIQDTEGNTPLHLAC[57.0215]DEERVEEAK		2FiCAR1	11640.8	9604.57
sp|O75832|PSD10_HUMAN	ASTNIQDTEGNTPLHLAC[57.0215]DEERVEEAK		3FiCAR1	7568.31
sp|Q9UKA4|AKA11_HUMAN	ASVRKS[79.9663]FSEDVFQSVK	1	2FiCAR1	10367.9	9308.95
sp|Q9UKA4|AKA11_HUMAN	ASVRKS[79.9663]FSEDVFQSVK	1	3FiCAR1	8249.97
sp|Q9UKA4|AKA11_HUMAN	ASVRKSFS[79.9663]EDVFQSVK	1	2FiCAR1	10500.1	9557.77
sp|Q9UKA4|AKA11_HUMAN	ASVRKSFS[79.9663]EDVFQSVK	1	3FiCAR1	8615.42
sp|O75410|TACC1_HUMAN	ASYHFSPEELDENTS[79.9663]PLLGDAR	1	2FiCAR1	45861.7	44157.7
sp|O75410|TACC1_HUMAN	ASYHFSPEELDENTS[79.9663]PLLGDAR	1	3FiCAR1	42453.7
sp|O76021|RL1D1_HUMAN	AT[79.9663]NESEDEIPQLVPIGKK	1	2FiCAR1	264148	244683
sp|O76021|RL1D1_HUMAN	AT[79.9663]NESEDEIPQLVPIGKK	1	3FiCAR1	225219
sp|O14950|ML12B_HUMAN	AT[79.9663]SNVFAMFDQSQIQEFK	1	2FiCAR1	42256.8	31868.4
sp|O14950|ML12B_HUMAN	AT[79.9663]SNVFAMFDQSQIQEFK	1	3FiCAR1	21479.9
sp|Q9UHI6|DDX20_HUMAN	AT[79.9663]SPKELGC[57.0215]DR	1	2FiCAR1	19578.4	18901.8
sp|Q9UHI6|DDX20_HUMAN	AT[79.9663]SPKELGC[57.0215]DR	1	3FiCAR1	18225.3
sp|Q96G74|OTUD5_HUMAN	AT[79.9663]SPLVSLYPALEC[57.0215]R	1	2FiCAR1	61296.9	47578.3
sp|Q96G74|OTUD5_HUMAN	AT[79.9663]SPLVSLYPALEC[57.0215]R	1	3FiCAR1	33859.8
sp|Q1ED39|KNOP1_HUMAN	AT[79.9663]SPSKSVAHGQAPEMPLVK	1	2FiCAR1	51423	51479.1
sp|Q1ED39|KNOP1_HUMAN	AT[79.9663]SPSKSVAHGQAPEMPLVK	1	3FiCAR1	51535.2
sp|Q86U86|PB1_HUMAN	AT[79.9663]SPSSSVSGDFDDGHHSVSTPGPSR	1	2FiCAR1	40467	48120.3
sp|Q86U86|PB1_HUMAN	AT[79.9663]SPSSSVSGDFDDGHHSVSTPGPSR	1	3FiCAR1	55773.6
sp|Q86U86|PB1_HUMAN	AT[79.9663]SPSSSVSGDFDDGHHSVSTPGPSR	1	2FiCAR1	11337.7	11708.4
sp|Q86U86|PB1_HUMAN	AT[79.9663]SPSSSVSGDFDDGHHSVSTPGPSR	1	3FiCAR1	12079.1
sp|Q96S44|PRPK_HUMAN	AT[79.9663]TPADGEEPAPEAEALAAAR	1	2FiCAR1	121926	131191
sp|Q96S44|PRPK_HUMAN	AT[79.9663]TPADGEEPAPEAEALAAAR	1	3FiCAR1	140456
sp|P29692|EF1D_HUMAN	ATAPQTQHVS[79.9663]PM[15.9949]R	1	2FiCAR1	14553.1	15420
sp|P29692|EF1D_HUMAN	ATAPQTQHVS[79.9663]PM[15.9949]R	1	3FiCAR1	16286.9
sp|P29692|EF1D_HUMAN	ATAPQTQHVS[79.9663]PM[15.9949]RQVEPPAK	1	2FiCAR1	21659.4	24550.1
sp|P29692|EF1D_HUMAN	ATAPQTQHVS[79.9663]PM[15.9949]RQVEPPAK	1	3FiCAR1	27440.8
sp|P29692|EF1D_HUMAN	ATAPQTQHVS[79.9663]PMR	1	2FiCAR1	55086.8	51278.7
sp|P29692|EF1D_HUMAN	ATAPQTQHVS[79.9663]PMR	1	3FiCAR1	47470.6
sp|P29692|EF1D_HUMAN	ATAPQTQHVS[79.9663]PMRQVEPPAK	1	2FiCAR1	79831.9	81385.3
sp|P29692|EF1D_HUMAN	ATAPQTQHVS[79.9663]PMRQVEPPAK	1	3FiCAR1	82938.6
sp|P29692|EF1D_HUMAN	ATAPQTQHVS[79.9663]PMRQVEPPAK	1	2FiCAR1	15573.7	13812.8
sp|P29692|EF1D_HUMAN	ATAPQTQHVS[79.9663]PMRQVEPPAK	1	3FiCAR1	12051.9
sp|Q06830|PRDX1_HUMAN	ATAVM[15.9949]PDGQFKDISLSDYK		2FiCAR1	4746.23	6153.22
sp|Q06830|PRDX1_HUMAN	ATAVM[15.9949]PDGQFKDISLSDYK		3FiCAR1	7560.22
sp|Q06830|PRDX1_HUMAN	ATAVMPDGQFKDISLSDYK		2FiCAR1	19126.4	20795.4
sp|Q06830|PRDX1_HUMAN	ATAVMPDGQFKDISLSDYK		3FiCAR1	22464.4
sp|Q8NDX1|PSD4_HUMAN	ATDPPESTRQDAPPWGSGVELTHLGS[79.9663]PSAQR	1	2FiCAR1	53280.8	47537.5
sp|Q8NDX1|PSD4_HUMAN	ATDPPESTRQDAPPWGSGVELTHLGS[79.9663]PSAQR	1	3FiCAR1	41794.1
sp|P31943|HNRH1_HUMAN	ATENDIYNFFS[79.9663]PLNPVR	1	2FiCAR1	19334.9	15163
sp|P31943|HNRH1_HUMAN	ATENDIYNFFS[79.9663]PLNPVR	1	3FiCAR1	10991
sp|P31943|HNRH1_HUMAN	ATENDIYNFFSPLNPVR		2FiCAR1	12590.1	7839.39
sp|P31943|HNRH1_HUMAN	ATENDIYNFFSPLNPVR		3FiCAR1	3088.67
sp|Q9H2Y7|ZN106_HUMAN	ATGDGS[79.9663]S[79.9663]PELPSLER	1	2FiCAR1	14320.2	17889.9
sp|Q9H2Y7|ZN106_HUMAN	ATGDGS[79.9663]S[79.9663]PELPSLER	1	3FiCAR1	21459.5
sp|Q8N3X1|FNBP4_HUMAN	ATGGLC[57.0215]LLGAYADS[79.9663]DDDDNDVSEK	1	2FiCAR1	14285.2	21325.4
sp|Q8N3X1|FNBP4_HUMAN	ATGGLC[57.0215]LLGAYADS[79.9663]DDDDNDVSEK	1	3FiCAR1	28365.6
sp|Q8N3X1|FNBP4_HUMAN	ATGGLC[57.0215]LLGAYADS[79.9663]DDDDNDVSEKLAQSK	1	2FiCAR1	55623.6	90172.9
sp|Q8N3X1|FNBP4_HUMAN	ATGGLC[57.0215]LLGAYADS[79.9663]DDDDNDVSEKLAQSK	1	3FiCAR1	124722
sp|P16401|H15_HUMAN	ATGPPVSELITK		2FiCAR1	25905	26122.8
sp|P16401|H15_HUMAN	ATGPPVSELITK		3FiCAR1	26340.7
sp|Q9UQN3|CHM2B_HUMAN	ATIS[79.9663]DEEIER	1	2FiCAR1	42691.9	40243.1
sp|Q9UQN3|CHM2B_HUMAN	ATIS[79.9663]DEEIER	1	3FiCAR1	37794.2
sp|P46013|KI67_HUMAN	ATKIPC[57.0215]ES[79.9663]PPLEVVDTTASTKR	1	2FiCAR1	11328	10982.5
sp|P46013|KI67_HUMAN	ATKIPC[57.0215]ES[79.9663]PPLEVVDTTASTKR	1	3FiCAR1	10637.1
sp|O60927|PP1RB_HUMAN	ATLGPTPT[79.9663]TPPQPPDPSQPPPGPM[15.9949]QH	1	2FiCAR1	20831.4	30676
sp|O60927|PP1RB_HUMAN	ATLGPTPT[79.9663]TPPQPPDPSQPPPGPM[15.9949]QH	1	3FiCAR1	40520.6
sp|O60927|PP1RB_HUMAN	ATLGPTPT[79.9663]TPPQPPDPSQPPPGPMQH	1	2FiCAR1	53353.7	49098.9
sp|O60927|PP1RB_HUMAN	ATLGPTPT[79.9663]TPPQPPDPSQPPPGPMQH	1	3FiCAR1	44844
sp|O60927|PP1RB_HUMAN	ATLGPTPTT[79.9663]PPQPPDPSQPPPGPMQH	1	2FiCAR1	79401.7	66068.1
sp|O60927|PP1RB_HUMAN	ATLGPTPTT[79.9663]PPQPPDPSQPPPGPMQH	1	3FiCAR1	52734.4
sp|Q8WWI1|LMO7_HUMAN	ATLSSTSGLDLMS[79.9663]ESGEGEISPQREVSR	1	2FiCAR1	25605.5	20366.8
sp|Q8WWI1|LMO7_HUMAN	ATLSSTSGLDLMS[79.9663]ESGEGEISPQREVSR	1	3FiCAR1	15128.1
sp|P30414|NKTR_HUMAN	ATMAQNENVVVQPVVAENIPVIPLSDS[79.9663]PPPSR	1	2FiCAR1	44599.6	26089.1
sp|P30414|NKTR_HUMAN	ATMAQNENVVVQPVVAENIPVIPLSDS[79.9663]PPPSR	1	3FiCAR1	7578.66
sp|O76021|RL1D1_HUMAN	ATNES[79.9663]EDEIPQLVPIGK	1	2FiCAR1	1.88778e+06	1.98491e+06
sp|O76021|RL1D1_HUMAN	ATNES[79.9663]EDEIPQLVPIGK	1	3FiCAR1	2.08204e+06
sp|O76021|RL1D1_HUMAN	ATNES[79.9663]EDEIPQLVPIGKK	1	2FiCAR1	258671	241046
sp|O76021|RL1D1_HUMAN	ATNES[79.9663]EDEIPQLVPIGKK	1	3FiCAR1	223421
sp|O76021|RL1D1_HUMAN	ATNES[79.9663]EDEIPQLVPIGKK	1	2FiCAR1	487030	502920
sp|O76021|RL1D1_HUMAN	ATNES[79.9663]EDEIPQLVPIGKK	1	3FiCAR1	518810
sp|O43379|WDR62_HUMAN	ATQC[57.0215]LVKS[79.9663]PEVK	1	2FiCAR1	14139.2	12175
sp|O43379|WDR62_HUMAN	ATQC[57.0215]LVKS[79.9663]PEVK	1	3FiCAR1	10210.8
sp|O60231|DHX16_HUMAN	ATQLQGDEEPSAPPTSTQAQQK		2FiCAR1	19614.1	14986.8
sp|O60231|DHX16_HUMAN	ATQLQGDEEPSAPPTSTQAQQK		3FiCAR1	10359.5
sp|O60231|DHX16_HUMAN	ATQLQGDEEPSAPPTSTQAQQK		2FiCAR1	13546.1	9982.23
sp|O60231|DHX16_HUMAN	ATQLQGDEEPSAPPTSTQAQQK		3FiCAR1	6418.38
sp|P22695|QCR2_HUMAN	ATQQPFDVSAFNASYSDSGLFGIYTISQATAAGDVIK		2FiCAR1	2763.73	6350.68
sp|P22695|QCR2_HUMAN	ATQQPFDVSAFNASYSDSGLFGIYTISQATAAGDVIK		3FiCAR1	9937.63
sp|Q96G74|OTUD5_HUMAN	ATS[79.9663]PLVSLYPALEC[57.0215]R	1	2FiCAR1	63552.8	48950
sp|Q96G74|OTUD5_HUMAN	ATS[79.9663]PLVSLYPALEC[57.0215]R	1	3FiCAR1	34347.1
sp|O14950|ML12B_HUMAN	ATSNVFAMFDQSQIQEFK		2FiCAR1	5641.53	10034.6
sp|O14950|ML12B_HUMAN	ATSNVFAMFDQSQIQEFK		3FiCAR1	14427.6
sp|Q03252|LMNB2_HUMAN	ATSS[79.9663]SSGSLSATGR	1	2FiCAR1	33853.4	38985.4
sp|Q03252|LMNB2_HUMAN	ATSS[79.9663]SSGSLSATGR	1	3FiCAR1	44117.4
sp|Q03252|LMNB2_HUMAN	ATSSS[79.9663]SGSLSATGR	1	2FiCAR1	36496.7	39277.3
sp|Q03252|LMNB2_HUMAN	ATSSS[79.9663]SGSLSATGR	1	3FiCAR1	42057.8
sp|O75179|ANR17_HUMAN	ATVPVAAATAAEGEGS[79.9663]PPAVAAVAGPPAAAEVGGGVGGSSR	1	2FiCAR1	80888.4	74162.1
sp|O75179|ANR17_HUMAN	ATVPVAAATAAEGEGS[79.9663]PPAVAAVAGPPAAAEVGGGVGGSSR	1	3FiCAR1	67435.7
sp|Q9H1E3|NUCKS_HUMAN	ATVT[79.9663]PS[79.9663]PVKGK	1	2FiCAR1	25592	23182
sp|Q9H1E3|NUCKS_HUMAN	ATVT[79.9663]PS[79.9663]PVKGK	1	3FiCAR1	20772
sp|Q9H1E3|NUCKS_HUMAN	ATVTPS[79.9663]PVKGK	1	2FiCAR1	145784	131950
sp|Q9H1E3|NUCKS_HUMAN	ATVTPS[79.9663]PVKGK	1	3FiCAR1	118117
sp|Q8IYB3|SRRM1_HUMAN	AVAAAAAAAVT[79.9663]PAAIAAAT[79.9663]TTLAQEEPVAAPEPKKETESEAEDNLDDLEK	1	2FiCAR1	37521.2	24473.7
sp|Q8IYB3|SRRM1_HUMAN	AVAAAAAAAVT[79.9663]PAAIAAAT[79.9663]TTLAQEEPVAAPEPKKETESEAEDNLDDLEK	1	3FiCAR1	11426.2
sp|Q8IYB3|SRRM1_HUMAN	AVAAAAAAAVTPAAIAAAT[79.9663]T[79.9663]TLAQEEPVAAPEPKKETESEAEDNLDDLEK	1	2FiCAR1	58113.6	39583.5
sp|Q8IYB3|SRRM1_HUMAN	AVAAAAAAAVTPAAIAAAT[79.9663]T[79.9663]TLAQEEPVAAPEPKKETESEAEDNLDDLEK	1	3FiCAR1	21053.4
sp|Q8IYB3|SRRM1_HUMAN	AVAAAAAAAVTPAAIAAATT[79.9663]TLAQEEPVAAPEPKKETESEAEDNLDDLEK	1	2FiCAR1	38486.4	20787.1
sp|Q8IYB3|SRRM1_HUMAN	AVAAAAAAAVTPAAIAAATT[79.9663]TLAQEEPVAAPEPKKETESEAEDNLDDLEK	1	3FiCAR1	3087.73
sp|Q8IYB3|SRRM1_HUMAN	AVAAAAAAAVTPAAIAAATTTLAQEEPVAAPEPKKET[79.9663]ES[79.9663]EAEDNLDDLEK	1	2FiCAR1	71424.3	46060.2
sp|Q8IYB3|SRRM1_HUMAN	AVAAAAAAAVTPAAIAAATTTLAQEEPVAAPEPKKET[79.9663]ES[79.9663]EAEDNLDDLEK	1	3FiCAR1	20696.1
sp|Q13586|STIM1_HUMAN	AVAEEDNGS[79.9663]IGEETDSSPGR	1	2FiCAR1	10283.5	11312.8
sp|Q13586|STIM1_HUMAN	AVAEEDNGS[79.9663]IGEETDSSPGR	1	3FiCAR1	12342.1
sp|Q13586|STIM1_HUMAN	AVAEEDNGSIGEET[79.9663]DSSPGR	1	2FiCAR1	6519.75	8127.66
sp|Q13586|STIM1_HUMAN	AVAEEDNGSIGEET[79.9663]DSSPGR	1	3FiCAR1	9735.57
sp|P68363|TBA1B_HUMAN	AVC[57.0215]M[15.9949]LSNTTAIAEAWAR		2FiCAR1	15164.3	21140.1
sp|P68363|TBA1B_HUMAN	AVC[57.0215]M[15.9949]LSNTTAIAEAWAR		3FiCAR1	27115.9
sp|P68363|TBA1B_HUMAN	AVC[57.0215]M[15.9949]LSNTTAIAEAWAR		2FiCAR1	6996.08	9684.58
sp|P68363|TBA1B_HUMAN	AVC[57.0215]M[15.9949]LSNTTAIAEAWAR		3FiCAR1	12373.1
sp|P68363|TBA1B_HUMAN	AVC[57.0215]MLSNTTAIAEAWAR		2FiCAR1	47048.1	130360
sp|P68363|TBA1B_HUMAN	AVC[57.0215]MLSNTTAIAEAWAR		3FiCAR1	213672
sp|P68363|TBA1B_HUMAN	AVC[57.0215]MLSNTTAIAEAWAR		2FiCAR1	20991.1	44220.1
sp|P68363|TBA1B_HUMAN	AVC[57.0215]MLSNTTAIAEAWAR		3FiCAR1	67449.1
sp|Q9BQE3|TBA1C_HUMAN	AVC[57.0215]MLSNTTAVAEAWAR		2FiCAR1	8173.54	12211.9
sp|Q9BQE3|TBA1C_HUMAN	AVC[57.0215]MLSNTTAVAEAWAR		3FiCAR1	16250.2
sp|Q9BQE3|TBA1C_HUMAN	AVC[57.0215]MLSNTTAVAEAWAR		2FiCAR1	2555.19	4558.92
sp|Q9BQE3|TBA1C_HUMAN	AVC[57.0215]MLSNTTAVAEAWAR		3FiCAR1	6562.66
sp|P11021|BIP_HUMAN	AVEEKIEWLESHQDADIEDFKAK		2FiCAR1	6040.44	10041.8
sp|P11021|BIP_HUMAN	AVEEKIEWLESHQDADIEDFKAK		3FiCAR1	14043.1
sp|Q9BW71|HIRP3_HUMAN	AVEES[79.9663]S[79.9663]DEERQR	1	2FiCAR1	15483.5	16064.9
sp|Q9BW71|HIRP3_HUMAN	AVEES[79.9663]S[79.9663]DEERQR	1	3FiCAR1	16646.3
sp|P54725|RD23A_HUMAN	AVEYLLTGIPGS[79.9663]PEPEHGSVQESQVSEQPATEAAGENPLEFLR	1	2FiCAR1	38446.9	21219.4
sp|P54725|RD23A_HUMAN	AVEYLLTGIPGS[79.9663]PEPEHGSVQESQVSEQPATEAAGENPLEFLR	1	3FiCAR1	3991.9
sp|Q9NWV8|BABA1_HUMAN	AVGAQASVGS[79.9663]RSEGEGEAASADDGSLNTSGAGPK	1	2FiCAR1	18774.5	19837.8
sp|Q9NWV8|BABA1_HUMAN	AVGAQASVGS[79.9663]RSEGEGEAASADDGSLNTSGAGPK	1	3FiCAR1	20901
sp|Q96L91|EP400_HUMAN	AVGS[79.9663]PATATPDLVSMATTQGVR	1	2FiCAR1	15046.2	17625.2
sp|Q96L91|EP400_HUMAN	AVGS[79.9663]PATATPDLVSMATTQGVR	1	3FiCAR1	20204.2
sp|Q96L91|EP400_HUMAN	AVGS[79.9663]PATATPDLVSMATTQGVR	1	2FiCAR1	8390.18	8503.13
sp|Q96L91|EP400_HUMAN	AVGS[79.9663]PATATPDLVSMATTQGVR	1	3FiCAR1	8616.08
sp|P27987|IP3KB_HUMAN	AVLS[79.9663]PGSVFSPGR	1	2FiCAR1	40505.7	35146.3
sp|P27987|IP3KB_HUMAN	AVLS[79.9663]PGSVFSPGR	1	3FiCAR1	29787
sp|Q92540|SMG7_HUMAN	AVPALGKS[79.9663]PPHHSGFQQYQQADASK	1	2FiCAR1	27106.6	27088.6
sp|Q92540|SMG7_HUMAN	AVPALGKS[79.9663]PPHHSGFQQYQQADASK	1	3FiCAR1	27070.6
sp|Q9Y2K6|UBP20_HUMAN	AVPIAVADEGES[79.9663]ES[79.9663]EDDDLKPR	1	2FiCAR1	30358.8	36165.9
sp|Q9Y2K6|UBP20_HUMAN	AVPIAVADEGES[79.9663]ES[79.9663]EDDDLKPR	1	3FiCAR1	41972.9
sp|Q9Y2K6|UBP20_HUMAN	AVPIAVADEGES[79.9663]ES[79.9663]EDDDLKPR	1	2FiCAR1	46664.8	56191.9
sp|Q9Y2K6|UBP20_HUMAN	AVPIAVADEGES[79.9663]ES[79.9663]EDDDLKPR	1	3FiCAR1	65719
sp|Q9Y2K6|UBP20_HUMAN	AVPIAVADEGES[79.9663]ESEDDDLKPR	1	2FiCAR1	32892.4	27599.4
sp|Q9Y2K6|UBP20_HUMAN	AVPIAVADEGES[79.9663]ESEDDDLKPR	1	3FiCAR1	22306.5
sp|Q66K74|MAP1S_HUMAN	AVPM[15.9949]APAPAS[79.9663]PGSSNDSSAR	1	2FiCAR1	11872.8	19697.9
sp|Q66K74|MAP1S_HUMAN	AVPM[15.9949]APAPAS[79.9663]PGSSNDSSAR	1	3FiCAR1	27523.1
sp|Q66K74|MAP1S_HUMAN	AVPMAPAPAS[79.9663]PGSSNDSSAR	1	2FiCAR1	37297.1	42977
sp|Q66K74|MAP1S_HUMAN	AVPMAPAPAS[79.9663]PGSSNDSSAR	1	3FiCAR1	48656.9
sp|Q96JM3|CHAP1_HUMAN	AVPPVS[79.9663]PELR	1	2FiCAR1	48441.8	39673.5
sp|Q96JM3|CHAP1_HUMAN	AVPPVS[79.9663]PELR	1	3FiCAR1	30905.2
sp|Q96JM3|CHAP1_HUMAN	AVPPVS[79.9663]PELRKPGPPLS[79.9663]PEIR	1	2FiCAR1	11961.5	15528.3
sp|Q96JM3|CHAP1_HUMAN	AVPPVS[79.9663]PELRKPGPPLS[79.9663]PEIR	1	3FiCAR1	19095.1
sp|Q96JM3|CHAP1_HUMAN	AVPPVS[79.9663]PELRKPGPPLS[79.9663]PEIR	1	2FiCAR1	13436.9	16930.4
sp|Q96JM3|CHAP1_HUMAN	AVPPVS[79.9663]PELRKPGPPLS[79.9663]PEIR	1	3FiCAR1	20423.9
sp|Q8TB61|S35B2_HUMAN	AVPVES[79.9663]PVQKV	1	2FiCAR1	18261.8	18988.3
sp|Q8TB61|S35B2_HUMAN	AVPVES[79.9663]PVQKV	1	3FiCAR1	19714.7
sp|Q14980|NUMA1_HUMAN	AVQAQGGESQQEAQR		2FiCAR1	5706.34	4791.68
sp|Q14980|NUMA1_HUMAN	AVQAQGGESQQEAQR		3FiCAR1	3877.02
sp|Q8IWZ8|SUGP1_HUMAN	AVQQHQHGYDS[79.9663]DEEVDSELGTWEHQLR	1	2FiCAR1	120103	109448
sp|Q8IWZ8|SUGP1_HUMAN	AVQQHQHGYDS[79.9663]DEEVDSELGTWEHQLR	1	3FiCAR1	98793.9
sp|Q8IWZ8|SUGP1_HUMAN	AVQQHQHGYDS[79.9663]DEEVDSELGTWEHQLRR	1	2FiCAR1	13444.7	12321.8
sp|Q8IWZ8|SUGP1_HUMAN	AVQQHQHGYDS[79.9663]DEEVDSELGTWEHQLRR	1	3FiCAR1	11198.8
sp|Q8IWZ8|SUGP1_HUMAN	AVQQHQHGYDS[79.9663]DEEVDSELGTWEHQLRR	1	2FiCAR1	41229.6	40172.9
sp|Q8IWZ8|SUGP1_HUMAN	AVQQHQHGYDS[79.9663]DEEVDSELGTWEHQLRR	1	3FiCAR1	39116.2
sp|O75037|KI21B_HUMAN	AVS[79.9663]AEC[57.0215]LGPPLDISTK	1	2FiCAR1	73692.6	69643.1
sp|O75037|KI21B_HUMAN	AVS[79.9663]AEC[57.0215]LGPPLDISTK	1	3FiCAR1	65593.5
sp|P29590|PML_HUMAN	AVS[79.9663]PPHLDGPPS[79.9663]PRS[79.9663]PVIGSEVFLPNSNHVASGAGEAEER	1	2FiCAR1	24816.7	29405.7
sp|P29590|PML_HUMAN	AVS[79.9663]PPHLDGPPS[79.9663]PRS[79.9663]PVIGSEVFLPNSNHVASGAGEAEER	1	3FiCAR1	33994.7
sp|Q6GTX8|LAIR1_HUMAN	AVS[79.9663]PQSTKPM[15.9949]AESITYAAVAR	1	2FiCAR1	7241.87	8300.69
sp|Q6GTX8|LAIR1_HUMAN	AVS[79.9663]PQSTKPM[15.9949]AESITYAAVAR	1	3FiCAR1	9359.51
sp|Q6GTX8|LAIR1_HUMAN	AVS[79.9663]PQSTKPMAESITYAAVAR	1	2FiCAR1	48052.4	51461.1
sp|Q6GTX8|LAIR1_HUMAN	AVS[79.9663]PQSTKPMAESITYAAVAR	1	3FiCAR1	54869.8
sp|Q13153|PAK1_HUMAN	AVSETPAVPPVS[79.9663]EDEDDDDDDATPPPVIAPRPEHTK	1	2FiCAR1	119748	118603
sp|Q13153|PAK1_HUMAN	AVSETPAVPPVS[79.9663]EDEDDDDDDATPPPVIAPRPEHTK	1	3FiCAR1	117458
sp|Q9H583|HEAT1_HUMAN	AVSFNKSES[79.9663]QEEMLQVFNVETHTSK	1	2FiCAR1	10917.7	8726.23
sp|Q9H583|HEAT1_HUMAN	AVSFNKSES[79.9663]QEEMLQVFNVETHTSK	1	3FiCAR1	6534.76
sp|Q9H583|HEAT1_HUMAN	AVSFNKSES[79.9663]QEEMLQVFNVETHTSK	1	2FiCAR1	7664.6	4935.27
sp|Q9H583|HEAT1_HUMAN	AVSFNKSES[79.9663]QEEMLQVFNVETHTSK	1	3FiCAR1	2205.94
sp|Q6GTX8|LAIR1_HUMAN	AVSPQSTKPMAESIT[79.9663]YAAVARH	1	2FiCAR1	7847.94	8835.12
sp|Q6GTX8|LAIR1_HUMAN	AVSPQSTKPMAESIT[79.9663]YAAVARH	1	3FiCAR1	9822.31
sp|Q13613|MTMR1_HUMAN	AVSSSSERGS[79.9663]SPSHSATSVHTSV	1	2FiCAR1	12036.7	10452.6
sp|Q13613|MTMR1_HUMAN	AVSSSSERGS[79.9663]SPSHSATSVHTSV	1	3FiCAR1	8868.48
sp|P14317|HCLS1_HUMAN	AVT[79.9663]KRSPEAPQPVIAMEEPAVPAPLPK	1	2FiCAR1	6510.26	13901.1
sp|P14317|HCLS1_HUMAN	AVT[79.9663]KRSPEAPQPVIAMEEPAVPAPLPK	1	3FiCAR1	21292
sp|P14317|HCLS1_HUMAN	AVT[79.9663]KRSPEAPQPVIAMEEPAVPAPLPK	1	2FiCAR1	43188.8	35060.5
sp|P14317|HCLS1_HUMAN	AVT[79.9663]KRSPEAPQPVIAMEEPAVPAPLPK	1	3FiCAR1	26932.2
sp|Q86UW6|N4BP2_HUMAN	AVT[79.9663]PENHESMTSIFPSAAVGLK	1	2FiCAR1	32441.9	29842.6
sp|Q86UW6|N4BP2_HUMAN	AVT[79.9663]PENHESMTSIFPSAAVGLK	1	3FiCAR1	27243.3
sp|Q6PKG0|LARP1_HUMAN	AVT[79.9663]PVPTKTEEVSNLK	1	2FiCAR1	26586.1	23402.7
sp|Q6PKG0|LARP1_HUMAN	AVT[79.9663]PVPTKTEEVSNLK	1	3FiCAR1	20219.3
sp|Q6P0N0|M18BP_HUMAN	AVTDFVIPEC[57.0215]QKKS[79.9663]PISK	1	2FiCAR1	27050	28104.9
sp|Q6P0N0|M18BP_HUMAN	AVTDFVIPEC[57.0215]QKKS[79.9663]PISK	1	3FiCAR1	29159.9
sp|P27348|1433T_HUMAN	AVTEQGAELSNEER		2FiCAR1	15041.1	14633.3
sp|P27348|1433T_HUMAN	AVTEQGAELSNEER		3FiCAR1	14225.4
sp|Q8NEF9|SRFB1_HUMAN	AVTIANS[79.9663]PSKPSEKDSVVSLESQK	1	2FiCAR1	32380.8	30209.4
sp|Q8NEF9|SRFB1_HUMAN	AVTIANS[79.9663]PSKPSEKDSVVSLESQK	1	3FiCAR1	28038
sp|Q8NEF9|SRFB1_HUMAN	AVTIANS[79.9663]PSKPSEKDSVVSLESQK	1	2FiCAR1	30223.3	28253.6
sp|Q8NEF9|SRFB1_HUMAN	AVTIANS[79.9663]PSKPSEKDSVVSLESQK	1	3FiCAR1	26284
sp|Q8NEF9|SRFB1_HUMAN	AVTIANSPSKPSEKDS[79.9663]VVSLESQK	1	2FiCAR1	31351.1	27949.1
sp|Q8NEF9|SRFB1_HUMAN	AVTIANSPSKPSEKDS[79.9663]VVSLESQK	1	3FiCAR1	24547.2
sp|Q9UHX1|PUF60_HUMAN	AVTPPMPLLT[79.9663]PAT[79.9663]PGGLPPAAAVAAAAATAK	1	2FiCAR1	11029.4	8837.25
sp|Q9UHX1|PUF60_HUMAN	AVTPPMPLLT[79.9663]PAT[79.9663]PGGLPPAAAVAAAAATAK	1	3FiCAR1	6645.05
sp|Q9UHX1|PUF60_HUMAN	AVTPPMPLLTPAT[79.9663]PGGLPPAAAVAAAAATAK	1	2FiCAR1	11467.4	8379.81
sp|Q9UHX1|PUF60_HUMAN	AVTPPMPLLTPAT[79.9663]PGGLPPAAAVAAAAATAK	1	3FiCAR1	5292.22
sp|P51610|HCFC1_HUMAN	AVTTVTQSTPVPGPSVPPPEELQVS[79.9663]PGPR	1	2FiCAR1	318049	356427
sp|P51610|HCFC1_HUMAN	AVTTVTQSTPVPGPSVPPPEELQVS[79.9663]PGPR	1	3FiCAR1	394805
sp|P51610|HCFC1_HUMAN	AVTTVTQSTPVPGPSVPPPEELQVS[79.9663]PGPR	1	2FiCAR1	13794.5	13186.9
sp|P51610|HCFC1_HUMAN	AVTTVTQSTPVPGPSVPPPEELQVS[79.9663]PGPR	1	3FiCAR1	12579.3
sp|Q3KQU3|MA7D1_HUMAN	AVVQS[79.9663]PQVTEVL	1	2FiCAR1	6657.2	7568.43
sp|Q3KQU3|MA7D1_HUMAN	AVVQS[79.9663]PQVTEVL	1	3FiCAR1	8479.66
sp|P49792|RBP2_HUMAN	AVVS[79.9663]PPKFVFGSESVK	1	2FiCAR1	39188.4	35479.7
sp|P49792|RBP2_HUMAN	AVVS[79.9663]PPKFVFGSESVK	1	3FiCAR1	31771
sp|P49792|RBP2_HUMAN	AVVS[79.9663]PPKFVFGSESVK	1	2FiCAR1	9940.48	14470.2
sp|P49792|RBP2_HUMAN	AVVS[79.9663]PPKFVFGSESVK	1	3FiCAR1	19000
sp|A6NKT7|RGPD3_HUMAN	AVVS[79.9663]PPKFVFGSESVKR	1	2FiCAR1	16583	15858.9
sp|A6NKT7|RGPD3_HUMAN	AVVS[79.9663]PPKFVFGSESVKR	1	3FiCAR1	15134.8
sp|O75909|CCNK_HUMAN	AVVVS[79.9663]PKEENK	1	2FiCAR1	18089.8	16387
sp|O75909|CCNK_HUMAN	AVVVS[79.9663]PKEENK	1	3FiCAR1	14684.2
sp|O75909|CCNK_HUMAN	AVVVS[79.9663]PKEENKAAEPPPPK	1	2FiCAR1	14150.3	10832.2
sp|O75909|CCNK_HUMAN	AVVVS[79.9663]PKEENKAAEPPPPK	1	3FiCAR1	7514.1
sp|Q15418|KS6A1_HUMAN	AY[79.9663]SFC[57.0215]GTVEYMAPEVVNR	1	2FiCAR1	8185.7	4324.19
sp|Q15418|KS6A1_HUMAN	AY[79.9663]SFC[57.0215]GTVEYMAPEVVNR	1	3FiCAR1	462.667
sp|Q6EEV6|SUMO4_HUMAN	AYC[57.0215]EPRGLS[79.9663]M[15.9949]KQIR	1	2FiCAR1	46997.3	32598.5
sp|Q6EEV6|SUMO4_HUMAN	AYC[57.0215]EPRGLS[79.9663]M[15.9949]KQIR	1	3FiCAR1	18199.7
sp|Q7Z417|NUFP2_HUMAN	AYELEKRT[79.9663]SPQVLGSILK	1	2FiCAR1	23761.5	25127.6
sp|Q7Z417|NUFP2_HUMAN	AYELEKRT[79.9663]SPQVLGSILK	1	3FiCAR1	26493.8
sp|Q9UPN3|MACF1_HUMAN	AYHDLC[57.0215]DGSANQLQQLQSQLAHQTEQK		2FiCAR1	8632.13	6356.23
sp|Q9UPN3|MACF1_HUMAN	AYHDLC[57.0215]DGSANQLQQLQSQLAHQTEQK		3FiCAR1	4080.33
sp|P68363|TBA1B_HUMAN	AYHEQLSVAEITNAC[57.0215]FEPANQM[15.9949]VK		2FiCAR1	17340.8	15585.3
sp|P68363|TBA1B_HUMAN	AYHEQLSVAEITNAC[57.0215]FEPANQM[15.9949]VK		3FiCAR1	13829.8
sp|P68363|TBA1B_HUMAN	AYHEQLSVAEITNAC[57.0215]FEPANQMVK		2FiCAR1	29323.2	54317
sp|P68363|TBA1B_HUMAN	AYHEQLSVAEITNAC[57.0215]FEPANQMVK		3FiCAR1	79310.8
sp|P17676|CEBPB_HUMAN	AYLGYQAVPS[79.9663]GSSGSLSTSSSSSPPGTPSPADAK	1	2FiCAR1	45785.1	50015.4
sp|P17676|CEBPB_HUMAN	AYLGYQAVPS[79.9663]GSSGSLSTSSSSSPPGTPSPADAK	1	3FiCAR1	54245.6
sp|P17676|CEBPB_HUMAN	AYLGYQAVPSGSSGSLSTSSSSS[79.9663]PPGTPSPADAK	1	2FiCAR1	79815.5	80181
sp|P17676|CEBPB_HUMAN	AYLGYQAVPSGSSGSLSTSSSSS[79.9663]PPGTPSPADAK	1	3FiCAR1	80546.5
sp|Q9UFW8|CGBP1_HUMAN	AYLPDGYENENQLLNS[79.9663]QDC[57.0215]	1	2FiCAR1	16850.4	28172.1
sp|Q9UFW8|CGBP1_HUMAN	AYLPDGYENENQLLNS[79.9663]QDC[57.0215]	1	3FiCAR1	39493.7
sp|Q9UFW8|CGBP1_HUMAN	AYLPDGYENENQLLNSQDC[57.0215]		2FiCAR1	79936.3	61475.9
sp|Q9UFW8|CGBP1_HUMAN	AYLPDGYENENQLLNSQDC[57.0215]		3FiCAR1	43015.5
sp|Q58EX7|PKHG4_HUMAN	AYS[79.9663]FDRNLGQSLSEPAC[57.0215]HC[57.0215]HHAATIAAC[57.0215]R	1	2FiCAR1	8750.24	8349.7
sp|Q58EX7|PKHG4_HUMAN	AYS[79.9663]FDRNLGQSLSEPAC[57.0215]HC[57.0215]HHAATIAAC[57.0215]R	1	3FiCAR1	7949.16
sp|Q5H9R7|PP6R3_HUMAN	C[57.0215]AAPRPPSS[79.9663]SPEQR	1	2FiCAR1	16886.7	19692.6
sp|Q5H9R7|PP6R3_HUMAN	C[57.0215]AAPRPPSS[79.9663]SPEQR	1	3FiCAR1	22498.6
sp|Q6ULP2|AFTIN_HUMAN	C[57.0215]AHLC[57.0215]MDSVKT[79.9663]SDDEVGS[79.9663]PKEESR	1	2FiCAR1	4421.35	6557.47
sp|Q6ULP2|AFTIN_HUMAN	C[57.0215]AHLC[57.0215]MDSVKT[79.9663]SDDEVGS[79.9663]PKEESR	1	3FiCAR1	8693.59
sp|Q8NFH5|NUP35_HUMAN	C[57.0215]ALSS[79.9663]PSLAFTPPIK	1	2FiCAR1	46034.8	45258.1
sp|Q8NFH5|NUP35_HUMAN	C[57.0215]ALSS[79.9663]PSLAFTPPIK	1	3FiCAR1	44481.3
sp|Q7L2J0|MEPCE_HUMAN	C[57.0215]APSAGS[79.9663]PAAAVGRES[79.9663]PGAAATSSSGPQAQQHR	1	2FiCAR1	46178.4	61349.5
sp|Q7L2J0|MEPCE_HUMAN	C[57.0215]APSAGS[79.9663]PAAAVGRES[79.9663]PGAAATSSSGPQAQQHR	1	3FiCAR1	76520.6
sp|O95696|BRD1_HUMAN	C[57.0215]AS[79.9663]ESSISSSNSPLC[57.0215]DSSFNAPK	1	2FiCAR1	28146.4	28479.3
sp|O95696|BRD1_HUMAN	C[57.0215]AS[79.9663]ESSISSSNSPLC[57.0215]DSSFNAPK	1	3FiCAR1	28812.2
sp|Q53GL0|PKHO1_HUMAN	C[57.0215]AS[79.9663]LEEILSQR	1	2FiCAR1	9748.53	6821.33
sp|Q53GL0|PKHO1_HUMAN	C[57.0215]AS[79.9663]LEEILSQR	1	3FiCAR1	3894.13
sp|P0DN76|U2AF5_HUMAN	C[57.0215]AVSDVEMQEHYDEFFEEVFTEMEEK		2FiCAR1	2745.21	22697.3
sp|P0DN76|U2AF5_HUMAN	C[57.0215]AVSDVEMQEHYDEFFEEVFTEMEEK		3FiCAR1	42649.3
sp|Q9BYW2|SETD2_HUMAN	C[57.0215]C[57.0215]S[79.9663]PPNELGFR	1	2FiCAR1	26717.2	24445.1
sp|Q9BYW2|SETD2_HUMAN	C[57.0215]C[57.0215]S[79.9663]PPNELGFR	1	3FiCAR1	22173.1
sp|P02769|ALBU_BOVIN	C[57.0215]C[57.0215]TESLVNR		2FiCAR1	5614.38	9354.89
sp|P02769|ALBU_BOVIN	C[57.0215]C[57.0215]TESLVNR		3FiCAR1	13095.4
sp|O75132|ZBED4_HUMAN	C[57.0215]DAGS[79.9663]PSKDSAAEENLWSLVAK	1	2FiCAR1	42559	38019.5
sp|O75132|ZBED4_HUMAN	C[57.0215]DAGS[79.9663]PSKDSAAEENLWSLVAK	1	3FiCAR1	33479.9
sp|Q5XUX1|FBXW9_HUMAN	C[57.0215]DDSRTWDDDS[79.9663]DPESETDPDAQAK	1	2FiCAR1	10353.7	11659.7
sp|Q5XUX1|FBXW9_HUMAN	C[57.0215]DDSRTWDDDS[79.9663]DPESETDPDAQAK	1	3FiCAR1	12965.7
sp|Q14493|SLBP_HUMAN	C[57.0215]DGDAS[79.9663]PPS[79.9663]PAR	1	2FiCAR1	24762.8	30321.2
sp|Q14493|SLBP_HUMAN	C[57.0215]DGDAS[79.9663]PPS[79.9663]PAR	1	3FiCAR1	35879.7
sp|P02765|FETUA_HUMAN	C[57.0215]DSSPDS[79.9663]AEDVR	1	2FiCAR1	83880.4	177087
sp|P02765|FETUA_HUMAN	C[57.0215]DSSPDS[79.9663]AEDVR	1	3FiCAR1	270294
sp|P02765|FETUA_HUMAN	C[57.0215]DSSPDS[79.9663]AEDVRK	1	2FiCAR1	483361	768728
sp|P02765|FETUA_HUMAN	C[57.0215]DSSPDS[79.9663]AEDVRK	1	3FiCAR1	1.05409e+06
sp|P02765|FETUA_HUMAN	C[57.0215]DSSPDSAEDVR		2FiCAR1	5396.26	9081.52
sp|P02765|FETUA_HUMAN	C[57.0215]DSSPDSAEDVR		3FiCAR1	12766.8
sp|P29401|TKT_HUMAN	C[57.0215]EAFGWHAIIVDGHSVEELC[57.0215]K		2FiCAR1	3873.37	10602.5
sp|P29401|TKT_HUMAN	C[57.0215]EAFGWHAIIVDGHSVEELC[57.0215]K		3FiCAR1	17331.7
sp|P29401|TKT_HUMAN	C[57.0215]EAFGWHAIIVDGHSVEELC[57.0215]K		2FiCAR1	2370.12	6725.76
sp|P29401|TKT_HUMAN	C[57.0215]EAFGWHAIIVDGHSVEELC[57.0215]K		3FiCAR1	11081.4
sp|Q08379|GOGA2_HUMAN	C[57.0215]EAPDANQQLQQAMEER		2FiCAR1	8691.74	6834.98
sp|Q08379|GOGA2_HUMAN	C[57.0215]EAPDANQQLQQAMEER		3FiCAR1	4978.23
sp|P10809|CH60_HUMAN	C[57.0215]EFQDAYVLLSEK		2FiCAR1	14424.1	14488.1
sp|P10809|CH60_HUMAN	C[57.0215]EFQDAYVLLSEK		3FiCAR1	14552.1
sp|P10809|CH60_HUMAN	C[57.0215]EFQDAYVLLSEKK		2FiCAR1	6190.23	10125.3
sp|P10809|CH60_HUMAN	C[57.0215]EFQDAYVLLSEKK		3FiCAR1	14060.4
sp|Q92854|SEM4D_HUMAN	C[57.0215]ELKFADS[79.9663]DADGD	1	2FiCAR1	30994.9	39622.6
sp|Q92854|SEM4D_HUMAN	C[57.0215]ELKFADS[79.9663]DADGD	1	3FiCAR1	48250.3
sp|Q9C0H2|TTYH3_HUMAN	C[57.0215]ENTPLIGRES[79.9663]PPPSYTSSMR	1	2FiCAR1	16830.6	15838.3
sp|Q9C0H2|TTYH3_HUMAN	C[57.0215]ENTPLIGRES[79.9663]PPPSYTSSMR	1	3FiCAR1	14846
sp|Q13151|ROA0_HUMAN	C[57.0215]FGFVTYSNVEEADAAMAASPHAVDGNTVELKR		2FiCAR1	1110.72	9019.16
sp|Q13151|ROA0_HUMAN	C[57.0215]FGFVTYSNVEEADAAMAASPHAVDGNTVELKR		3FiCAR1	16927.6
sp|Q14966|ZN638_HUMAN	C[57.0215]FRS[79.9663]VS[79.9663]PER	1	2FiCAR1	13518.5	21247.1
sp|Q14966|ZN638_HUMAN	C[57.0215]FRS[79.9663]VS[79.9663]PER	1	3FiCAR1	28975.7
sp|Q9BYW2|SETD2_HUMAN	C[57.0215]GENTS[79.9663]PVLDAVLK	1	2FiCAR1	10880.2	10084.7
sp|Q9BYW2|SETD2_HUMAN	C[57.0215]GENTS[79.9663]PVLDAVLK	1	3FiCAR1	9289.07
sp|P62633|CNBP_HUMAN	C[57.0215]GESGHLAKDC[57.0215]DLQEDAC[57.0215]YNC[57.0215]GR		2FiCAR1	30356.1	23009.6
sp|P62633|CNBP_HUMAN	C[57.0215]GESGHLAKDC[57.0215]DLQEDAC[57.0215]YNC[57.0215]GR		3FiCAR1	15663.2
sp|P06748|NPM_HUMAN	C[57.0215]GSGPVHISGQHLVAVEEDAES[79.9663]EDEEEEDVK	1	2FiCAR1	434129	359246
sp|P06748|NPM_HUMAN	C[57.0215]GSGPVHISGQHLVAVEEDAES[79.9663]EDEEEEDVK	1	3FiCAR1	284364
sp|P06748|NPM_HUMAN	C[57.0215]GSGPVHISGQHLVAVEEDAES[79.9663]EDEEEEDVK	1	2FiCAR1	238748	205479
sp|P06748|NPM_HUMAN	C[57.0215]GSGPVHISGQHLVAVEEDAES[79.9663]EDEEEEDVK	1	3FiCAR1	172209
sp|P06748|NPM_HUMAN	C[57.0215]GSGPVHISGQHLVAVEEDAES[79.9663]EDEEEEDVKLLSISGK	1	2FiCAR1	508308	373700
sp|P06748|NPM_HUMAN	C[57.0215]GSGPVHISGQHLVAVEEDAES[79.9663]EDEEEEDVKLLSISGK	1	3FiCAR1	239091
sp|P06748|NPM_HUMAN	C[57.0215]GSGPVHISGQHLVAVEEDAES[79.9663]EDEEEEDVKLLSISGK	1	2FiCAR1	50050.8	30803
sp|P06748|NPM_HUMAN	C[57.0215]GSGPVHISGQHLVAVEEDAES[79.9663]EDEEEEDVKLLSISGK	1	3FiCAR1	11555.1
sp|P06748|NPM_HUMAN	C[57.0215]GSGPVHISGQHLVAVEEDAES[79.9663]EDEEEEDVKLLSISGKR	1	2FiCAR1	175344	117729
sp|P06748|NPM_HUMAN	C[57.0215]GSGPVHISGQHLVAVEEDAES[79.9663]EDEEEEDVKLLSISGKR	1	3FiCAR1	60113.5
sp|P06748|NPM_HUMAN	C[57.0215]GSGPVHISGQHLVAVEEDAES[79.9663]EDEEEEDVKLLSISGKR	1	2FiCAR1	1055806	637521
sp|P06748|NPM_HUMAN	C[57.0215]GSGPVHISGQHLVAVEEDAES[79.9663]EDEEEEDVKLLSISGKR	1	3FiCAR1	219236
sp|Q96RR4|KKCC2_HUMAN	C[57.0215]IC[57.0215]PSLPY[79.9663]SPVS[79.9663]S[79.9663]PQSSPRLPR	1	2FiCAR1	32069.6	42236
sp|Q96RR4|KKCC2_HUMAN	C[57.0215]IC[57.0215]PSLPY[79.9663]SPVS[79.9663]S[79.9663]PQSSPRLPR	1	3FiCAR1	52402.5
sp|Q96RR4|KKCC2_HUMAN	C[57.0215]IC[57.0215]PSLPY[79.9663]SPVS[79.9663]SPQS[79.9663]SPRLPR	1	2FiCAR1	38340.1	49702.5
sp|Q96RR4|KKCC2_HUMAN	C[57.0215]IC[57.0215]PSLPY[79.9663]SPVS[79.9663]SPQS[79.9663]SPRLPR	1	3FiCAR1	61064.9
sp|Q96RR4|KKCC2_HUMAN	C[57.0215]IC[57.0215]PSLPY[79.9663]SPVSS[79.9663]PQS[79.9663]SPRLPR	1	2FiCAR1	32295.6	47162
sp|Q96RR4|KKCC2_HUMAN	C[57.0215]IC[57.0215]PSLPY[79.9663]SPVSS[79.9663]PQS[79.9663]SPRLPR	1	3FiCAR1	62028.4
sp|O75928|PIAS2_HUMAN	C[57.0215]IFMS[79.9663]ETQSSPTKGVLMYQPSSVR	1	2FiCAR1	14021.7	15351.7
sp|O75928|PIAS2_HUMAN	C[57.0215]IFMS[79.9663]ETQSSPTKGVLMYQPSSVR	1	3FiCAR1	16681.7
sp|P10809|CH60_HUMAN	C[57.0215]IPALDSLTPANEDQK		2FiCAR1	42596.9	35968.7
sp|P10809|CH60_HUMAN	C[57.0215]IPALDSLTPANEDQK		3FiCAR1	29340.6
sp|P27797|CALR_HUMAN	C[57.0215]KDDEFTHLYTLIVRPDNTYEVK		2FiCAR1	8100.8	9178.92
sp|P27797|CALR_HUMAN	C[57.0215]KDDEFTHLYTLIVRPDNTYEVK		3FiCAR1	10257
sp|Q6GMV2|SMYD5_HUMAN	C[57.0215]LAEADEPNVT[79.9663]S[79.9663]EEEEEEEEEEEGEPEDAELGDEMTDV	1	2FiCAR1	27868.9	37214.7
sp|Q6GMV2|SMYD5_HUMAN	C[57.0215]LAEADEPNVT[79.9663]S[79.9663]EEEEEEEEEEEGEPEDAELGDEMTDV	1	3FiCAR1	46560.5
sp|P08238|HS90B_HUMAN	C[57.0215]LELFSELAEDKENYKK		2FiCAR1	8277.3	7864.97
sp|P08238|HS90B_HUMAN	C[57.0215]LELFSELAEDKENYKK		3FiCAR1	7452.65
sp|Q14004|CDK13_HUMAN	C[57.0215]LLADLPLPPELPGGDDLSKS[79.9663]PEEK	1	2FiCAR1	21024	11131.2
sp|Q14004|CDK13_HUMAN	C[57.0215]LLADLPLPPELPGGDDLSKS[79.9663]PEEK	1	3FiCAR1	1238.4
sp|P19634|SL9A1_HUMAN	C[57.0215]LS[79.9663]DPGPHPEPGEGEPFFPK	1	2FiCAR1	24014.4	26140.6
sp|P19634|SL9A1_HUMAN	C[57.0215]LS[79.9663]DPGPHPEPGEGEPFFPK	1	3FiCAR1	28266.8
sp|Q8WYP5|ELYS_HUMAN	C[57.0215]LVAGLLS[79.9663]PR	1	2FiCAR1	18718.2	23064.6
sp|Q8WYP5|ELYS_HUMAN	C[57.0215]LVAGLLS[79.9663]PR	1	3FiCAR1	27411.1
sp|Q8NCN4|RN169_HUMAN	C[57.0215]PARLS[79.9663]DS[79.9663]ENEEPSRGQMTQTHR	1	2FiCAR1	8447.04	11167.7
sp|Q8NCN4|RN169_HUMAN	C[57.0215]PARLS[79.9663]DS[79.9663]ENEEPSRGQMTQTHR	1	3FiCAR1	13888.5
sp|Q8NCN4|RN169_HUMAN	C[57.0215]PARLS[79.9663]DSENEEPSRGQMTQTHR	1	2FiCAR1	13801.6	18127.3
sp|Q8NCN4|RN169_HUMAN	C[57.0215]PARLS[79.9663]DSENEEPSRGQMTQTHR	1	3FiCAR1	22453.1
sp|P60709|ACTB_HUMAN	C[57.0215]PEALFQPSFLGMESC[57.0215]GIHETTFNSIMK		2FiCAR1	29093.1	137378
sp|P60709|ACTB_HUMAN	C[57.0215]PEALFQPSFLGMESC[57.0215]GIHETTFNSIMK		3FiCAR1	245663
sp|P26358|DNMT1_HUMAN	C[57.0215]PNMAMKEADDDEEVDDNIPEMPS[79.9663]PK	1	2FiCAR1	35805.8	48923.5
sp|P26358|DNMT1_HUMAN	C[57.0215]PNMAMKEADDDEEVDDNIPEMPS[79.9663]PK	1	3FiCAR1	62041.2
sp|Q9C0B1|FTO_HUMAN	C[57.0215]QLALQNVC[57.0215]DDVDNDDVSLK		2FiCAR1	9653.84	6728.79
sp|Q9C0B1|FTO_HUMAN	C[57.0215]QLALQNVC[57.0215]DDVDNDDVSLK		3FiCAR1	3803.73
sp|O60763|USO1_HUMAN	C[57.0215]QNEQLQTAVTQQVSQIQQHKDQYNLLK		2FiCAR1	19164.4	12006.5
sp|O60763|USO1_HUMAN	C[57.0215]QNEQLQTAVTQQVSQIQQHKDQYNLLK		3FiCAR1	4848.63
sp|Q9BPX3|CND3_HUMAN	C[57.0215]QTAEADS[79.9663]ES[79.9663]DHEVPEPESEMK	1	2FiCAR1	25816.6	31292.4
sp|Q9BPX3|CND3_HUMAN	C[57.0215]QTAEADS[79.9663]ES[79.9663]DHEVPEPESEMK	1	3FiCAR1	36768.1
sp|Q9BPX3|CND3_HUMAN	C[57.0215]QTAEADS[79.9663]ES[79.9663]DHEVPEPESEMK	1	2FiCAR1	63170.9	81284
sp|Q9BPX3|CND3_HUMAN	C[57.0215]QTAEADS[79.9663]ES[79.9663]DHEVPEPESEMK	1	3FiCAR1	99397.1
sp|Q8IZM8|ZN654_HUMAN	C[57.0215]QTLFGFDS[79.9663]DDES[79.9663]A	1	2FiCAR1	5945.28	6948.88
sp|Q8IZM8|ZN654_HUMAN	C[57.0215]QTLFGFDS[79.9663]DDES[79.9663]A	1	3FiCAR1	7952.48
sp|Q8IZM8|ZN654_HUMAN	C[57.0215]QTLFGFDS[79.9663]DDESA	1	2FiCAR1	7198	8368.65
sp|Q8IZM8|ZN654_HUMAN	C[57.0215]QTLFGFDS[79.9663]DDESA	1	3FiCAR1	9539.29
sp|Q96B97|SH3K1_HUMAN	C[57.0215]QVAFS[79.9663]YLPQNDDELELK	1	2FiCAR1	18128.6	13034.6
sp|Q96B97|SH3K1_HUMAN	C[57.0215]QVAFS[79.9663]YLPQNDDELELK	1	3FiCAR1	7940.73
sp|P43243|MATR3_HUMAN	C[57.0215]RDDSFFGETSHNYHKFDSEYER		2FiCAR1	2866.57	4035.33
sp|P43243|MATR3_HUMAN	C[57.0215]RDDSFFGETSHNYHKFDSEYER		3FiCAR1	5204.09
sp|Q9UQ35|SRRM2_HUMAN	C[57.0215]RS[79.9663]PGMLEPLGSSR	1	2FiCAR1	61244.2	53701.7
sp|Q9UQ35|SRRM2_HUMAN	C[57.0215]RS[79.9663]PGMLEPLGSSR	1	3FiCAR1	46159.1
sp|Q8TD55|PKHO2_HUMAN	C[57.0215]S[79.9663]SLGDLLGEGPR	1	2FiCAR1	12939.1	8853.88
sp|Q8TD55|PKHO2_HUMAN	C[57.0215]S[79.9663]SLGDLLGEGPR	1	3FiCAR1	4768.67
sp|Q96EV2|RBM33_HUMAN	C[57.0215]SATPSAQVKPIVS[79.9663]ASPPSR	1	2FiCAR1	33319.9	52114.7
sp|Q96EV2|RBM33_HUMAN	C[57.0215]SATPSAQVKPIVS[79.9663]ASPPSR	1	3FiCAR1	70909.4
sp|Q96EV2|RBM33_HUMAN	C[57.0215]SATPSAQVKPIVSAS[79.9663]PPSR	1	2FiCAR1	50331.1	60989.3
sp|Q96EV2|RBM33_HUMAN	C[57.0215]SATPSAQVKPIVSAS[79.9663]PPSR	1	3FiCAR1	71647.6
sp|Q15365|PCBP1_HUMAN	C[57.0215]SDAAGYPHATHDLEGPPLDAY[79.9663]SIQGQHTISPLDLAK	1	2FiCAR1	21276.1	14100.5
sp|Q15365|PCBP1_HUMAN	C[57.0215]SDAAGYPHATHDLEGPPLDAY[79.9663]SIQGQHTISPLDLAK	1	3FiCAR1	6924.8
sp|Q8IXK0|PHC2_HUMAN	C[57.0215]SDNSSYEEPLS[79.9663]PISASSSTSR	1	2FiCAR1	19899	19696.5
sp|Q8IXK0|PHC2_HUMAN	C[57.0215]SDNSSYEEPLS[79.9663]PISASSSTSR	1	3FiCAR1	19493.9
sp|Q9Y478|AAKB1_HUMAN	C[57.0215]SDVSELS[79.9663]SSPPGPYHQEPYVC[57.0215]KPEER	1	2FiCAR1	119490	119490
sp|Q9Y478|AAKB1_HUMAN	C[57.0215]SDVSELS[79.9663]SSPPGPYHQEPYVC[57.0215]KPEER	1	3FiCAR1	119490
sp|Q9Y478|AAKB1_HUMAN	C[57.0215]SDVSELS[79.9663]SSPPGPYHQEPYVC[57.0215]KPEER	1	2FiCAR1	158671	88348.3
sp|Q9Y478|AAKB1_HUMAN	C[57.0215]SDVSELS[79.9663]SSPPGPYHQEPYVC[57.0215]KPEER	1	3FiCAR1	18025.7
sp|Q9Y478|AAKB1_HUMAN	C[57.0215]SDVSELSS[79.9663]SPPGPYHQEPYVC[57.0215]KPEER	1	2FiCAR1	161047	125151
sp|Q9Y478|AAKB1_HUMAN	C[57.0215]SDVSELSS[79.9663]SPPGPYHQEPYVC[57.0215]KPEER	1	3FiCAR1	89254.5
sp|Q9Y478|AAKB1_HUMAN	C[57.0215]SDVSELSSS[79.9663]PPGPYHQEPYVC[57.0215]KPEER	1	2FiCAR1	172607	158709
sp|Q9Y478|AAKB1_HUMAN	C[57.0215]SDVSELSSS[79.9663]PPGPYHQEPYVC[57.0215]KPEER	1	3FiCAR1	144810
sp|P21333|FLNA_HUMAN	C[57.0215]SGPGLS[79.9663]PGMVR	1	2FiCAR1	78273.3	72412.7
sp|P21333|FLNA_HUMAN	C[57.0215]SGPGLS[79.9663]PGMVR	1	3FiCAR1	66552.1
sp|Q9P0K8|FOXJ2_HUMAN	C[57.0215]SPGS[79.9663]PTDPNATLSKDEAAVHQDGKPR	1	2FiCAR1	8753.58	8982.78
sp|Q9P0K8|FOXJ2_HUMAN	C[57.0215]SPGS[79.9663]PTDPNATLSKDEAAVHQDGKPR	1	3FiCAR1	9211.99
sp|O15143|ARC1B_HUMAN	C[57.0215]SQFC[57.0215]TTGMDGGMSIWDVK		2FiCAR1	3674.97	5705.74
sp|O15143|ARC1B_HUMAN	C[57.0215]SQFC[57.0215]TTGMDGGMSIWDVK		3FiCAR1	7736.5
sp|O75170|PP6R2_HUMAN	C[57.0215]SS[79.9663]PVDTEC[57.0215]SHAEGSR	1	2FiCAR1	6893.93	6679.7
sp|O75170|PP6R2_HUMAN	C[57.0215]SS[79.9663]PVDTEC[57.0215]SHAEGSR	1	3FiCAR1	6465.48
sp|Q9P258|RCC2_HUMAN	C[57.0215]SSSS[79.9663]GGGS[79.9663]SGDEDGLELDGAPGGGKR	1	2FiCAR1	21051.4	26060.1
sp|Q9P258|RCC2_HUMAN	C[57.0215]SSSS[79.9663]GGGS[79.9663]SGDEDGLELDGAPGGGKR	1	3FiCAR1	31068.7
sp|Q9P258|RCC2_HUMAN	C[57.0215]SSSSGGGS[79.9663]S[79.9663]GDEDGLELDGAPGGGKR	1	2FiCAR1	22912.5	26534.8
sp|Q9P258|RCC2_HUMAN	C[57.0215]SSSSGGGS[79.9663]S[79.9663]GDEDGLELDGAPGGGKR	1	3FiCAR1	30157
sp|P49792|RBP2_HUMAN	C[57.0215]VAC[57.0215]QNPDKPS[79.9663]PSTSVPAPASFK	1	2FiCAR1	23997.8	27371.8
sp|P49792|RBP2_HUMAN	C[57.0215]VAC[57.0215]QNPDKPS[79.9663]PSTSVPAPASFK	1	3FiCAR1	30745.7
sp|Q9Y3F4|STRAP_HUMAN	C[57.0215]VLPEEDS[79.9663]GELAKPK	1	2FiCAR1	9158.01	8571.84
sp|Q9Y3F4|STRAP_HUMAN	C[57.0215]VLPEEDS[79.9663]GELAKPK	1	3FiCAR1	7985.67
sp|P18583|SON_HUMAN	C[57.0215]VS[79.9663]VQTDPTDEIPTKK	1	2FiCAR1	11403.3	11328.4
sp|P18583|SON_HUMAN	C[57.0215]VS[79.9663]VQTDPTDEIPTKK	1	3FiCAR1	11253.6
sp|P18583|SON_HUMAN	C[57.0215]VS[79.9663]VQTDPTDEIPTKK	1	2FiCAR1	12694.9	11553.3
sp|P18583|SON_HUMAN	C[57.0215]VS[79.9663]VQTDPTDEIPTKK	1	3FiCAR1	10411.7
sp|Q5UIP0|RIF1_HUMAN	C[57.0215]VWS[79.9663]PLAS[79.9663]PSTSILKR	1	2FiCAR1	3460.99	6117.35
sp|Q5UIP0|RIF1_HUMAN	C[57.0215]VWS[79.9663]PLAS[79.9663]PSTSILKR	1	3FiCAR1	8773.71
sp|Q5UIP0|RIF1_HUMAN	C[57.0215]VWS[79.9663]PLASPSTSILK	1	2FiCAR1	13156.2	12561.9
sp|Q5UIP0|RIF1_HUMAN	C[57.0215]VWS[79.9663]PLASPSTSILK	1	3FiCAR1	11967.6
sp|Q5UIP0|RIF1_HUMAN	C[57.0215]VWS[79.9663]PLASPSTSILKR	1	2FiCAR1	10068.3	11318.2
sp|Q5UIP0|RIF1_HUMAN	C[57.0215]VWS[79.9663]PLASPSTSILKR	1	3FiCAR1	12568.2
sp|Q9UPP1|PHF8_HUMAN	DAEYIYPS[79.9663]LES[79.9663]DDDDPALK	1	2FiCAR1	15930.4	19907.7
sp|Q9UPP1|PHF8_HUMAN	DAEYIYPS[79.9663]LES[79.9663]DDDDPALK	1	3FiCAR1	23885.1
sp|Q9UPP1|PHF8_HUMAN	DAEYIYPSLES[79.9663]DDDDPALK	1	2FiCAR1	64624.8	67450.6
sp|Q9UPP1|PHF8_HUMAN	DAEYIYPSLES[79.9663]DDDDPALK	1	3FiCAR1	70276.5
sp|P02769|ALBU_BOVIN	DAFLGSFLYEYSR		2FiCAR1	8752.49	14541.7
sp|P02769|ALBU_BOVIN	DAFLGSFLYEYSR		3FiCAR1	20330.9
sp|Q9BVG9|PTSS2_HUMAN	DAGGPRPES[79.9663]PVPAGR	1	2FiCAR1	16375	19738.1
sp|Q9BVG9|PTSS2_HUMAN	DAGGPRPES[79.9663]PVPAGR	1	3FiCAR1	23101.3
sp|P31146|COR1A_HUMAN	DAGPLLISLK		2FiCAR1	3912.73	5394.16
sp|P31146|COR1A_HUMAN	DAGPLLISLK		3FiCAR1	6875.58
sp|P38646|GRP75_HUMAN	DAGQISGLNVLR		2FiCAR1	14807.3	12596.4
sp|P38646|GRP75_HUMAN	DAGQISGLNVLR		3FiCAR1	10385.4
sp|P11142|HSP7C_HUMAN	DAGTIAGLNVLR		2FiCAR1	49056.4	45553.7
sp|P11142|HSP7C_HUMAN	DAGTIAGLNVLR		3FiCAR1	42051.1
sp|Q9BQG0|MBB1A_HUMAN	DAKEIPS[79.9663]ATQSPISK	1	2FiCAR1	9957.35	10773.8
sp|Q9BQG0|MBB1A_HUMAN	DAKEIPS[79.9663]ATQSPISK	1	3FiCAR1	11590.3
sp|Q9Y2D5|AKAP2_HUMAN	DALGDSLQVPVS[79.9663]PSSTTSSR	1	2FiCAR1	194914	183162
sp|Q9Y2D5|AKAP2_HUMAN	DALGDSLQVPVS[79.9663]PSSTTSSR	1	3FiCAR1	171410
sp|Q5T2N8|ATD3C_HUMAN	DALNLAQMQEQTLQLEQQSK		2FiCAR1	18266.9	14282.4
sp|Q5T2N8|ATD3C_HUMAN	DALNLAQMQEQTLQLEQQSK		3FiCAR1	10297.9
sp|Q5T2N8|ATD3C_HUMAN	DALNLAQMQEQTLQLEQQSK		2FiCAR1	10574.3	7646.4
sp|Q5T2N8|ATD3C_HUMAN	DALNLAQMQEQTLQLEQQSK		3FiCAR1	4718.53
sp|P02656|APOC3_HUMAN	DALSSVQESQVAQQAR		2FiCAR1	6030	5033.94
sp|P02656|APOC3_HUMAN	DALSSVQESQVAQQAR		3FiCAR1	4037.87
sp|Q04727|TLE4_HUMAN	DAPIS[79.9663]PASIASSSSTPSSK	1	2FiCAR1	43594.7	32273.2
sp|Q04727|TLE4_HUMAN	DAPIS[79.9663]PASIASSSSTPSSK	1	3FiCAR1	20951.7
sp|Q04726|TLE3_HUMAN	DAPT[79.9663]SPASVASSSSTPSSK	1	2FiCAR1	53665.7	56318.6
sp|Q04726|TLE3_HUMAN	DAPT[79.9663]SPASVASSSSTPSSK	1	3FiCAR1	58971.5
sp|Q04726|TLE3_HUMAN	DAPTS[79.9663]PASVASSSSTPSSK	1	2FiCAR1	50005.3	54117.8
sp|Q04726|TLE3_HUMAN	DAPTS[79.9663]PASVASSSSTPSSK	1	3FiCAR1	58230.2
sp|Q9P2E9|RRBP1_HUMAN	DAQDVQASQAEADQQQTR		2FiCAR1	7835.47	6760.98
sp|Q9P2E9|RRBP1_HUMAN	DAQDVQASQAEADQQQTR		3FiCAR1	5686.48
sp|P06733|ENOA_HUMAN	DATNVGDEGGFAPNILENK		2FiCAR1	48907.8	33445.4
sp|P06733|ENOA_HUMAN	DATNVGDEGGFAPNILENK		3FiCAR1	17983.1
sp|P06733|ENOA_HUMAN	DATNVGDEGGFAPNILENKEGLELLK		2FiCAR1	57187.9	42652.6
sp|P06733|ENOA_HUMAN	DATNVGDEGGFAPNILENKEGLELLK		3FiCAR1	28117.3
sp|Q86YV0|RASL3_HUMAN	DAVQSLQLS[79.9663]PR	1	2FiCAR1	50994.1	54595
sp|Q86YV0|RASL3_HUMAN	DAVQSLQLS[79.9663]PR	1	3FiCAR1	58195.8
sp|P62805|H4_HUMAN	DAVTYTEHAK		2FiCAR1	12095.3	14419.5
sp|P62805|H4_HUMAN	DAVTYTEHAK		3FiCAR1	16743.7
sp|P62633|CNBP_HUMAN	DC[57.0215]DHADEQKC[57.0215]YSC[57.0215]GEFGHIQK		2FiCAR1	40480.8	39082.7
sp|P62633|CNBP_HUMAN	DC[57.0215]DHADEQKC[57.0215]YSC[57.0215]GEFGHIQK		3FiCAR1	37684.6
sp|P62633|CNBP_HUMAN	DC[57.0215]DHADEQKC[57.0215]YSC[57.0215]GEFGHIQKDC[57.0215]TK		2FiCAR1	7862.68	7954.82
sp|P62633|CNBP_HUMAN	DC[57.0215]DHADEQKC[57.0215]YSC[57.0215]GEFGHIQKDC[57.0215]TK		3FiCAR1	8046.95
sp|P62633|CNBP_HUMAN	DC[57.0215]DLQEDAC[57.0215]YNC[57.0215]GR		2FiCAR1	15188.7	11859.4
sp|P62633|CNBP_HUMAN	DC[57.0215]DLQEDAC[57.0215]YNC[57.0215]GR		3FiCAR1	8530.09
sp|Q00341|VIGLN_HUMAN	DC[57.0215]DPGS[79.9663]PRRC[57.0215]DIIIISGR	1	2FiCAR1	7984.48	8572.89
sp|Q00341|VIGLN_HUMAN	DC[57.0215]DPGS[79.9663]PRRC[57.0215]DIIIISGR	1	3FiCAR1	9161.29
sp|Q13263|TIF1B_HUMAN	DC[57.0215]QLNAHKDHQYQFLEDAVR		2FiCAR1	4341.88	4000.02
sp|Q13263|TIF1B_HUMAN	DC[57.0215]QLNAHKDHQYQFLEDAVR		3FiCAR1	3658.16
sp|Q9HCD6|TANC2_HUMAN	DC[57.0215]SYGAVT[79.9663]SPTSTLESR	1	2FiCAR1	20305.9	20640.1
sp|Q9HCD6|TANC2_HUMAN	DC[57.0215]SYGAVT[79.9663]SPTSTLESR	1	3FiCAR1	20974.4
sp|Q9HCD6|TANC2_HUMAN	DC[57.0215]SYGAVTS[79.9663]PTSTLESR	1	2FiCAR1	18369.5	19943.7
sp|Q9HCD6|TANC2_HUMAN	DC[57.0215]SYGAVTS[79.9663]PTSTLESR	1	3FiCAR1	21518
sp|Q6IC98|GRAM4_HUMAN	DDFLDLAES[79.9663]PNAS[79.9663]DTEC[57.0215]SDEIPLKVPR	1	2FiCAR1	7592.29	9962.35
sp|Q6IC98|GRAM4_HUMAN	DDFLDLAES[79.9663]PNAS[79.9663]DTEC[57.0215]SDEIPLKVPR	1	3FiCAR1	12332.4
sp|Q6IC98|GRAM4_HUMAN	DDFLDLAES[79.9663]PNASDTEC[57.0215]SDEIPLKVPR	1	2FiCAR1	15427.4	15246.9
sp|Q6IC98|GRAM4_HUMAN	DDFLDLAES[79.9663]PNASDTEC[57.0215]SDEIPLKVPR	1	3FiCAR1	15066.4
sp|P23396|RS3_HUMAN	DEILPTT[79.9663]PISEQK	1	2FiCAR1	98022.7	73071.8
sp|P23396|RS3_HUMAN	DEILPTT[79.9663]PISEQK	1	3FiCAR1	48121
sp|P23396|RS3_HUMAN	DEILPTT[79.9663]PISEQKGGKPEPPAMPQPVPTA	1	2FiCAR1	49236.4	43336.9
sp|P23396|RS3_HUMAN	DEILPTT[79.9663]PISEQKGGKPEPPAMPQPVPTA	1	3FiCAR1	37437.4
sp|P05387|RLA2_HUMAN	DEKKEES[79.9663]EES[79.9663]DDDM[15.9949]GFGLFD	1	2FiCAR1	13384.6	15665.7
sp|P05387|RLA2_HUMAN	DEKKEES[79.9663]EES[79.9663]DDDM[15.9949]GFGLFD	1	3FiCAR1	17946.7
sp|P05387|RLA2_HUMAN	DEKKEES[79.9663]EES[79.9663]DDDMGFGLFD	1	2FiCAR1	23789.9	26601.1
sp|P05387|RLA2_HUMAN	DEKKEES[79.9663]EES[79.9663]DDDMGFGLFD	1	3FiCAR1	29412.3
sp|O95071|UBR5_HUMAN	DEPGEGSGVARSFYT[79.9663]AIAQAFLS[79.9663]NEK	1	2FiCAR1	2820.53	7186.02
sp|O95071|UBR5_HUMAN	DEPGEGSGVARSFYT[79.9663]AIAQAFLS[79.9663]NEK	1	3FiCAR1	11551.5
sp|Q13813|SPTN1_HUMAN	DETDSKTAS[79.9663]PWK	1	2FiCAR1	39923.4	34064.1
sp|Q13813|SPTN1_HUMAN	DETDSKTAS[79.9663]PWK	1	3FiCAR1	28204.9
sp|Q63HN8|RN213_HUMAN	DFATPS[79.9663]LHTSDQSPGKHMVTMDGVREEDLAPFSLR	1	2FiCAR1	8493.92	5527.7
sp|Q63HN8|RN213_HUMAN	DFATPS[79.9663]LHTSDQSPGKHMVTMDGVREEDLAPFSLR	1	3FiCAR1	2561.49
sp|P05141|ADT2_HUMAN	DFLAGGVAAAISK		2FiCAR1	7744.25	10493.6
sp|P05141|ADT2_HUMAN	DFLAGGVAAAISK		3FiCAR1	13242.9
sp|Q9Y6G9|DC1L1_HUMAN	DFQEYVEPGEDFPAS[79.9663]PQRR	1	2FiCAR1	34219	25566.8
sp|Q9Y6G9|DC1L1_HUMAN	DFQEYVEPGEDFPAS[79.9663]PQRR	1	3FiCAR1	16914.7
sp|Q9Y6G9|DC1L1_HUMAN	DFQEYVEPGEDFPAS[79.9663]PQRR	1	2FiCAR1	82485.1	83856
sp|Q9Y6G9|DC1L1_HUMAN	DFQEYVEPGEDFPAS[79.9663]PQRR	1	3FiCAR1	85227
sp|P35579|MYH9_HUMAN	DFSALESQLQDTQELLQEENRQK		2FiCAR1	95144.4	52322.7
sp|P35579|MYH9_HUMAN	DFSALESQLQDTQELLQEENRQK		3FiCAR1	9500.97
sp|Q9HCS7|SYF1_HUMAN	DFTQVFDSYAQFEESMIAAK		2FiCAR1	1539.41	3387.14
sp|Q9HCS7|SYF1_HUMAN	DFTQVFDSYAQFEESMIAAK		3FiCAR1	5234.87
sp|P60842|IF4A1_HUMAN	DFTVSAMHGDMDQKER		2FiCAR1	4927.76	6037.72
sp|P60842|IF4A1_HUMAN	DFTVSAMHGDMDQKER		3FiCAR1	7147.68
sp|Q13131|AAPK1_HUMAN	DFYLATS[79.9663]PPDSFLDDHHLTRPHPER	1	2FiCAR1	11590.2	6196.41
sp|Q13131|AAPK1_HUMAN	DFYLATS[79.9663]PPDSFLDDHHLTRPHPER	1	3FiCAR1	802.642
sp|Q06330|SUH_HUMAN	DGC[57.0215]SEQESQPC[57.0215]AFIGIGNSDQEMQQLNLEGK		2FiCAR1	21099	14310.9
sp|Q06330|SUH_HUMAN	DGC[57.0215]SEQESQPC[57.0215]AFIGIGNSDQEMQQLNLEGK		3FiCAR1	7522.87
sp|P25205|MCM3_HUMAN	DGDSYDPY[79.9663]DFSDTEEEMPQVHTPK	1	2FiCAR1	196295	220772
sp|P25205|MCM3_HUMAN	DGDSYDPY[79.9663]DFSDTEEEMPQVHTPK	1	3FiCAR1	245249
sp|P25205|MCM3_HUMAN	DGDSYDPYDFS[79.9663]DT[79.9663]EEEMPQVHTPK	1	2FiCAR1	73558.4	91054.4
sp|P25205|MCM3_HUMAN	DGDSYDPYDFS[79.9663]DT[79.9663]EEEMPQVHTPK	1	3FiCAR1	108550
sp|P25205|MCM3_HUMAN	DGDSYDPYDFS[79.9663]DT[79.9663]EEEMPQVHTPKTADSQETK	1	2FiCAR1	18200.6	50143.5
sp|P25205|MCM3_HUMAN	DGDSYDPYDFS[79.9663]DT[79.9663]EEEMPQVHTPKTADSQETK	1	3FiCAR1	82086.4
sp|P25205|MCM3_HUMAN	DGDSYDPYDFS[79.9663]DT[79.9663]EEEMPQVHTPKTADSQETK	1	2FiCAR1	7551.17	15649
sp|P25205|MCM3_HUMAN	DGDSYDPYDFS[79.9663]DT[79.9663]EEEMPQVHTPKTADSQETK	1	3FiCAR1	23746.8
sp|P25205|MCM3_HUMAN	DGDSYDPYDFS[79.9663]DTEEEM[15.9949]PQVHTPK	1	2FiCAR1	22910.3	36741.9
sp|P25205|MCM3_HUMAN	DGDSYDPYDFS[79.9663]DTEEEM[15.9949]PQVHTPK	1	3FiCAR1	50573.6
sp|P25205|MCM3_HUMAN	DGDSYDPYDFS[79.9663]DTEEEMPQVHT[79.9663]PK	1	2FiCAR1	61697.8	67361.4
sp|P25205|MCM3_HUMAN	DGDSYDPYDFS[79.9663]DTEEEMPQVHT[79.9663]PK	1	3FiCAR1	73025
sp|P25205|MCM3_HUMAN	DGDSYDPYDFS[79.9663]DTEEEMPQVHTPK	1	2FiCAR1	265152	276004
sp|P25205|MCM3_HUMAN	DGDSYDPYDFS[79.9663]DTEEEMPQVHTPK	1	3FiCAR1	286857
sp|Q8TAD8|SNIP1_HUMAN	DGDVVLPAGVVVKQERLS[79.9663]PEVAPPAHR	1	2FiCAR1	31288.5	29149.5
sp|Q8TAD8|SNIP1_HUMAN	DGDVVLPAGVVVKQERLS[79.9663]PEVAPPAHR	1	3FiCAR1	27010.5
sp|O95983|MBD3_HUMAN	DGEAPLDKAC[57.0215]AEDDDEEDEEEEEEEPDPDPEM[15.9949]EHV		2FiCAR1	23870.2	22328.9
sp|O95983|MBD3_HUMAN	DGEAPLDKAC[57.0215]AEDDDEEDEEEEEEEPDPDPEM[15.9949]EHV		3FiCAR1	20787.7
sp|O95983|MBD3_HUMAN	DGEAPLDKAC[57.0215]AEDDDEEDEEEEEEEPDPDPEMEHV		2FiCAR1	23844.7	42660.7
sp|O95983|MBD3_HUMAN	DGEAPLDKAC[57.0215]AEDDDEEDEEEEEEEPDPDPEMEHV		3FiCAR1	61476.7
sp|P04439|HLAA_HUMAN	DGEDQTQDTELVETRPAGDGTFQK		2FiCAR1	92324.7	79084.2
sp|P04439|HLAA_HUMAN	DGEDQTQDTELVETRPAGDGTFQK		3FiCAR1	65843.6
sp|P01889|HLAB_HUMAN	DGEDQTQDTELVETRPAGDR		2FiCAR1	16304.6	14357.5
sp|P01889|HLAB_HUMAN	DGEDQTQDTELVETRPAGDR		3FiCAR1	12410.3
sp|Q6F5E8|CARL2_HUMAN	DGEIKKAGS[79.9663]DGDIMDSSTEAPPISIK	1	2FiCAR1	22673.1	23380.3
sp|Q6F5E8|CARL2_HUMAN	DGEIKKAGS[79.9663]DGDIMDSSTEAPPISIK	1	3FiCAR1	24087.4
sp|P31146|COR1A_HUMAN	DGGLIC[57.0215]TSC[57.0215]R		2FiCAR1	9806.98	9470.32
sp|P31146|COR1A_HUMAN	DGGLIC[57.0215]TSC[57.0215]R		3FiCAR1	9133.66
sp|Q71RC2|LARP4_HUMAN	DGLNQTTIPVS[79.9663]PPSTTKPSR	1	2FiCAR1	23646.3	23763.1
sp|Q71RC2|LARP4_HUMAN	DGLNQTTIPVS[79.9663]PPSTTKPSR	1	3FiCAR1	23879.9
sp|P31942|HNRH3_HUMAN	DGMDNQGGYGSVGR		2FiCAR1	7435.55	8814.63
sp|P31942|HNRH3_HUMAN	DGMDNQGGYGSVGR		3FiCAR1	10193.7
sp|P40227|TCPZ_HUMAN	DGNVLLHEMQIQHPTASLIAK		2FiCAR1	8910.47	7554.1
sp|P40227|TCPZ_HUMAN	DGNVLLHEMQIQHPTASLIAK		3FiCAR1	6197.72
sp|Q86YV0|RASL3_HUMAN	DGPPSALGS[79.9663]RESLATLSELDLGAER	1	2FiCAR1	23179.2	19766.2
sp|Q86YV0|RASL3_HUMAN	DGPPSALGS[79.9663]RESLATLSELDLGAER	1	3FiCAR1	16353.1
sp|Q86YV0|RASL3_HUMAN	DGPPSALGS[79.9663]RESLATLSELDLGAERDVR	1	2FiCAR1	13669.6	10013.2
sp|Q86YV0|RASL3_HUMAN	DGPPSALGS[79.9663]RESLATLSELDLGAERDVR	1	3FiCAR1	6356.78
sp|Q9NWH9|SLTM_HUMAN	DGQDAIAQS[79.9663]PEKESKDYEMNANHK	1	2FiCAR1	21053	19700
sp|Q9NWH9|SLTM_HUMAN	DGQDAIAQS[79.9663]PEKESKDYEMNANHK	1	3FiCAR1	18347
sp|P08670|VIME_HUMAN	DGQVINETS[79.9663]QHHDDLE	1	2FiCAR1	23259.4	18951.4
sp|P08670|VIME_HUMAN	DGQVINETS[79.9663]QHHDDLE	1	3FiCAR1	14643.4
sp|P08670|VIME_HUMAN	DGQVINETSQHHDDLE		2FiCAR1	10861.5	8761.36
sp|P08670|VIME_HUMAN	DGQVINETSQHHDDLE		3FiCAR1	6661.19
sp|P21333|FLNA_HUMAN	DGSC[57.0215]GVAYVVQEPGDYEVSVK		2FiCAR1	15680.8	12767.7
sp|P21333|FLNA_HUMAN	DGSC[57.0215]GVAYVVQEPGDYEVSVK		3FiCAR1	9854.61
sp|Q8NCP5|ZBT44_HUMAN	DGSIS[79.9663]PVSSEC[57.0215]SVVER	1	2FiCAR1	13641.3	13548.6
sp|Q8NCP5|ZBT44_HUMAN	DGSIS[79.9663]PVSSEC[57.0215]SVVER	1	3FiCAR1	13455.9
sp|Q14157|UBP2L_HUMAN	DGSLASNPYS[79.9663]GDLTK	1	2FiCAR1	17206	15919
sp|Q14157|UBP2L_HUMAN	DGSLASNPYS[79.9663]GDLTK	1	3FiCAR1	14631.9
sp|Q14157|UBP2L_HUMAN	DGSLASNPYSGDLT[79.9663]K	1	2FiCAR1	16326.5	15491.4
sp|Q14157|UBP2L_HUMAN	DGSLASNPYSGDLT[79.9663]K	1	3FiCAR1	14656.3
sp|Q92994|TF3B_HUMAN	DGSTEDTASSLC[57.0215]GEEDT[79.9663]EDEELEAAASHLNK	1	2FiCAR1	16620.9	14540.5
sp|Q92994|TF3B_HUMAN	DGSTEDTASSLC[57.0215]GEEDT[79.9663]EDEELEAAASHLNK	1	3FiCAR1	12460.1
sp|Q92994|TF3B_HUMAN	DGSTEDTASSLC[57.0215]GEEDT[79.9663]EDEELEAAASHLNKDLYR	1	2FiCAR1	19210.6	15374.7
sp|Q92994|TF3B_HUMAN	DGSTEDTASSLC[57.0215]GEEDT[79.9663]EDEELEAAASHLNKDLYR	1	3FiCAR1	11538.8
sp|P09110|THIK_HUMAN	DGSTTAGNSSQVSDGAAAILLAR		2FiCAR1	9646.81	10244.6
sp|P09110|THIK_HUMAN	DGSTTAGNSSQVSDGAAAILLAR		3FiCAR1	10842.4
sp|P53396|ACLY_HUMAN	DGVYVLDLAAK		2FiCAR1	6771.45	5486.96
sp|P53396|ACLY_HUMAN	DGVYVLDLAAK		3FiCAR1	4202.48
sp|Q15424|SAFB1_HUMAN	DGWGGYGSDKRMS[79.9663]EGR	1	2FiCAR1	12031.1	10854.4
sp|Q15424|SAFB1_HUMAN	DGWGGYGSDKRMS[79.9663]EGR	1	3FiCAR1	9677.64
sp|Q9C0K0|BC11B_HUMAN	DHPGFGEGRLPGT[79.9663]PPLFS[79.9663]PPPR	1	2FiCAR1	31390.6	55747.5
sp|Q9C0K0|BC11B_HUMAN	DHPGFGEGRLPGT[79.9663]PPLFS[79.9663]PPPR	1	3FiCAR1	80104.3
sp|Q6UN15|FIP1_HUMAN	DHS[79.9663]PTPSVFNS[79.9663]DEERYR	1	2FiCAR1	22147.6	28543.2
sp|Q6UN15|FIP1_HUMAN	DHS[79.9663]PTPSVFNS[79.9663]DEERYR	1	3FiCAR1	34938.7
sp|Q6UN15|FIP1_HUMAN	DHS[79.9663]PTPSVFNSDEERYR	1	2FiCAR1	28204	28380.4
sp|Q6UN15|FIP1_HUMAN	DHS[79.9663]PTPSVFNSDEERYR	1	3FiCAR1	28556.8
sp|O60238|BNI3L_HUMAN	DHS[79.9663]SQSEEEVVEGEKEVEALKK	1	2FiCAR1	28908.4	31755
sp|O60238|BNI3L_HUMAN	DHS[79.9663]SQSEEEVVEGEKEVEALKK	1	3FiCAR1	34601.7
sp|O60238|BNI3L_HUMAN	DHSS[79.9663]QSEEEVVEGEKEVEALKK	1	2FiCAR1	29306.1	31677.2
sp|O60238|BNI3L_HUMAN	DHSS[79.9663]QSEEEVVEGEKEVEALKK	1	3FiCAR1	34048.4
sp|Q13011|ECH1_HUMAN	DHSVAESLNYVASWNMSMLQTQDLVK		2FiCAR1	3557.66	20168.9
sp|Q13011|ECH1_HUMAN	DHSVAESLNYVASWNMSMLQTQDLVK		3FiCAR1	36780.2
sp|P25490|TYY1_HUMAN	DIDHETVVEEQIIGENS[79.9663]PPDYSEYMTGK	1	2FiCAR1	16233.4	15627.1
sp|P25490|TYY1_HUMAN	DIDHETVVEEQIIGENS[79.9663]PPDYSEYMTGK	1	3FiCAR1	15020.8
sp|Q4G0J3|LARP7_HUMAN	DIEIS[79.9663]T[79.9663]EEEKDTGDLKDSSLLK	1	2FiCAR1	17293.6	18995.1
sp|Q4G0J3|LARP7_HUMAN	DIEIS[79.9663]T[79.9663]EEEKDTGDLKDSSLLK	1	3FiCAR1	20696.5
sp|P35527|K1C9_HUMAN	DIENQYETQITQIEHEVSSSGQEVQSSAK		2FiCAR1	27302.3	15203.9
sp|P35527|K1C9_HUMAN	DIENQYETQITQIEHEVSSSGQEVQSSAK		3FiCAR1	3105.61
sp|Q4LE39|ARI4B_HUMAN	DIEVLS[79.9663]EDT[79.9663]DYEEDEVTK	1	2FiCAR1	15910.8	22595.3
sp|Q4LE39|ARI4B_HUMAN	DIEVLS[79.9663]EDT[79.9663]DYEEDEVTK	1	3FiCAR1	29279.7
sp|Q4LE39|ARI4B_HUMAN	DIEVLS[79.9663]EDT[79.9663]DYEEDEVTKK	1	2FiCAR1	12133.7	12792.4
sp|Q4LE39|ARI4B_HUMAN	DIEVLS[79.9663]EDT[79.9663]DYEEDEVTKK	1	3FiCAR1	13451.1
sp|Q4LE39|ARI4B_HUMAN	DIEVLS[79.9663]EDTDYEEDEVTK	1	2FiCAR1	22456	22451.3
sp|Q4LE39|ARI4B_HUMAN	DIEVLS[79.9663]EDTDYEEDEVTK	1	3FiCAR1	22446.7
sp|Q15121|PEA15_HUMAN	DIIRQPS[79.9663]EEEIIK	1	2FiCAR1	33247.2	28297.3
sp|Q15121|PEA15_HUMAN	DIIRQPS[79.9663]EEEIIK	1	3FiCAR1	23347.5
sp|Q96EV2|RBM33_HUMAN	DIKEES[79.9663]DEEEEDDEESGRLR	1	2FiCAR1	51700.1	49511.8
sp|Q96EV2|RBM33_HUMAN	DIKEES[79.9663]DEEEEDDEESGRLR	1	3FiCAR1	47323.4
sp|Q16666|IF16_HUMAN	DILNPDSSM[15.9949]ETS[79.9663]PDFFF	1	2FiCAR1	12801.1	12378.7
sp|Q16666|IF16_HUMAN	DILNPDSSM[15.9949]ETS[79.9663]PDFFF	1	3FiCAR1	11956.3
sp|Q16666|IF16_HUMAN	DILNPDSSMETS[79.9663]PDFFF	1	2FiCAR1	20906.5	19617.3
sp|Q16666|IF16_HUMAN	DILNPDSSMETS[79.9663]PDFFF	1	3FiCAR1	18328.1
sp|Q6P2Q9|PRP8_HUMAN	DINLQDEDWNEFNDINK		2FiCAR1	27059.6	20102.1
sp|Q6P2Q9|PRP8_HUMAN	DINLQDEDWNEFNDINK		3FiCAR1	13144.5
sp|O94776|MTA2_HUMAN	DISSSLNSLADSNAREFEEESKQPGVSEQQR		2FiCAR1	12647.2	11770.3
sp|O94776|MTA2_HUMAN	DISSSLNSLADSNAREFEEESKQPGVSEQQR		3FiCAR1	10893.5
sp|Q7L2J0|MEPCE_HUMAN	DITDPLSLNTC[57.0215]T[79.9663]DEGHVVLASPLKTGR	1	2FiCAR1	28440.9	18670.4
sp|Q7L2J0|MEPCE_HUMAN	DITDPLSLNTC[57.0215]T[79.9663]DEGHVVLASPLKTGR	1	3FiCAR1	8899.84
sp|Q7L2J0|MEPCE_HUMAN	DITDPLSLNTC[57.0215]TDEGHVVLAS[79.9663]PLK	1	2FiCAR1	36708.4	23066.5
sp|Q7L2J0|MEPCE_HUMAN	DITDPLSLNTC[57.0215]TDEGHVVLAS[79.9663]PLK	1	3FiCAR1	9424.68
sp|Q7L2J0|MEPCE_HUMAN	DITDPLSLNTC[57.0215]TDEGHVVLAS[79.9663]PLKTGR	1	2FiCAR1	53202.8	35629.1
sp|Q7L2J0|MEPCE_HUMAN	DITDPLSLNTC[57.0215]TDEGHVVLAS[79.9663]PLKTGR	1	3FiCAR1	18055.5
sp|Q9UBW7|ZMYM2_HUMAN	DIYDKDNYELDEDT[79.9663]D	1	2FiCAR1	18261.9	19874.4
sp|Q9UBW7|ZMYM2_HUMAN	DIYDKDNYELDEDT[79.9663]D	1	3FiCAR1	21486.9
sp|Q13200|PSMD2_HUMAN	DKAPVQPQQS[79.9663]PAAAPGGTDEKPSGK	1	2FiCAR1	20369.1	23210.5
sp|Q13200|PSMD2_HUMAN	DKAPVQPQQS[79.9663]PAAAPGGTDEKPSGK	1	3FiCAR1	26051.9
sp|Q08211|DHX9_HUMAN	DKDDDGGEDDDANC[57.0215]NLIC[57.0215]GDEYGPETR		2FiCAR1	453743	378414
sp|Q08211|DHX9_HUMAN	DKDDDGGEDDDANC[57.0215]NLIC[57.0215]GDEYGPETR		3FiCAR1	303086
sp|Q16798|MAON_HUMAN	DKEAFVRSLVY[79.9663]T[79.9663]PDYDSFTLDSYT[79.9663]WPK	1	2FiCAR1	55576.9	48550
sp|Q16798|MAON_HUMAN	DKEAFVRSLVY[79.9663]T[79.9663]PDYDSFTLDSYT[79.9663]WPK	1	3FiCAR1	41523.1
sp|P52272|HNRPM_HUMAN	DKFNEC[57.0215]GHVLYADIK		2FiCAR1	4358.63	6390.18
sp|P52272|HNRPM_HUMAN	DKFNEC[57.0215]GHVLYADIK		3FiCAR1	8421.73
sp|O14974|MYPT1_HUMAN	DKKS[79.9663]PLIESTANMDNNQSQK	1	2FiCAR1	32401.2	32656.2
sp|O14974|MYPT1_HUMAN	DKKS[79.9663]PLIESTANMDNNQSQK	1	3FiCAR1	32911.2
sp|Q9H4M9|EHD1_HUMAN	DKPTYDEIFYTLS[79.9663]PVNGK	1	2FiCAR1	18131.6	18543
sp|Q9H4M9|EHD1_HUMAN	DKPTYDEIFYTLS[79.9663]PVNGK	1	3FiCAR1	18954.3
sp|O96013|PAK4_HUMAN	DKRPLS[79.9663]GPDVGTPQPAGLASGAK	1	2FiCAR1	31784	32541
sp|O96013|PAK4_HUMAN	DKRPLS[79.9663]GPDVGTPQPAGLASGAK	1	3FiCAR1	33298
sp|P42684|ABL2_HUMAN	DKS[79.9663]PSSLLEDAKETC[57.0215]FTR	1	2FiCAR1	38369.2	41973.8
sp|P42684|ABL2_HUMAN	DKS[79.9663]PSSLLEDAKETC[57.0215]FTR	1	3FiCAR1	45578.4
sp|Q14498|RBM39_HUMAN	DKS[79.9663]PVREPIDNLTPEER	1	2FiCAR1	261136	242749
sp|Q14498|RBM39_HUMAN	DKS[79.9663]PVREPIDNLTPEER	1	3FiCAR1	224363
sp|Q96ST3|SIN3A_HUMAN	DKSDS[79.9663]PAIQLR	1	2FiCAR1	10894	13161.9
sp|Q96ST3|SIN3A_HUMAN	DKSDS[79.9663]PAIQLR	1	3FiCAR1	15429.9
sp|P12268|IMDH2_HUMAN	DKYPNLQVIGGNVVTAAQAK		2FiCAR1	8842.47	8471.68
sp|P12268|IMDH2_HUMAN	DKYPNLQVIGGNVVTAAQAK		3FiCAR1	8100.9
sp|Q92614|MY18A_HUMAN	DLAQINDLQAQLEEANKEKQELQEK		2FiCAR1	6386.03	4265.81
sp|Q92614|MY18A_HUMAN	DLAQINDLQAQLEEANKEKQELQEK		3FiCAR1	2145.59
sp|Q8TEM1|PO210_HUMAN	DLAVPAALT[79.9663]PR	1	2FiCAR1	46445	44028.9
sp|Q8TEM1|PO210_HUMAN	DLAVPAALT[79.9663]PR	1	3FiCAR1	41612.9
sp|Q01082|SPTB2_HUMAN	DLDDFQSWLSR		2FiCAR1	4383.69	3311.19
sp|Q01082|SPTB2_HUMAN	DLDDFQSWLSR		3FiCAR1	2238.7
sp|Q96GX5|GWL_HUMAN	DLELALS[79.9663]PIHNSSALPTTGR	1	2FiCAR1	22783.8	18801.7
sp|Q96GX5|GWL_HUMAN	DLELALS[79.9663]PIHNSSALPTTGR	1	3FiCAR1	14819.6
sp|P19419|ELK1_HUMAN	DLELPLS[79.9663]PSLLGGPGPER	1	2FiCAR1	19030.2	13561.2
sp|P19419|ELK1_HUMAN	DLELPLS[79.9663]PSLLGGPGPER	1	3FiCAR1	8092.22
sp|Q96T58|MINT_HUMAN	DLEPGEVPS[79.9663]DSDEDGEHKS[79.9663]HS[79.9663]PR	1	2FiCAR1	4665.87	8079.24
sp|Q96T58|MINT_HUMAN	DLEPGEVPS[79.9663]DSDEDGEHKS[79.9663]HS[79.9663]PR	1	3FiCAR1	11492.6
sp|Q9Y3T9|NOC2L_HUMAN	DLFDLNS[79.9663]S[79.9663]EEDDTEGFSER	1	2FiCAR1	89113.2	106023
sp|Q9Y3T9|NOC2L_HUMAN	DLFDLNS[79.9663]S[79.9663]EEDDTEGFSER	1	3FiCAR1	122933
sp|Q9Y3T9|NOC2L_HUMAN	DLFDLNS[79.9663]SEEDDTEGFSER	1	2FiCAR1	13407.3	14549.9
sp|Q9Y3T9|NOC2L_HUMAN	DLFDLNS[79.9663]SEEDDTEGFSER	1	3FiCAR1	15692.5
sp|Q9NYF8|BCLF1_HUMAN	DLFDYS[79.9663]PPLHK	1	2FiCAR1	21301.1	18710.7
sp|Q9NYF8|BCLF1_HUMAN	DLFDYS[79.9663]PPLHK	1	3FiCAR1	16120.2
sp|Q96S90|LYSM1_HUMAN	DLFNGLDS[79.9663]EEEKDGEEKVHPSNSEVWPHSTER	1	2FiCAR1	17469	15874.4
sp|Q96S90|LYSM1_HUMAN	DLFNGLDS[79.9663]EEEKDGEEKVHPSNSEVWPHSTER	1	3FiCAR1	14279.8
sp|Q9BTK6|PAGR1_HUMAN	DLFSLDSEDPSPAS[79.9663]PPLR	1	2FiCAR1	195356	178038
sp|Q9BTK6|PAGR1_HUMAN	DLFSLDSEDPSPAS[79.9663]PPLR	1	3FiCAR1	160719
sp|Q15762|CD226_HUMAN	DLFTES[79.9663]WDTQK	1	2FiCAR1	5959.68	6137.1
sp|Q15762|CD226_HUMAN	DLFTES[79.9663]WDTQK	1	3FiCAR1	6314.52
sp|Q15762|CD226_HUMAN	DLFTES[79.9663]WDTQKAPNNYR	1	2FiCAR1	11312	17180.2
sp|Q15762|CD226_HUMAN	DLFTES[79.9663]WDTQKAPNNYR	1	3FiCAR1	23048.3
sp|O60763|USO1_HUMAN	DLGHPVEEEDELES[79.9663]GDQEDEDDESEDPGKDLDHI	1	2FiCAR1	21295.3	23411.7
sp|O60763|USO1_HUMAN	DLGHPVEEEDELES[79.9663]GDQEDEDDESEDPGKDLDHI	1	3FiCAR1	25528.1
sp|P78364|PHC1_HUMAN	DLGNPNTAPPTPELHGINPVFLSSNPS[79.9663]R	1	2FiCAR1	31665.8	30215.1
sp|P78364|PHC1_HUMAN	DLGNPNTAPPTPELHGINPVFLSSNPS[79.9663]R	1	3FiCAR1	28764.3
sp|P41236|IPP2_HUMAN	DLHDDDEDEEMLETADGESM[15.9949]NTEESNQGSTPSDQQQNK		2FiCAR1	21887.1	14884
sp|P41236|IPP2_HUMAN	DLHDDDEDEEMLETADGESM[15.9949]NTEESNQGSTPSDQQQNK		3FiCAR1	7880.87
sp|P41236|IPP2_HUMAN	DLHDDDEDEEMLETADGESMNTEESNQGSTPSDQQQNK		2FiCAR1	18721.5	17481.5
sp|P41236|IPP2_HUMAN	DLHDDDEDEEMLETADGESMNTEESNQGSTPSDQQQNK		3FiCAR1	16241.5
sp|Q9BZF1|OSBL8_HUMAN	DLHQPSLSPAS[79.9663]PHSQGFER	1	2FiCAR1	15728.5	20752.5
sp|Q9BZF1|OSBL8_HUMAN	DLHQPSLSPAS[79.9663]PHSQGFER	1	3FiCAR1	25776.5
sp|Q5JRA6|TGO1_HUMAN	DLLPSGSRDEPPPASQSTSQDC[57.0215]SQALKQS[79.9663]P	1	2FiCAR1	29110.3	39277.7
sp|Q5JRA6|TGO1_HUMAN	DLLPSGSRDEPPPASQSTSQDC[57.0215]SQALKQS[79.9663]P	1	3FiCAR1	49445.2
sp|Q13541|4EBP1_HUMAN	DLPTIPGVT[79.9663]SPSSDEPPMEASQSHLR	1	2FiCAR1	53239.9	41316.7
sp|Q13541|4EBP1_HUMAN	DLPTIPGVT[79.9663]SPSSDEPPMEASQSHLR	1	3FiCAR1	29393.4
sp|Q13541|4EBP1_HUMAN	DLPTIPGVTS[79.9663]PSSDEPPMEASQSHLR	1	2FiCAR1	53120.1	42429.7
sp|Q13541|4EBP1_HUMAN	DLPTIPGVTS[79.9663]PSSDEPPMEASQSHLR	1	3FiCAR1	31739.3
sp|Q9P2D0|IBTK_HUMAN	DLQS[79.9663]PDFTTGFHSDKIEAK	1	2FiCAR1	45566.6	52027.8
sp|Q9P2D0|IBTK_HUMAN	DLQS[79.9663]PDFTTGFHSDKIEAK	1	3FiCAR1	58489
sp|P49116|NR2C2_HUMAN	DLRS[79.9663]PLIATPTFVADKDGAR	1	2FiCAR1	23207.2	21320.8
[truncated: 13,751 more rows]

## Sheet: Combined_peptides
ProteinName	PeptideSequence	Phosphorylation (79.9663)	Average intensity in mock	Average intensity in FiCAR1
sp|P31946|1433B_HUMAN	DNLTLWTS[79.9663]ENQGDEGDAGEGEN	1		1599.79
sp|Q14671|PUM1_HUMAN	SESGGLGVSMVEYVLS[79.9663]SSPGDSC[57.0215]LR	1		1789
sp|P50991|TCPD_HUMAN	TDM[15.9949]DNQIVVSDYAQMDR			2526.05
sp|P42704|LPPRC_HUMAN	AKYESDMVTGGYAALINLC[57.0215]C[57.0215]R			2707.81
sp|P11940|PABP1_HUMAN	ALYDTFSAFGNILSC[57.0215]K			2785.6
sp|Q9H089|LSG1_HUMAN	VIFWSALAGAIPLNGDS[79.9663]EEEANRDDR	1		2848.51
sp|P35579|MYH9_HUMAN	TEMEDLMSSKDDVGKSVHELEK			2901.78
sp|P11021|BIP_HUMAN	ITITNDQNR			2904.8
sp|Q86VR2|RETR3_HUMAN	GFLRS[79.9663]PS[79.9663]SDLDTDAEGDDFELLDQSELSQLDPASSR	1		2906.42
sp|P09651|ROA1_HUMAN	NQGGYGGSSSSSSYGS[79.9663]GR	1		2974.42
sp|Q5C9Z4|NOM1_HUMAN	AQEAEAQS[79.9663]EDDDEDT[79.9663]EEEQGEEKEKGAQEK	1		3029.18
sp|P19623|SPEE_HUMAN	AAFVLPEFAR			3125.77
sp|P49916|DNLI3_HUMAN	LATKS[79.9663]SPVKVGEK	1		3209.04
sp|Q14527|HLTF_HUMAN	TAVQYIESS[79.9663]DS[79.9663]EEIETSELPQK	1		3292.39
sp|Q01082|SPTB2_HUMAN	DLDDFQSWLSR			3311.19
sp|Q1ED39|KNOP1_HUMAN	ESGVAGDPWKEETDT[79.9663]DLEVVLEK	1		3316.16
sp|Q9HCS7|SYF1_HUMAN	DFTQVFDSYAQFEESMIAAK			3387.14
sp|P39687|AN32A_HUMAN	SLDLFNC[57.0215]EVTNLNDYRENVFK			3451.83
sp|P55884|EIF3B_HUMAN	TEPAAEAEAAS[79.9663]GPS[79.9663]ESPSPPAAEELPGSHAEPPVPAQGEAPGEQAR	1		3453.49
sp|Q6P3S1|DEN1B_HUMAN	VSS[79.9663]SGLTDSLFILK	1		3463.87
sp|P27987|IP3KB_HUMAN	GYLPC[57.0215]GMPGS[79.9663]GEPEVGKRPEETTVS[79.9663]VQSAESSDSLSWS[79.9663]R	1		3468.77
sp|Q8IWV1|LAX1_HUMAN	IFS[79.9663]TESLLSR	1		3503.95
sp|Q86XR8|CEP57_HUMAN	HS[79.9663]SSPYVVYPSDKPFLNSDLRR	1		3543.6
sp|Q15691|MARE1_HUMAN	LTVEDLEKERDFYFGK			3547.61
sp|Q92900|RENT1_HUMAN	TFAVDETSVSGYIYHK			3581.74
sp|Q16637|SMN_HUMAN	RGT[79.9663]GQS[79.9663]DDSDIWDDTALIK	1		3614.65
sp|Q9HCM1|RESF1_HUMAN	SFS[79.9663]ADGFEMLQNPVKDSK	1		3677.15
sp|O75475|PSIP1_HUMAN	TGVT[79.9663]STSDS[79.9663]EEEGDDQEGEKKR	1		3678.69
sp|Q99729|ROAA_HUMAN	EVYQQQQYGS[79.9663]GGR	1		3715.74
sp|P23246|SFPQ_HUMAN	LFVGNLPADITEDEFKR			3739.09
sp|P78345|RPP38_HUMAN	IEDSGENLETEPLES[79.9663]QDRELLDTSFEDLSKPK	1		3821.75
sp|Q15008|PSMD6_HUMAN	QAAELFLDTVSTFTSYELMDYK			3868.92
sp|P08670|VIME_HUMAN	LQEEMLQREEAENTLQSFRQDVDNASLAR			3943.14
sp|Q15154|PCM1_HUMAN	YMS[79.9663]QM[15.9949]SVPEQAELEKLK	1		3962.16
sp|Q99638|RAD9A_HUMAN	SLFFGSILAPVRS[79.9663]PQGPSPVLAEDSEGEG	1		3962.34
sp|Q13263|TIF1B_HUMAN	DC[57.0215]QLNAHKDHQYQFLEDAVR			4000.02
sp|Q16222|UAP1_HUMAN	DQDQLQAWESEGLFQISQNK			4016.87
sp|P56537|IF6_HUMAN	ASFENNC[57.0215]EIGC[57.0215]FAK			4020
sp|Q96EV2|RBM33_HUMAN	RAADEDWDS[79.9663]ELEDDLLGEDLLSGKK	1		4029.05
sp|P43243|MATR3_HUMAN	C[57.0215]RDDSFFGETSHNYHKFDSEYER			4035.33
sp|Q99614|TTC1_HUMAN	SNEDVNSSELDEEYLIELEKNMSDEEKQK			4096.09
sp|P31943|HNRH1_HUMAN	EGRPSGEAFVELES[79.9663]EDEVK	1		4102.32
sp|P20700|LMNB1_HUMAN	MRIESLSSQLSNLQK			4111.13
sp|Q12888|TP53B_HUMAN	LITSEEERS[79.9663]PAK	1		4157.85
sp|Q8N283|ANR35_HUMAN	TQAAAYLDLENQIR			4203.09
sp|Q15154|PCM1_HUMAN	INFS[79.9663]DLDQR	1		4226.86
sp|Q92614|MY18A_HUMAN	DLAQINDLQAQLEEANKEKQELQEK			4265.81
sp|Q8NFW8|NEUA_HUMAN	AALDSGAFQSVWVSTDHDEIENVAK			4284.67
sp|P56192|SYMC_HUMAN	NNSELLNNLGNFINR			4295.58
sp|Q13043|STK4_HUMAN	EVDQDDEENS[79.9663]EEDEM[15.9949]DSGTMVR	1		4303.82
sp|P02769|ALBU_BOVIN	TC[57.0215]VADESHAGC[57.0215]EK			4321.44
sp|Q15418|KS6A1_HUMAN	AY[79.9663]SFC[57.0215]GTVEYMAPEVVNR	1		4324.19
sp|Q9NUV9|GIMA4_HUMAN	AQLLGLIQR			4327.52
sp|O75592|MYCB2_HUMAN	S[79.9663]YSVVASEYDKQHSILPAR	1		4377.07
sp|O75475|PSIP1_HUMAN	TLNGGSDAQDGNQPQHNGESNEDSKDNHEASTK			4395.61
sp|P62857|RS28_HUMAN	EGDVLTLLESER			4435.7
sp|Q14789|GOGB1_HUMAN	QAS[79.9663]PETSAS[79.9663]PDGSQNLVYETELLR	1		4483.89
sp|P34932|HSP74_HUMAN	NVVFVDMGHSAYQVSVC[57.0215]AFNR			4527.65
sp|Q15024|EXOS7_HUMAN	VLEDEEGS[79.9663]KDIELSDDPYDC[57.0215]IR	1		4547.21
sp|P04075|ALDOA_HUMAN	FSHEEIAMATVTALR			4554.08
sp|Q9UQ35|SRRM2_HUMAN	S[79.9663]GSSPGLRDGS[79.9663]GTPSR	1		4601.09
sp|P36578|RL4_HUMAN	FC[57.0215]IWTESAFR			4605.71
sp|P19338|NUCL_HUMAN	TEADAEKTFEEKQGTEIDGR			4616.76
sp|Q8WU39|MZB1_HUMAN	TC[57.0215]LHYLGEFGEDQIYEAHQQGR			4625.19
sp|Q92530|PSMF1_HUMAN	IVSGIITPIHEQWEKANVS[79.9663]SPHREFPPATAR	1		4657.77
sp|Q76I76|SSH2_HUMAN	LGYLDLC[57.0215]KDC[57.0215]LPEREPASC[57.0215]ES[79.9663]PHLK	1		4667.94
sp|Q9BW19|KIFC1_HUMAN	ERTQTLDQENQQLQDQLRDAQQQVK			4728.42
sp|Q08379|GOGA2_HUMAN	EGS[79.9663]PRDNPTAQQIMQLLR	1		4772.04
sp|P62873|GBB1_HUMAN	VSC[57.0215]LGVTDDGMAVATGSWDSFLK			4777.69
sp|Q9Y617|SERC_HUMAN	ALELNMLSLK			4780.68
sp|O95782|AP2A1_HUMAN	YLALESMC[57.0215]TLASSEFSHEAVK			4782.48
sp|P31939|PUR9_HUMAN	AFTHTAQYDEAISDYFR			4783.13
sp|Q14980|NUMA1_HUMAN	AVQAQGGESQQEAQR			4791.68
sp|Q5JSH3|WDR44_HUMAN	GKELSDQATAS[79.9663]PIVAR	1		4795.65
sp|P49411|EFTU_HUMAN	GITINAAHVEYSTAAR			4799.31
sp|Q06587|RING1_HUMAN	LHNQQALSSS[79.9663]IEEGLR	1		4806
sp|Q76I76|SSH2_HUMAN	LGYLDLC[57.0215]KDC[57.0215]LPEREPAS[79.9663]C[57.0215]ESPHLK	1		4816.84
sp|Q9ULM3|YETS2_HUMAN	ISTASQVSQGTGS[79.9663]PVPK	1		4822.63
sp|P78347|GTF2I_HUMAN	STTQANRMS[79.9663]VDAVEIETLRK	1		4851.02
sp|O94915|FRYL_HUMAN	S[79.9663]TGQLNLSTSPINSSSYLGYNSNAR	1		4967.51
sp|Q00059|TFAM_HUMAN	NLSDS[79.9663]EKELYIQHAK	1		5002.67
sp|O75122|CLAP2_HUMAN	SPANWSS[79.9663]PLTS[79.9663]PTNTSQNTLSPSAFDYDTENMNSEDIYSSLR	1		5007.15
sp|P02656|APOC3_HUMAN	DALSSVQESQVAQQAR			5033.94
sp|Q8WWI1|LMO7_HUMAN	SHS[79.9663]PSASQSGSQLR	1		5079.12
sp|P62258|1433E_HUMAN	LAEQAERYDEMVESMKK			5097.31
sp|Q00610|CLH1_HUMAN	LAELEEFINGPNNAHIQQVGDRC[57.0215]YDEK			5102.36
sp|P60709|ACTB_HUMAN	HQGVMVGM[15.9949]GQK			5110.56
sp|P51991|ROA3_HUMAN	GFGFVTYSC[57.0215]VEEVDAAM[15.9949]C[57.0215]ARPHK			5143.5
sp|P45880|VDAC2_HUMAN	VNNSSLIGVGYTQTLRPGVK			5158.77
sp|Q13247|SRSF6_HUMAN	LIVENLS[79.9663]SR	1		5162.39
sp|P25398|RS12_HUMAN	LVEALC[57.0215]AEHQINLIK			5163.69
sp|P49815|TSC2_HUMAN	STS[79.9663]LNERPK	1		5168.57
sp|Q9NR31|SAR1A_HUMAN	LVFLGLDNAGK			5179.47
sp|P49368|TCPG_HUMAN	TAVETAVLLLR			5180.95
sp|Q13813|SPTN1_HUMAN	LQTASDESYKDPTNIQSK			5186.62
sp|Q9H0A0|NAT10_HUMAN	TLSDDLDEAAKEFQEK			5196.68
sp|P78559|MAP1A_HUMAN	LC[57.0215]SQYGTPVFSAPGHALHPGEPALGEAEERC[57.0215]LS[79.9663]PDDSTVK	1		5198.56
sp|O15056|SYNJ2_HUMAN	LLNNTWLSKS[79.9663]SDPLDSGTR	1		5215.96
sp|Q13151|ROA0_HUMAN	GDVAEGDLIEHFSQFGTVEK			5219.2
sp|Q16566|KCC4_HUMAN	LGS[79.9663]ASSSHGSIQESHKASRDPS[79.9663]PIQDGNEDM[15.9949]K	1		5221.53
sp|Q6NT76|HMBX1_HUMAN	SYS[79.9663]FEASEEDLDVDDKVEELMR	1		5222.26
sp|Q9UKV3|ACINU_HUMAN	HSTPHAAFQPNSQIGEEMSQNSFIK			5228.38
sp|P26599|PTBP1_HUMAN	GSDELFSTC[57.0215]VTNGPFIMSSNSASAANGNDSK			5256.55
sp|Q07955|SRSF1_HUMAN	EAGDVC[57.0215]YADVYRDGTGVVEFVRK			5300.17
sp|Q99873|ANM1_HUMAN	KVIGIEC[57.0215]SSISDYAVK			5309.76
sp|P10398|ARAF_HUMAN	GSPSPAS[79.9663]VSSGRKSPHSK	1		5320.09
sp|O15014|ZN609_HUMAN	RGS[79.9663]QNSSEHRPPASSTSEDVK	1		5328.32
sp|P68032|ACTC_HUMAN	YPIEHGIITNWDDM[15.9949]EK			5330.32
sp|Q96B97|SH3K1_HUMAN	SSLRETTGSES[79.9663]DGGDSSSTK	1		5335.38
sp|P51532|SMCA4_HUMAN	DSDAGSST[79.9663]PTTSTR	1	5808.25	5351.85
sp|O15417|TNC18_HUMAN	ERALS[79.9663]PGLEESGLGLLAR	1		5358.09
sp|P49588|SYAC_HUMAN	YNYHLDSSGSYVFENTVATVMALR			5360.92
sp|P84095|RHOG_HUMAN	YLEC[57.0215]SALQQDGVKEVFAEAVR			5370.1
sp|Q9Y490|TLN1_HUMAN	TEDSGLQTQVIAAATQC[57.0215]ALSTSQLVAC[57.0215]TK			5389.72
sp|P31146|COR1A_HUMAN	DAGPLLISLK			5394.16
sp|Q9UBB4|ATX10_HUMAN	NLTEDNSQNQDLIAK			5434.17
sp|Q01082|SPTB2_HUMAN	SQNIVTDSSSLSAEAIR			5435.97
sp|Q9HAW4|CLSPN_HUMAN	NFVFHT[79.9663]LSPVKAEAAKESSK	1		5437.23
sp|P00338|LDHA_HUMAN	ITVVGVGAVGMAC[57.0215]AISILM[15.9949]K			5444.8
sp|P09874|PARP1_HUMAN	SDAYYC[57.0215]TGDVTAWTK			5453.04
sp|Q9H3N1|TMX1_HUMAN	VEEEQEADEEDVS[79.9663]EEEAESKEGTNK	1		5465.83
sp|P29375|KDM5A_HUMAN	VLDIPSKYDWSGAEES[79.9663]DDENAVC[57.0215]AAQNC[57.0215]QRPC[57.0215]K	1		5468.41
sp|P53396|ACLY_HUMAN	DGVYVLDLAAK			5486.96
sp|P62424|RL7A_HUMAN	KTC[57.0215]TTVAFTQVNSEDKGALAK			5507.89
sp|P46100|ATRX_HUMAN	SKQSETVDQNS[79.9663]DSDEMLAILK	1		5517.82
sp|Q63HN8|RN213_HUMAN	DFATPS[79.9663]LHTSDQSPGKHMVTMDGVREEDLAPFSLR	1		5527.7
sp|Q96KP4|CNDP2_HUMAN	NVMLLPVGSADDGAHSQNEK			5544.58
sp|Q6WKZ4|RFIP1_HUMAN	KHLFS[79.9663]STENLAAGSWKEPAEGGGLSSDR	1		5554.56
sp|Q9Y2X3|NOP58_HUMAN	TQLYEYLQNR			5555.2
sp|Q13435|SF3B2_HUMAN	KIEEAMDGSET[79.9663]PQLFTVLPEKR	1		5564.2
sp|Q16777|H2A2C_HUMAN	VGAGAPVYM[15.9949]AAVLEYLTAEILELAGNAAR			5568.01
sp|Q5VST6|AB17B_HUMAN	LKQFVS[79.9663]QELVNL	1		5577.05
sp|P52732|KIF11_HUMAN	LNC[57.0215]FLEQDLKLDIPTGT[79.9663]TPQRK	1		5579.61
sp|Q12888|TP53B_HUMAN	EGDIIPPLTGAT[79.9663]PPLIGHLK	1		5582.68
sp|P26038|MOES_HUMAN	TQEQLALEMAELTAR			5592.26
sp|P09211|GSTP1_HUMAN	DQQEAALVDMVNDGVEDLR			5593.13
sp|Q9UJU2|LEF1_HUMAN	IFAEIS[79.9663]HPEEEGDLADIK	1		5596.9
sp|Q8WWY3|PRP31_HUMAN	S[79.9663]SGTASSVAFT[79.9663]PLQGLEIVNPQAAEKK	1		5599.12
sp|P53999|TCP4_HUMAN	SKELVSSS[79.9663]SSGSDSDSEVDKK	1		5623.41
sp|Q6GPH4|XAF1_HUMAN	RC[57.0215]S[79.9663]QC[57.0215]GILLPLPILNQHQEK	1		5625.98
sp|Q9UPN4|CP131_HUMAN	S[79.9663]GSPRPTEPTDFLMLFEGS[79.9663]PSGK	1		5634.73
sp|Q15742|NAB2_HUMAN	SFSPKS[79.9663]PLELGEKLS[79.9663]PLPGGPGAGDPR	1		5656.26
sp|P35579|MYH9_HUMAN	KM[15.9949]QQNIQELEEQLEEEESAR			5662.52
sp|Q9NYF8|BCLF1_HUMAN	RFT[79.9663]DEESRVFLLDR	1		5669.97
sp|Q9UPU5|UBP24_HUMAN	T[79.9663]ISAQDTLAYATALLNEK	1		5677.04
sp|Q13151|ROA0_HUMAN	GFGFVYFQNHDAADKAAVVK			5677.86
sp|Q92804|RBP56_HUMAN	AAIDWFDGKEFHGNIIK			5683.3
sp|P47755|CAZA2_HUMAN	IVEAAENEYQTAISENYQTMSDTTFK			5704.66
sp|O15143|ARC1B_HUMAN	C[57.0215]SQFC[57.0215]TTGMDGGMSIWDVK			5705.74
sp|P30101|PDIA3_HUMAN	ELSDFISYLQR			5723.43
sp|P30305|MPIP2_HUMAN	SKS[79.9663]LC[57.0215]HDEIENLLDSDHRELIGDYSK	1		5728.06
sp|P04439|HLAA_HUMAN	FIAVGYVDDTQFVR			5728.29
sp|Q2KHR3|QSER1_HUMAN	S[79.9663]NSRLEDQVIGVALQASK	1		5730.97
sp|P07437|TBB5_HUMAN	YLTVAAVFR			5741.26
sp|Q96JY6|PDLI2_HUMAN	QSSS[79.9663]FRLLQEALEAEER	1		5754.3
sp|Q9Y4B4|ARIP4_HUMAN	HSASS[79.9663]PKAPDPEGLARPVS[79.9663]PDS[79.9663]PEIISELQQYADVAAAR	1		5754.35
sp|Q15651|HMGN3_HUMAN	EGTAPSENGETKAEEAQKTESVDNEGE			5763.34
sp|P49792|RBP2_HUMAN	NLFASFPTEESSINYTFKT[79.9663]PEKAK	1		5772.23
sp|P09429|HMGB1_HUMAN	KLGEMWNNTAADDKQPYEK			5781.35
sp|Q5JTH9|RRP12_HUMAN	SEAPET[79.9663]PMEEEAELVLTEK	1		5782.57
sp|P05388|RLA0_HUMAN	EESEES[79.9663]DEDMGFGLFD	1		5789.44
sp|P35579|MYH9_HUMAN	ELEDATETADAMNREVS[79.9663]SLKNK	1		5810.84
sp|Q13435|SF3B2_HUMAN	KIEEAMDGS[79.9663]ETPQLFTVLPEKR	1		5811.3
sp|P11142|HSP7C_HUMAN	LDKSQIHDIVLVGGSTR			5811.54
sp|P07237|PDIA1_HUMAN	EADDIVNWLK			5813.82
sp|Q14978|NOLC1_HUMAN	VADNS[79.9663]FDAKR	1		5817.25
sp|P46777|RL5_HUMAN	VGLTNYAAAYC[57.0215]TGLLLAR		18701.2	5828.15
sp|P49815|TSC2_HUMAN	S[79.9663]SSSPELQTLQDILGDPGDKADVGRLS[79.9663]PEVK	1		5835.43
sp|Q9UNP9|PPIE_HUMAN	TLEENKEEEGSEPPKAETQEGEPIAK			5835.75
sp|Q9UKX7|NUP50_HUMAN	NSESESNKVAAETQSPSLFGSTK			5843.84
sp|Q5T1M5|FKB15_HUMAN	S[79.9663]SLSGDEEDELFKGATLK	1		5851.15
sp|Q9UKS7|IKZF2_HUMAN	GHDEGS[79.9663]SLEEPLIESSEVADNRK	1		5854.43
sp|P50402|EMD_HUMAN	n[42.0106]MDNYADLS[79.9663]DTELTTLLRR	1		5855.19
sp|P98171|RHG04_HUMAN	QVVGAGLQTAGESGSSPEGLLAS[79.9663]ELVHRPEPC[57.0215]TSPEAM[15.9949]GPSGHR	1		5866.34
sp|Q14186|TFDP1_HUMAN	VETPVSYVGEDDEEDDDFNENDEDD			5872.49
sp|P32519|ELF1_HUMAN	QNELLEPNS[79.9663]F	1		5884.09
sp|Q9P275|UBP36_HUMAN	RGS[79.9663]SSSSPEHSASSDSTKAPQTPR	1		5886.48
sp|Q9Y5T5|UBP16_HUMAN	TVEDEDQDS[79.9663]EEEKDNDSYIKER	1		5888.38
sp|P09651|ROA1_HUMAN	IFVGGIKEDTEEHHLRDYFEQYGK			5889.18
sp|Q96EZ8|MCRS1_HUMAN	GDQVLNFS[79.9663]DAEDLIDDSKLK	1		5893.59
sp|Q9H0E3|SP130_HUMAN	KQQHVISTEEGDM[15.9949]METNS[79.9663]T[79.9663]DDEKSTAK	1		5902.17
sp|Q92793|CBP_HUMAN	SIS[79.9663]PSALQDLLR	1		5907.82
sp|Q00610|CLH1_HUMAN	LASTLVHLGEYQAAVDGAR			5912.98
sp|Q9UBS4|DJB11_HUMAN	FQMTQEVVC[57.0215]DEC[57.0215]PNVK			5916.35
sp|Q14004|CDK13_HUMAN	IKIEHAPS[79.9663]PSSGGTLKNDK	1		5919.51
sp|Q9Y3Y2|CHTOP_HUMAN	TKGHLDAELDAYMAQT[79.9663]DPETND	1		5926.27
sp|Q9Y2K7|KDM2A_HUMAN	LQAITASSANLRHS[79.9663]PR	1		5931.99
sp|Q14697|GANAB_HUMAN	FGAVWTGDNTAEWDHLK			5937.08
sp|P08240|SRPRA_HUMAN	GTGSGGQLQDLDC[57.0215]S[79.9663]SSDDEGAAQNSTKPSATK	1		5949.44
sp|P06744|G6PI_HUMAN	VWYVSNIDGTHIAK			5951.83
sp|Q9NTJ3|SMC4_HUMAN	LLEENVSAFKTEYDAVAEK			5952.35
sp|Q9ULV3|CIZ1_HUMAN	ASC[57.0215]SSQQEFQDHMSEPQHQQR			5957.54
sp|Q8IZ21|PHAR4_HUMAN	AHS[79.9663]LLFENSDSFSEDSSTLGR	1		5957.64
sp|O00629|IMA3_HUMAN	VQNTSLEAIVQNASSDNQGIQLSAVQAAR			5960.46
sp|P55209|NP1L1_HUMAN	NVDLLSDMVQEHDEPILK			5960.68
sp|Q13541|4EBP1_HUMAN	NSPVTKT[79.9663]PPRDLPTIPGVT[79.9663]SPSSDEPPMEASQSHLR	1		5985.13
sp|P49815|TSC2_HUMAN	TDAY[79.9663]S[79.9663]RSSSVSS[79.9663]QEEKSLHAEELVGR	1		6003.39
sp|P46781|RS9_HUMAN	LFEGNALLR			6009.3
sp|Q9HAW0|BRF2_HUMAN	RIC[57.0215]PVPPVS[79.9663]TVTGDENISDSEIEQYLR	1		6018.28
sp|Q9NP61|ARFG3_HUMAN	SVISHSVTSDMQTIEQES[79.9663]PIMAKPR	1		6031.64
sp|O00571|DDX3X_HUMAN	KGADSLEDFLYHEGYAC[57.0215]TSIHGDR			6034.35
sp|P60842|IF4A1_HUMAN	DFTVSAMHGDMDQKER			6037.72
sp|Q8N5W9|RFLB_HUMAN	FLSSVELEAAELPGSDDLS[79.9663]DEC[57.0215]	1		6058.94
sp|P30086|PEBP1_HUMAN	GNDISSGTVLSDYVGSGPPKGTGLHR			6061.05
sp|Q8IY17|PLPL6_HUMAN	LFPSPGLPTRT[79.9663]SPVR	1		6061.42
sp|Q07021|C1QBP_HUMAN	VEEQEPELTSTPNFVVEVIKNDDGKK			6064.39
sp|P35998|PRS7_HUMAN	FDDGAGGDNEVQR			6070.45
sp|Q96RS0|TGS1_HUMAN	DRPHAS[79.9663]GTDGDESEEDPPEHKPSK	1		6072.74
sp|Q86U86|PB1_HUMAN	AAQQQQPSAS[79.9663]PR	1		6073.32
sp|Q9BZH6|WDR11_HUMAN	NFPTITALEWSPSHNLKS[79.9663]LR	1		6083.2
sp|Q02543|RL18A_HUMAN	EYRDLTTAGAVTQC[57.0215]YR			6083.95
sp|P35579|MYH9_HUMAN	EQADFAIEALAK			6084.4
sp|Q969R2|OSBP2_HUMAN	VM[15.9949]NTHS[79.9663]DDS[79.9663]GDDDEATTPADKSELHHTLK	1		6091.84
sp|Q9ULH7|MRTFB_HUMAN	MTNNEDS[79.9663]LSPTSSTLSNLELDAAEKDRK	1		6099.08
sp|Q13586|STIM1_HUMAN	DLT[79.9663]HSDSESSLHMSDR	1		6106.07
sp|Q5UIP0|RIF1_HUMAN	C[57.0215]VWS[79.9663]PLAS[79.9663]PSTSILKR	1		6117.35
sp|Q13363|CTBP1_HUMAN	DVATVAFC[57.0215]DAQSTQEIHEK			6117.42
sp|P23588|IF4B_HUMAN	T[79.9663]GSESSQTGTSTTSSR	1		6131.39
sp|P39748|FEN1_HUMAN	QLQQAQAAGAEQEVEK			6135.58
sp|P61978|HNRPK_HUMAN	GSDFDC[57.0215]ELR			6136.21
sp|Q29RF7|PDS5A_HUMAN	IIS[79.9663]VTPVKNIDPVKNK	1		6136.63
sp|Q15762|CD226_HUMAN	DLFTES[79.9663]WDTQK	1		6137.1
sp|Q12789|TF3C1_HUMAN	NLS[79.9663]EEGLLR	1		6141.19
sp|Q06830|PRDX1_HUMAN	ATAVM[15.9949]PDGQFKDISLSDYK			6153.22
sp|Q86V81|THOC4_HUMAN	QLPDKWQHDLFDSGFGGGAGVETGGK			6158.41
sp|P38646|GRP75_HUMAN	TTPSVVAFTADGER			6161.84
sp|O75791|GRAP2_HUMAN	GGS[79.9663]LDINDGHC[57.0215]GTGLGSEMNAALMHR	1		6170.57
sp|Q14155|ARHG7_HUMAN	MS[79.9663]GFIYQGKLPTTGMTITKLEDSENHR	1		6171.6
sp|O60763|USO1_HUMAN	SSQTSGTNEQSSAIVSAR			6187.83
sp|Q7Z569|BRAP_HUMAN	TTLASAVAC[57.0215]LEGKS[79.9663]PGEK	1		6192.98
sp|Q13131|AAPK1_HUMAN	DFYLATS[79.9663]PPDSFLDDHHLTRPHPER	1		6196.41
sp|Q5T6F2|UBAP2_HUMAN	AINILLEGNSDTTSWETVGC[57.0215]K			6202.66
sp|P22059|OSBP1_HUMAN	TGSNIS[79.9663]GASSDISLDEQYKHQLEETKK	1		6204.03
sp|Q9UM82|SPAT2_HUMAN	S[79.9663]VDAYDSYWESR	1		6204.38
sp|Q9HB58|SP110_HUMAN	STS[79.9663]VTNDKLTSK	1		6231.9
sp|P00813|ADA_HUMAN	IAYEFVEMK			6232.74
sp|Q06210|GFPT1_HUMAN	GYDSAGVGFDGGNDKDWEANAC[57.0215]K			6241.18
sp|O43390|HNRPR_HUMAN	NLATTVTEEILEK			6246.02
sp|Q5T1M5|FKB15_HUMAN	S[79.9663]SLS[79.9663]GDEEDELFKGATLK	1		6247.88
sp|P35637|FUS_HUMAN	AAIDWFDGKEFSGNPIK			6251.79
sp|Q96S38|KS6C1_HUMAN	FLNRS[79.9663]PEESFDIKEVK	1		6256.71
sp|P11142|HSP7C_HUMAN	LLQDFFNGK			6262.88
sp|O75131|CPNE3_HUMAN	LKEASRS[79.9663]SPVEFEC[57.0215]INEK	1		6276.28
sp|Q7Z2W4|ZCCHV_HUMAN	FFQGSQEFLASASAS[79.9663]AERS[79.9663]C[57.0215]TPS[79.9663]PDQISHR	1		6286.7
sp|P62266|RS23_HUMAN	VANVSLLALYK			6287.79
sp|Q9P258|RCC2_HUMAN	VFSWGFGGYGR			6293.73
sp|Q9UK45|LSM7_HUMAN	GTSVVLIC[57.0215]PQDGMEAIPNPFIQQQDA			6302.45
sp|P42858|HD_HUMAN	S[79.9663]RSGSIVELIAGGGSSC[57.0215]S[79.9663]PVLSR	1		6307.11
sp|Q9Y2X7|GIT1_HUMAN	ARS[79.9663]M[15.9949]DSSDLSDGAVTLQEYLELKK	1		6317.72
sp|P20645|MPRD_HUMAN	SFESTVGQGSDTYIYIFR			6319.26
sp|P26038|MOES_HUMAN	AQS[79.9663]EAEKLAK	1		6323.93
sp|P02662|CASA1_BOVIN	YKVPQLEIVPNS[79.9663]AEERLHSMK	1		6330.45
sp|P48651|PTSS1_HUMAN	EKT[79.9663]YSEC[57.0215]EDGTYSPEISWHHR	1		6337.45
sp|P22695|QCR2_HUMAN	ATQQPFDVSAFNASYSDSGLFGIYTISQATAAGDVIK		4101.19	6350.68
sp|Q9UPN3|MACF1_HUMAN	AYHDLC[57.0215]DGSANQLQQLQSQLAHQTEQK			6356.23
sp|P27816|MAP4_HUMAN	LATNTS[79.9663]APDLKNVR	1		6367.72
sp|P49354|FNTA_HUMAN	HSTENDS[79.9663]PTNVQQ	1		6369.58
sp|P25398|RS12_HUMAN	DYGKESQAKDVIEEYFK			6381.71
sp|P19338|NUCL_HUMAN	TGISDVFAKNDLAVVDVR			6382.44
sp|P46777|RL5_HUMAN	YLMEEDEDAYKKQFSQYIK			6383.98
sp|P78371|TCPB_HUMAN	LGGSLADSYLDEGFLLDKK			6386.47
sp|Q14566|MCM6_HUMAN	n[42.0106]MDLAAAAEPGAGS[79.9663]QHLEVRDEVAEK	1		6388.89
sp|P52272|HNRPM_HUMAN	DKFNEC[57.0215]GHVLYADIK			6390.18
sp|Q8NDX5|PHC3_HUMAN	MDRT[79.9663]PPPPTLSPAAITVGR	1		6405.44
sp|P50579|MAP2_HUMAN	SALEDKERDEDDEDGDGDGDGATGK			6417.33
sp|Q7Z6E9|RBBP6_HUMAN	VTGTEGSSSTLVDYTSTSSTGGS[79.9663]PVRK	1		6420.82
sp|P38398|BRCA1_HUMAN	ENNS[79.9663]PEHLKDEVSIIQSMGYR	1		6421.29
sp|Q7Z2W4|ZCCHV_HUMAN	KNS[79.9663]NVDSSYLESLYQSC[57.0215]PR	1		6421.93
sp|O75122|CLAP2_HUMAN	GVTEAIQNFS[79.9663]FRSQEDM[15.9949]NEPLKR	1		6432.11
sp|P09651|ROA1_HUMAN	NQGGYGGSSSSSS[79.9663]YGSGR	1		6450.67
sp|O75446|SAP30_HUMAN	KGS[79.9663]DDDGGDSPVQDIDTPEVDLYQLQVNTLR	1		6453.23
sp|P07900|HS90A_HUMAN	TKPIWTRNPDDITNEEYGEFYK			6459.84
sp|O60711|LPXN_HUMAN	SGLAYC[57.0215]PNDYHQLFS[79.9663]PR	1		6474.12
sp|Q96T58|MINT_HUMAN	SVYAT[79.9663]M[15.9949]GDHENRSPVKEPVEQPR	1		6485.62
sp|Q5T200|ZC3HD_HUMAN	NTEESSS[79.9663]PVRK	1		6496.12
sp|Q5JSP0|FGD3_HUMAN	SC[57.0215]GETFNS[79.9663]ITK	1		6547.18
sp|P02769|ALBU_BOVIN	TVMENFVAFVDKC[57.0215]C[57.0215]AADDKEAC[57.0215]FAVEGPK		136018	6550
sp|Q6ULP2|AFTIN_HUMAN	C[57.0215]AHLC[57.0215]MDSVKT[79.9663]SDDEVGS[79.9663]PKEESR	1	11141.2	6557.47
sp|P08621|RU17_HUMAN	GGGGGQDNGLEGLGNDS[79.9663]RDMYMESEGGDGYLAPENGYLMEAAPE	1		6559.88
sp|Q9UPQ9|TNR6B_HUMAN	M[15.9949]GSPAPLLPGDLLGGGSDS[79.9663]I	1		6563.39
sp|P06400|RB_HUMAN	IIEVLC[57.0215]KEHEC[57.0215]NIDEVKNVYFK			6563.92
sp|Q9H1A4|APC1_HUMAN	KARPSET[79.9663]GSDDDWEYLLNSDYHQNVESHLLNR	1		6572.42
sp|Q96RS0|TGS1_HUMAN	GIGLDES[79.9663]ELDS[79.9663]EAELMR	1		6610.97
sp|P42684|ABL2_HUMAN	VPVLIS[79.9663]PTLK	1		6611.1
sp|Q92945|FUBP2_HUMAN	IGGDAATTVNNSTPDFGFGGQKR			6624.23
sp|P48634|PRC2A_HUMAN	RKQS[79.9663]SSEISLAVER	1		6625.29
sp|P35579|MYH9_HUMAN	HSQAVEELAEQLEQTK			6655.56
sp|P16401|H15_HUMAN	NGLSLAALKK			6656.41
sp|Q9UQ35|SRRM2_HUMAN	ELS[79.9663]NS[79.9663]PLRENS[79.9663]FGSPLEFR	1		6660.83
sp|Q9NYV4|CDK12_HUMAN	HS[79.9663]S[79.9663]ISPVRLPLNSSLGAELSRK	1		6663.77
sp|P04406|G3P_HUMAN	RVIISAPSADAPMFVMGVNHEKYDNSLK			6668.33
sp|Q00610|CLH1_HUMAN	SVNESLNNLFITEEDYQALR			6674.56
sp|O75170|PP6R2_HUMAN	C[57.0215]SS[79.9663]PVDTEC[57.0215]SHAEGSR	1		6679.7
sp|Q12986|NFX1_HUMAN	SQQTSFQSSPC[57.0215]NKS[79.9663]PK	1		6680.87
sp|Q15059|BRD3_HUMAN	KADTTTPTTSAITAS[79.9663]RSESPPPLSDPK	1		6681.51
sp|Q14558|KPRA_HUMAN	LGLAVIHGEAQC[57.0215]TELDM[15.9949]DDGRHS[79.9663]PPMVK	1		6699.2
sp|Q08J23|NSUN2_HUMAN	NNS[79.9663]GEEFDC[57.0215]AFR	1		6701.3
sp|Q6VMQ6|MCAF1_HUMAN	S[79.9663]KSEDMDNVQSK	1		6714.13
sp|P40763|STAT3_HUMAN	SQGDMQDLNGNNQSVTR			6728.22
sp|Q9C0B1|FTO_HUMAN	C[57.0215]QLALQNVC[57.0215]DDVDNDDVSLK			6728.79
sp|Q8WYJ6|SEPT1_HUMAN	QS[79.9663]ATEIPLPMLPLADTEK	1		6740.39
sp|P41227|NAA10_HUMAN	GLAAEDSGGDSKDLSEVSETTEST[79.9663]DVKDSS[79.9663]EAS[79.9663]DSAS	1		6742.47
sp|Q00610|CLH1_HUMAN	TSIDAYDNFDNISLAQR			6749.12
sp|Q13428|TCOF_HUMAN	AASAPAKES[79.9663]PR	1		6757.26
sp|Q9P2E9|RRBP1_HUMAN	DAQDVQASQAEADQQQTR			6760.98
sp|P50991|TCPD_HUMAN	KLGGTIDDC[57.0215]ELVEGLVLTQK			6765.16
sp|Q9UKM9|RALY_HUMAN	VFIGNLNTAIVK			6777.33
sp|P23634|AT2B4_HUMAN	TQDGVALEIQPLNSQEGIDNEEKDKK			6777.68
sp|Q5TKA1|LIN9_HUMAN	SRLFS[79.9663]DEDDRQINTR	1		6791.27
sp|O15144|ARPC2_HUMAN	YFQFQEEGKEGENR			6794.98
sp|P47756|CAPZB_HUMAN	STLNEIYFGK			6817.6
sp|Q96B01|R51A1_HUMAN	KPVNYSQFDHS[79.9663]DS[79.9663]DDDFVSATVPLNKK	1		6820.29
sp|Q53GL0|PKHO1_HUMAN	C[57.0215]AS[79.9663]LEEILSQR	1		6821.33
sp|P10809|CH60_HUMAN	GQKC[57.0215]EFQDAYVLLSEK			6825.34
sp|P46940|IQGA1_HUMAN	SNQQLENDLNLMDIK			6828.7
sp|Q9NYF8|BCLF1_HUMAN	S[79.9663]GSSPKWTHDKYQGDGIVEDEEETMENNEEK	1		6829.09
sp|Q9UIG0|BAZ1B_HUMAN	S[79.9663]QPKAPPVDDAEVDELVLQTKR	1		6830.5
sp|Q08379|GOGA2_HUMAN	C[57.0215]EAPDANQQLQQAMEER			6834.98
sp|P14324|FPPS_HUMAN	VLTEDEMGHPEIGDAIAR			6857.17
sp|P60842|IF4A1_HUMAN	VLITTDLLAR			6869.26
sp|Q00059|TFAM_HUMAN	NLS[79.9663]DSEKELYIQHAKEDETR	1		6877.23
sp|P26641|EF1G_HUMAN	ALIAAQYSGAQVR			6877.54
sp|Q969K3|RNF34_HUMAN	VRAS[79.9663]LSDLSSLDDVEGMSVR	1		6879.57
sp|P11940|PABP1_HUMAN	ALDTMNFDVIK			6902
sp|Q9H019|MFR1L_HUMAN	ASS[79.9663]FADMMGILKDFHR	1		6911.86
sp|Q01804|OTUD4_HUMAN	VQRPKEES[79.9663]SEDENEVSNILR	1		6913.37
sp|Q01658|NC2B_HUMAN	KAS[79.9663]SRLENLGIPEEELLR	1		6928.95
sp|Q08AE8|SPIR1_HUMAN	APTLAELDS[79.9663]S[79.9663]ES[79.9663]EEETLHK	1		6944.13
sp|Q9NYV4|CDK12_HUMAN	HS[79.9663]SIS[79.9663]PVRLPLNSSLGAELSRK	1		6946.62
sp|Q8IZM8|ZN654_HUMAN	C[57.0215]QTLFGFDS[79.9663]DDES[79.9663]A	1		6948.88
sp|P25705|ATPA_HUMAN	VLSIGDGIAR			6953.96
sp|Q4V328|GRAP1_HUMAN	LKEAEESLQQQQQEQEEALKQC[57.0215]R			6957.57
sp|P21359|NF1_HUMAN	RQEMESGITT[79.9663]PPKMR	1		6968.07
sp|Q8NEY8|PPHLN_HUMAN	T[79.9663]SRDTSPSSGSAVSSSK	1		6975.04
sp|Q06830|PRDX1_HUMAN	GLFIIDDKGILR			6984.99
sp|P21359|NF1_HUMAN	RQEMESGIT[79.9663]TPPKMR	1		6989.23
sp|Q9H6Z4|RANB3_HUMAN	SAGGSS[79.9663]PEGGEDSDREDGNYC[57.0215]PPVKR	1		6990
sp|Q86VR2|RETR3_HUMAN	S[79.9663]PS[79.9663]SDLDTDAEGDDFELLDQSELSQLDPASSR	1		6995.52
sp|P10809|CH60_HUMAN	VGGTSDVEVNEK		8410.94	6999.38
sp|P49368|TCPG_HUMAN	NLQDAMQVC[57.0215]R			7009.96
sp|Q8NC44|RETR2_HUMAN	QALDS[79.9663]EEEEEDVAAK	1		7010.26
sp|Q14558|KPRA_HUMAN	LGLAVIHGEAQC[57.0215]TELDM[15.9949]DDGRHS[79.9663]PPM[15.9949]VK	1		7028.41
sp|Q9UPN7|PP6R1_HUMAN	NMVDLVNTHHLHS[79.9663]SSDDEDDRLK	1		7034.95
sp|O60583|CCNT2_HUMAN	HSADGIPPT[79.9663]VLRSPVGLSSDGISSSSSSSR	1		7035.79
sp|Q6RI45|BRWD3_HUMAN	TVLYNDDS[79.9663]DNDNFVSTEDPLNLGTSR	1		7036.14
sp|Q9BSU1|CP070_HUMAN	S[79.9663]SSPNNTNPFGSTFC[57.0215]FGLQR	1		7042.04
sp|Q9NX63|MIC19_HUMAN	SQRYS[79.9663]GAYGASVSDEELKR	1		7043.67
sp|Q9H1E3|NUCKS_HUMAN	VVDYSQFQESDDADEDYGRDSGPPTKK			7044.98
sp|P41743|KPCI_HUMAN	EGLRPGDT[79.9663]TSTFC[57.0215]GTPNYIAPEILR	1		7056.19
sp|Q7Z5J4|RAI1_HUMAN	GGNAKDFS[79.9663]PGLFEDPSVAFATPDPK	1		7080.75
sp|O96013|PAK4_HUMAN	RKSLVGT[79.9663]PYWMAPELISR	1		7081.8
sp|P55769|NH2L1_HUMAN	EGSQLKQQIQSIQQSIER			7085.56
sp|Q8NHM5|KDM2B_HUMAN	QRYDENEDLS[79.9663]DVEEIVSVR	1		7093.81
sp|Q13422|IKZF1_HUMAN	AASENS[79.9663]QDALR	1		7096.46
sp|Q4AC94|C2CD3_HUMAN	QGS[79.9663]PSQSLVAC[57.0215]EC[57.0215]EASK	1		7104.74
sp|P14625|ENPL_HUMAN	AQAYQTGKDISTNYYASQK			7108.6
sp|Q14103|HNRPD_HUMAN	NEEDEGHS[79.9663]NSSPRHSEAATAQREEWK	1		7108.99
sp|P62873|GBB1_HUMAN	KAC[57.0215]ADATLSQITNNIDPVGR			7110.9
sp|Q8TDJ6|DMXL2_HUMAN	RQS[79.9663]ENISAPPVLSEDIDKHR	1		7116.28
sp|P27797|CALR_HUMAN	FYALSASFEPFSNK			7119.14
sp|Q86VX9|MON1A_HUMAN	QIS[79.9663]QDFSELSTQLTGVAR	1		7121.8
sp|P02786|TFR1_HUMAN	LAVDEEENADNNTK			7132.02
sp|P27708|PYR1_HUMAN	GQPFGAAVSTAGEVVFQTGMVGYPEALTDPSYK			7141.04
sp|Q7L8J4|3BP5L_HUMAN	TVASDLQKC[57.0215]DS[79.9663]VEHLR	1		7146.78
sp|P07814|SYEP_HUMAN	KDPSKNQGGGLSSSGAGEGQGPK			7154.22
sp|Q2NKX8|ERC6L_HUMAN	IVS[79.9663]DGEDEDDSFKDTSSINPFNTSLFQFSSVK	1		7160.92
sp|Q709C8|VP13C_HUMAN	LIHEDGIIRPYDRQES[79.9663]EGSDLLENHIK	1		7161.3
sp|Q9H9J4|UBP42_HUMAN	HQQDS[79.9663]DLSAAC[57.0215]SDADLHR	1		7165.85
sp|P35579|MYH9_HUMAN	QLLQANPILEAFGNAK			7169.19
sp|A0JLT2|MED19_HUMAN	NRHS[79.9663]PDHPGM[15.9949]GSSQASSSSSLR	1		7178.01
sp|Q9UJA5|TRM6_HUMAN	QASEQENEDSMAEAPESNHPEDQETMETISQDPEHKGPK			7178.64
sp|O95071|UBR5_HUMAN	DEPGEGSGVARSFYT[79.9663]AIAQAFLS[79.9663]NEK	1		7186.02
sp|Q9BUW7|CI016_HUMAN	LEFQQQLGEAPS[79.9663]DAS[79.9663]P	1		7192.9
sp|P36871|PGM1_HUMAN	AIGGIILT[79.9663]ASHNPGGPNGDFGIK	1		7199.19
sp|Q6PJG2|MDEAS_HUMAN	AGTFIAPPVYSNIT[79.9663]PYQSHLRSPVRLADHPSER	1		7209.05
sp|Q8NFC6|BD1L1_HUMAN	TSVATSTEGKDKDVTLS[79.9663]PVK	1		7213.33
sp|P39023|RL3_HUMAN	LEQQVPVNQVFGQDEMIDVIGVTK			7216.46
sp|Q8N128|F177A_HUMAN	RVIHFVSGETMEEY[79.9663]S[79.9663]TDEDEVDGLEKK	1		7260.3
sp|O60583|CCNT2_HUMAN	QGQSQAASSSSVTS[79.9663]PIKMK	1	7398.07	7265.31
sp|P84098|RL19_HUMAN	KVWLDPNETNEIANANSR			7267.29
sp|Q9NRL2|BAZ1A_HUMAN	DTEQKELDQDMVT[79.9663]EDEDDPGSHKR	1		7267.96
sp|Q96GS4|BORC6_HUMAN	LQDS[79.9663]RSLDGLSEAC[57.0215]GGAGSSGSAESGAGGGRR	1		7269.02
sp|B5ME19|EIFCL_HUMAN	QNPEQS[79.9663]ADEDAEKNEEDS[79.9663]EGS[79.9663]SDEDEDEDGVSAATFLKK	1		7288.21
sp|P21333|FLNA_HUMAN	GLVEPVDVVDNADGTQTVNYVPSR			7290.26
sp|O60307|MAST3_HUMAN	SRS[79.9663]LS[79.9663]PGRATGTFDNEIVMMNHVYR	1		7290.87
sp|Q9UGP4|LIMD1_HUMAN	EGPLGWSSDGSLGSVLLDSPS[79.9663]SPR	1		7319.49
sp|Q9Y618|NCOR2_HUMAN	HSSSPLS[79.9663]PGGPTHLTKPTTTSSSERER	1		7320.34
sp|O60930|RNH1_HUMAN	FATEDEAWAFVRKS[79.9663]AS[79.9663]PEVSEGHENQHGQESEAK	1		7326.12
sp|Q9P270|SLAI2_HUMAN	GIEYSRVS[79.9663]PQPMISR	1		7326.43
sp|Q9H5I1|SUV92_HUMAN	GSGDISSDSIDHS[79.9663]PAK	1	7283.71	7328.49
sp|Q16512|PKN1_HUMAN	T[79.9663]STFC[57.0215]GTPEFLAPEVLTDTSYTR	1		7330.35
sp|P27361|MK03_HUMAN	IADPEHDHTGFLTEY[79.9663]VATR	1		7333.56
sp|P22059|OSBP1_HUMAN	TGSNISGAS[79.9663]SDISLDEQYKHQLEETKK	1		7333.58
sp|Q8WWM7|ATX2L_HUMAN	EIESS[79.9663]PQYR	1		7339.84
sp|Q6PJG9|LRFN4_HUMAN	SC[57.0215]S[79.9663]LDLGDAGC[57.0215]YGYAR	1		7349.44
sp|Q12767|TMM94_HUMAN	VEPPHS[79.9663]SHEDLTDGLSTR	1		7350.02
sp|O00410|IPO5_HUMAN	TASIKPEVALLDT[79.9663]QDMENMSDDDGWEFVNLGDQQSFGIK	1		7350.96
sp|Q13185|CBX3_HUMAN	S[79.9663]LSDS[79.9663]ESDDSKSK	1		7351.75
sp|Q15788|NCOA1_HUMAN	KGS[79.9663]PC[57.0215]DTLASSTEKR	1		7354.6
sp|Q14839|CHD4_HUMAN	KRS[79.9663]SSEDDDLDVES[79.9663]DFDDASINSYSVSDGSTSR	1		7358.59
sp|P46013|KI67_HUMAN	LTQTSGQSTHTHKEPAS[79.9663]GDEGIK	1		7360.8
sp|Q92466|DDB2_HUMAN	S[79.9663]RS[79.9663]PLELEPEAK	1	17377.6	7364.47
sp|Q09666|AHNK_HUMAN	FGFGAKS[79.9663]PK	1		7366.9
sp|O94806|KPCD3_HUMAN	SVLPTAIPAVLPAASPC[57.0215]SSPKT[79.9663]GLS[79.9663]AR	1		7375.28
sp|Q15393|SF3B3_HUMAN	VIVSDVQESFIWVR		14113.2	7379.68
sp|Q16836|HCDH_HUMAN	TFESLVDFSK			7385.39
sp|O95248|MTMR5_HUMAN	LGLGTLSSS[79.9663]LSR	1		7386.98
sp|P20700|LMNB1_HUMAN	IQELEDLLAK			7402.33
sp|P09651|ROA1_HUMAN	IEVIEIMTDR			7402.58
sp|Q14839|CHD4_HUMAN	S[79.9663]SSEDDDLDVES[79.9663]DFDDASINSYSVSDGSTSR	1		7410.56
sp|P11388|TOP2A_HUMAN	NENTEGS[79.9663]PQEDGVELEGLKQR	1		7421.16
sp|Q5UIP0|RIF1_HUMAN	SSLSNNEC[57.0215]GSLDKTSPEMSNSNNDER			7428.12
sp|Q14938|NFIX_HUMAN	MAFTHHPLPVLAGVRPGS[79.9663]PR	1		7428.3
sp|Q96H12|MSD3_HUMAN	SVS[79.9663]PLLSTHVLGK	1		7436.7
sp|P30048|PRDX3_HUMAN	DYGVLLEGSGLALR			7448.53
sp|P08238|HS90B_HUMAN	DNSTMGYMMAK			7454.17
sp|Q96K58|ZN668_HUMAN	n[42.0106]MEVEAAEARS[79.9663]PAPGYKR	1		7456.69
sp|Q92556|ELMO1_HUMAN	EPSNYDFVYDC[57.0215]N			7459.42
sp|Q92609|TBCD5_HUMAN	NISSSPS[79.9663]VESLPGGR	1		7463.35
sp|Q5SW79|CE170_HUMAN	IRQPS[79.9663]VDLT[79.9663]DDDQTSSVPHSAISDIMSSDQETYSC[57.0215]KPHGR	1		7466.11
sp|P13796|PLSL_HUMAN	QFVTATDVVR			7470.67
sp|P17812|PYRG1_HUMAN	ENFC[57.0215]NIHVSLVPQPSSTGEQK			7471.82
sp|Q63HQ0|AP1AR_HUMAN	SKT[79.9663]EEDILR	1		7478.27
sp|Q02241|KIF23_HUMAN	YM[15.9949]LTHQELAS[79.9663]DGEIETK	1		7479.05
sp|Q8NHM5|KDM2B_HUMAN	HVIRPPPIS[79.9663]PPPDSLPLDDGAAHVMHR	1		7480.27
sp|Q07960|RHG01_HUMAN	SDDSKSSS[79.9663]PELVTHLKWDDPYYDIAR	1		7482.4
sp|Q14166|TTL12_HUMAN	RPAERS[79.9663]S[79.9663]PGQTPEEGAQALAEFAALHGPALR	1		7490.33
sp|Q15691|MARE1_HUMAN	KNPGVGNGDDEAAELMQQVNVLK			7491.74
sp|P22234|PUR6_HUMAN	VVVLMGSTSDLGHC[57.0215]EK			7494.78
sp|P22314|UBA1_HUMAN	NEEDAAELVALAQAVNAR			7515.15
sp|P45985|MP2K4_HUMAN	LC[57.0215]DFGISGQLVDS[79.9663]IAK	1		7529.94
sp|Q14765|STAT4_HUMAN	ENLS[79.9663]PTTIETAMK	1		7531.94
sp|Q96MU7|YTDC1_HUMAN	LSSES[79.9663]HHGGSPIHWVLPAGMSAK	1		7533.95
sp|P33981|TTK_HUMAN	SIC[57.0215]KT[79.9663]PSSNTLDDYMSC[57.0215]FR	1		7542.33
sp|Q6PJG2|MDEAS_HUMAN	AGTFIAPPVYSNITPY[79.9663]QSHLRSPVRLADHPSER	1		7545.14
sp|Q02790|FKBP4_HUMAN	LQAFSAAIESC[57.0215]NK			7547.82
sp|P40227|TCPZ_HUMAN	DGNVLLHEMQIQHPTASLIAK			7554.1
sp|Q14739|LBR_HUMAN	RS[79.9663]ASASHQADIKEAR	1		7560.47
sp|Q3KQU3|MA7D1_HUMAN	AVVQS[79.9663]PQVTEVL	1		7568.43
sp|P19338|NUCL_HUMAN	EAMEDGEIDGNKVTLDWAKPK			7568.81
sp|Q9NRY4|RHG35_HUMAN	T[79.9663]SFSVGS[79.9663]DDELGPIR	1		7570.75
sp|P20042|IF2B_HUMAN	IESDVQEPT[79.9663]EPEDDLDIMLGNKK	1		7585.37
sp|P52272|HNRPM_HUMAN	INEILSNALK			7594.88
sp|O43318|M3K7_HUMAN	MS[79.9663]ADMSEIEAR	1		7603.62
sp|P27816|MAP4_HUMAN	GISEDSHLESLQDVGQSAAPTFMIS[79.9663]PETVTGTGK	1		7615.88
sp|P17844|DDX5_HUMAN	LIDFLEC[57.0215]GK			7623.3
sp|P78318|IGBP1_HUMAN	AAQQQEEQEEKEEEDDEQTLHR			7623.58
sp|O15084|ANR28_HUMAN	NEPSSYC[57.0215]SFNNIGGEQEYLYTDVDELNDS[79.9663]DSETY	1		7648.9
sp|Q9NXD2|MTMRA_HUMAN	IWLS[79.9663]TETLANED	1		7653.35
sp|P41732|TSN7_HUMAN	TYTDAMQTYNGNDER			7660.22
sp|Q9UQR0|SCML2_HUMAN	SPQQTVPYVVPLS[79.9663]PK	1		7668.23
sp|Q01658|NC2B_HUMAN	QQQAELAQQEWLQMQQAAQQAQLAAAS[79.9663]ASASNQAGSS[79.9663]QDEEDDDDI	1		7670.36
sp|Q15648|MED1_HUMAN	NSSQSGGKPGSS[79.9663]PITK	1		7671.85
sp|Q86XL3|ANKL2_HUMAN	NNS[79.9663]PPTVGAFGHTR	1		7678.3
sp|Q9HCN4|GPN1_HUMAN	DSLS[79.9663]PVLHPSDLILTR	1		7682.16
sp|Q14573|ITPR3_HUMAN	S[79.9663]IQGVGHMMSTMVLSR	1		7689.99
sp|Q9Y6D6|BIG1_HUMAN	TTIPHALLTWRPNSGETAPPPPS[79.9663]PVSEKPLDTISQK	1		7695.43
sp|P15927|RFA2_HUMAN	QWVDTDDTSSENTVVPPETYVK			7698.53
sp|O60341|KDM1A_HUMAN	EMDESLANLSEDEY[79.9663]Y[79.9663]SEEERNAKAEK	1		7703.21
sp|P02769|ALBU_BOVIN	TVMENFVAFVDK			7710.46
sp|O43166|SI1L1_HUMAN	EY[79.9663]GSTSSIDKQGTSGESFFDLLK	1		7710.74
sp|Q66K74|MAP1S_HUMAN	RS[79.9663]ASPHDVDLC[57.0215]LVS[79.9663]PC[57.0215]EFEHR	1		7711.99
sp|P61247|RS3A_HUMAN	LMELHGEGS[79.9663]SSGKATGDETGAKVER	1		7713.35
sp|O95239|KIF4A_HUMAN	RALASNTSFFSGC[57.0215]S[79.9663]PIEEEAH	1		7722.31
sp|O95235|KI20A_HUMAN	EHSLQVS[79.9663]PSLEK	1		7725.62
sp|Q96MW1|CCD43_HUMAN	KAALLAQYADVT[79.9663]DEEDEADEKDDSGATTM[15.9949]NIGSDK	1		7727.02
sp|Q13595|TRA2A_HUMAN	S[79.9663]RS[79.9663]HS[79.9663]PMSNR	1	17444	7727.35
sp|Q9H4A3|WNK1_HUMAN	NGS[79.9663]SSDSSVGEKLGAAAADAVTGR	1		7731.88
sp|Q9UGU5|HMGX4_HUMAN	ASSVGVLS[79.9663]PQKK	1		7734.19
sp|P08238|HS90B_HUMAN	LVSSPC[57.0215]C[57.0215]IVTSTYGWTANM[15.9949]ER			7748.79
sp|Q8TF68|ZN384_HUMAN	MLESGLPEMNDPYVLS[79.9663]PEDDDDHQKDGK	1		7754.55
sp|Q9UKV5|AMFR_HUMAN	SDSIRPALNS[79.9663]PVERPSSDQEEGETSAQTER	1		7756.69
sp|Q9UBL0|ARP21_HUMAN	TAS[79.9663]FGGITVLTR	1	9328.41	7759.74
sp|P13796|PLSL_HUMAN	VDTDGNGYISFNELNDLFK			7763.2
sp|P26599|PTBP1_HUMAN	EGQEDQGLTKDYGNSPLHR			7765.08
sp|P52597|HNRPF_HUMAN	QSGEAFVELGSEDDVK			7776.62
sp|Q86Y37|CACL1_HUMAN	GPKEGLPM[15.9949]GPQPPPEANGVIM[15.9949]MLK			7789.17
sp|Q9NXE4|NSMA3_HUMAN	HISHQTS[79.9663]VNADPASHEIWR	1		7790.56
sp|Q99569|PKP4_HUMAN	VGS[79.9663]PLTLTDAQTR	1		7790.8
sp|Q7Z4V5|HDGR2_HUMAN	ERARGDS[79.9663]EALDEES	1		7791.31
sp|Q6IQ23|PKHA7_HUMAN	SYVS[79.9663]EPELATLSGDMAQPSLGLVGPESR	1		7799
sp|P55081|MFAP1_HUMAN	TKYTHLVDQDTTSFDSAWGQESAQNTK			7807.96
sp|P27707|DCK_HUMAN	WC[57.0215]NVQSTQDEFEELTMS[79.9663]QK	1		7814.45
sp|Q05519|SRS11_HUMAN	ESKVNGDDHHEEDMDMS[79.9663]D	1		7816.34
sp|Q15717|ELAV1_HUMAN	SLFSSIGEVESAK			7818.75
sp|P61204|ARF3_HUMAN	HYFQNTQGLIFVVDSNDRER			7822.69
sp|Q99523|SORT_HUMAN	YSVLQQHAEANGVDGVDALDT[79.9663]ASHTNKSGYHDDSDEDLLE	1		7825.23
sp|P48147|PPCE_HUMAN	GMFYNSYPQQDGKSDGTETSTNLHQK			7829.98
sp|P62304|RUXE_HUMAN	IMLKGDNITLLQSVSN			7830.78
sp|P68032|ACTC_HUMAN	YPIEHGIITNWDDMEK			7834.94
sp|P31943|HNRH1_HUMAN	ATENDIYNFFSPLNPVR			7839.39
sp|P08238|HS90B_HUMAN	C[57.0215]LELFSELAEDKENYKK			7864.97
sp|P48735|IDHP_HUMAN	YFDLGLPNRDQTDDQVTIDSALATQK			7867.52
sp|P33981|TTK_HUMAN	SIC[57.0215]KTPS[79.9663]SNTLDDYMSC[57.0215]FR	1		7875.82
sp|P49005|DPOD2_HUMAN	AHTLLS[79.9663]PPSANNATFAR	1		7876.43
sp|Q15025|TNIP1_HUMAN	YLQDQLS[79.9663]PLTR	1		7895.55
sp|O60341|KDM1A_HUMAN	EMDESLANLS[79.9663]EDEYYS[79.9663]EEERNAKAEK	1		7897.57
sp|P31350|RIR2_HUMAN	VPLAPITDPQQLQLS[79.9663]PLKGLSLVDKENT[79.9663]PPALSGTR	1		7909.69
sp|P06748|NPM_HUMAN	MTDQEAIQDLWQWR			7918.35
sp|Q9P0U4|CXXC1_HUMAN	GS[79.9663]ASPHKSS[79.9663]PQPLVATPSQHHQQQQQQIKR	1		7920.16
sp|Q13428|TCOF_HUMAN	TSQVGAASAPAKES[79.9663]PRK	1		7922.24
sp|Q9H3Z4|DNJC5_HUMAN	SLSTSGES[79.9663]LYHVLGLDKNATSDDIKK	1		7926.05
sp|P23396|RS3_HUMAN	GLC[57.0215]AIAQAESLR			7941.95
sp|Q99728|BARD1_HUMAN	SRNEVVT[79.9663]PEKVC[57.0215]K	1		7949.89
sp|Q9P0U4|CXXC1_HUMAN	GSASPHKSS[79.9663]PQPLVATPSQHHQQQQQQIK	1		7953.93
sp|P62633|CNBP_HUMAN	DC[57.0215]DHADEQKC[57.0215]YSC[57.0215]GEFGHIQKDC[57.0215]TK			7954.82
sp|Q9H8M2|BRD9_HUMAN	GGSRPSSNLSSLSNASERDQHHLGS[79.9663]PSR	1		7955.43
sp|P06493|CDK1_HUMAN	IGEGT[79.9663]Y[79.9663]GVVYKGR	1	11570.4	7964.72
sp|P08670|VIME_HUMAN	EYQDLLNVK			7966.82
sp|P21333|FLNA_HUMAN	AFGPGLQGGSAGS[79.9663]PAR	1		7978.35
sp|P50990|TCPQ_HUMAN	TAEELMNFSKGEENLMDAQVK			7981.18
sp|P52272|HNRPM_HUMAN	WQS[79.9663]LKDLVK	1		7986.3
sp|Q86WB0|NIPA_HUMAN	DTSATSQSVNGS[79.9663]PQAEQPSLESTSK	1		7990.03
sp|P46013|KI67_HUMAN	AFMES[79.9663]PKQILDSAASLTGSK	1		8006.63
sp|P13994|CC130_HUMAN	TALATS[79.9663]PITVGDLGIVR	1		8008.09
sp|Q9NY33|DPP3_HUMAN	QHALAEGLTEEEYQAFLVYAAGVYSNMGNYK			8012.12
sp|Q9UQ35|SRRM2_HUMAN	ELS[79.9663]NSPLRENS[79.9663]FGS[79.9663]PLEFR	1		8016.87
sp|Q15154|PCM1_HUMAN	NNC[57.0215]PFS[79.9663]ADENYRPLAK	1		8017.58
sp|Q9Y230|RUVB2_HUMAN	IRC[57.0215]EEEDVEMSEDAYTVLTR			8022.37
sp|Q9UKJ3|GPTC8_HUMAN	SWGHES[79.9663]PEER	1		8024.94
sp|P17844|DDX5_HUMAN	APILIATDVASR			8025.48
sp|Q96FV2|SCRN2_HUMAN	NSDRPRDEVQEVVFVPAGTHT[79.9663]PGSR	1		8026.98
sp|Q9BSE4|HERP2_HUMAN	KQDEYHMVHLVC[57.0215]T[79.9663]SRTPPS[79.9663]SPK	1		8036.98
sp|P35580|MYH10_HUMAN	QLHLEGASLELS[79.9663]DDDTESK	1		8041.4
sp|Q7L2E3|DHX30_HUMAN	GS[79.9663]SFEMTDDDSAIR	1		8042.63
sp|P29692|EF1D_HUMAN	LNVLEKSS[79.9663]PGHR	1		8044.08
sp|Q16555|DPYL2_HUMAN	T[79.9663]VTPASSAKT[79.9663]SPAK	1		8049.28
sp|Q92499|DDX1_HUMAN	TKIDC[57.0215]DNLEQYFIQQGGGPDK			8056.21
sp|P06493|CDK1_HUMAN	IGEGT[79.9663]YGVVYK	1		8057.47
sp|P46379|BAG6_HUMAN	AAGARPLTS[79.9663]PESLSRDLEAPEVQESYR	1		8075.71
sp|Q96T58|MINT_HUMAN	DLEPGEVPS[79.9663]DSDEDGEHKS[79.9663]HS[79.9663]PR	1		8079.24
sp|Q9H0U4|RAB1B_HUMAN	QWLQEIDRYASENVNK			8094.85
sp|O00299|CLIC1_HUMAN	NSNPALNDNLEK			8111.51
sp|P62241|RS8_HUMAN	IS[79.9663]SLLEEQFQQGK	1		8112.82
sp|P59923|ZN445_HUMAN	SAQIWSLAS[79.9663]PLR	1		8113.86
sp|Q13586|STIM1_HUMAN	AVAEEDNGSIGEET[79.9663]DSSPGR	1		8127.66
sp|P46100|ATRX_HUMAN	YYMSDDISRDS[79.9663]DGMDEQC[57.0215]R	1		8129.02
sp|Q9Y485|DMXL1_HUMAN	LSEAVWQPEEHYSSS[79.9663]PEK	1		8144.14
sp|P50991|TCPD_HUMAN	MIQDGKGDVTITNDGATILK			8149.75
sp|P52564|MP2K6_HUMAN	MC[57.0215]DFGISGYLVDS[79.9663]VAK	1		8155.31
sp|Q96EZ8|MCRS1_HUMAN	GDQVLNFS[79.9663]DAEDLIDDSK	1		8165.2
sp|Q96D96|HVCN1_HUMAN	KWENEEEEEEEEQPPPTPVSGEEGR			8170.29
sp|Q13428|TCOF_HUMAN	LGAGEGGEASVS[79.9663]PEK	1		8170.74
sp|P27694|RFA1_HUMAN	GWFDAEGQALDGVSISDLK			8173.49
sp|Q05519|SRS11_HUMAN	EC[57.0215]S[79.9663]VEKGTGDSLRESK	1	9121.27	8175.22
sp|Q53TN4|CYBR1_HUMAN	NLALDEAGQRST[79.9663]M[15.9949]	1		8175.89
sp|P50990|TCPQ_HUMAN	KDWDDDQND			8182.68
sp|P46100|ATRX_HUMAN	YYMSDDIS[79.9663]RDSDGMDEQC[57.0215]R	1		8196.55
sp|O43765|SGTA_HUMAN	SRTPSASNDDQQE			8206.68
sp|Q13009|TIAM1_HUMAN	ANS[79.9663]LGDLYAQK	1		8227.38
sp|Q8ND76|CCNY_HUMAN	ASTIFLSKS[79.9663]QTDVREK	1		8229.32
sp|O60341|KDM1A_HUMAN	EM[15.9949]DESLANLS[79.9663]EDEYY[79.9663]SEEER	1		8229.77
sp|Q9BVC4|LST8_HUMAN	n[42.0106]MNTS[79.9663]PGTVGSDPVILATAGYDHTVR	1		8229.8
sp|Q9BQ04|RBM4B_HUMAN	LHVGNIS[79.9663]PTC[57.0215]TNQELR	1		8235.01
sp|Q00839|HNRPU_HUMAN	EKPYFPIPEEYTFIQNVPLEDR			8241.58
sp|Q9UBU7|DBF4A_HUMAN	IKYSVGSLS[79.9663]PVSASVLKK	1		8243.41
sp|Q13085|ACACA_HUMAN	FIIGSVS[79.9663]EDNS[79.9663]EDEISNLVK	1		8245.83
sp|P17706|PTN2_HUMAN	ELSKEDLSPAFDHS[79.9663]PNKIMTEK	1		8247.57
sp|P0DP23|CALM1_HUMAN	VFDKDGNGYISAAELR			8268.33
sp|P14625|ENPL_HUMAN	NLLHVTDTGVGMTREELVK			8273.8
sp|Q4G0F5|VP26B_HUMAN	SMS[79.9663]HQAAIASQR	1		8283
sp|Q14103|HNRPD_HUMAN	FGEVVDC[57.0215]TLKLDPITGR			8285.75
sp|P21127|CD11B_HUMAN	EYGS[79.9663]PLKAY[79.9663]TPVVVTLWYR	1		8286.46
sp|O60333|KIF1B_HUMAN	AS[79.9663]SPC[57.0215]PEFEQFQIVPAVETPYLAR	1		8296.53
sp|Q6GTX8|LAIR1_HUMAN	AVS[79.9663]PQSTKPM[15.9949]AESITYAAVAR	1		8300.69
sp|Q13769|THOC5_HUMAN	ALFKPPEDSQDDESDS[79.9663]DAEEEQTTKR	1		8304.04
sp|Q9NV56|MRGBP_HUMAN	VLTANSNPSS[79.9663]PSAAK	1		8309.62
sp|P51991|ROA3_HUMAN	KLFIGGLSFETTDDSLREHFEK			8310.33
sp|P52272|HNRPM_HUMAN	MGPLGLDHMASS[79.9663]IER	1		8316.1
sp|P41250|GARS_HUMAN	YPLFEGQETGKKETIEE			8317.67
sp|Q8TCJ2|STT3B_HUMAN	SSLNSS[79.9663]PWSGLMALGNSR	1		8321.81
sp|Q8WYP5|ELYS_HUMAN	LKETRIS[79.9663]FVEEDVHPK	1		8324.58
sp|Q14498|RBM39_HUMAN	TDASSASSFLDS[79.9663]DELERTGIDLGTTGR	1		8324.86
sp|Q96PU5|NED4L_HUMAN	SLS[79.9663]S[79.9663]PTVTLSAPLEGAK	1		8328.12
sp|Q15369|ELOC_HUMAN	AMLSGPGQFAENETNEVNFR			8328.78
sp|Q76I76|SSH2_HUMAN	TTNPFYNT[79.9663]M	1		8330.65
sp|Q01469|FABP5_HUMAN	TQTVC[57.0215]NFTDGALVQHQEWDGKESTITRK			8339.22
sp|O60341|KDM1A_HUMAN	VEYREMDESLANLS[79.9663]EDEY[79.9663]YSEEERNAK	1		8340.39
sp|P02769|ALBU_BOVIN	YNGVFQEC[57.0215]C[57.0215]QAEDK			8341.31
sp|Q14980|NUMA1_HUMAN	SQAPLESS[79.9663]LDS[79.9663]LGDVFLDSGRK	1		8342.37
sp|P02769|ALBU_BOVIN	LAKEYEATLEEC[57.0215]C[57.0215]AKDDPHAC[57.0215]YSTVFDK			8348.73
sp|Q02535|ID3_HUMAN	ALS[79.9663]PVRGC[57.0215]YEAVC[57.0215]C[57.0215]LSER	1		8348.83
sp|Q58EX7|PKHG4_HUMAN	AYS[79.9663]FDRNLGQSLSEPAC[57.0215]HC[57.0215]HHAATIAAC[57.0215]R	1		8349.7
sp|P13639|EF2_HUMAN	STLTDSLVC[57.0215]K			8351.57
sp|P11021|BIP_HUMAN	TWNDPSVQQDIK			8357.99
sp|Q9UKV3|ACINU_HUMAN	GVPAGNS[79.9663]DTEGGQPGRK	1		8358.07
sp|Q9NWV8|BABA1_HUMAN	T[79.9663]RSNPEGAEDR	1		8360.99
sp|P62906|RL10A_HUMAN	KYDAFLASESLIK			8361.8
sp|P13796|PLSL_HUMAN	EKDDIQRAEC[57.0215]MLQQAER			8362.35
sp|Q8IZM8|ZN654_HUMAN	C[57.0215]QTLFGFDS[79.9663]DDESA	1		8368.65
sp|P27797|CALR_HUMAN	HEQNIDC[57.0215]GGGYVK			8375.37
sp|Q8WUM0|NU133_HUMAN	GLPLGSAVS[79.9663]SPVLFSPVGR	1		8375.58
sp|Q14980|NUMA1_HUMAN	VASSSSGNNFLSGSPAS[79.9663]PMGDILQTPQFQMR	1		8376.85
sp|Q9UHX1|PUF60_HUMAN	AVTPPMPLLTPAT[79.9663]PGGLPPAAAVAAAAATAK	1		8379.81
sp|Q9NVT9|ARMC1_HUMAN	VGS[79.9663]HPEGGASWLSTAANFLSR	1		8385.69
sp|Q9ULX3|NOB1_HUMAN	YAINPHLTEDQRFPQLRLS[79.9663]QK	1		8387.6
sp|Q01082|SPTB2_HUMAN	DMGEMVTQGQTDAQYMFLR			8388.77
sp|Q86Z14|KLOTB_HUMAN	LAVIPWGVR			8392.96
sp|Q9C0C2|TB182_HUMAN	S[79.9663]QEADVQDWEFR	1		8408.28
sp|P06239|LCK_HUMAN	HYTNAS[79.9663]DGLC[57.0215]TR	1		8413.08
sp|P06733|ENOA_HUMAN	HIADLAGNSEVILPVPAFNVINGGSHAGNK			8416.77
sp|Q96RU3|FNBP1_HUMAN	RQSGLYDSQNPPTVNNC[57.0215]AQDRESPDGSYTEEQSQESEMK			8423.13
sp|P15056|BRAF_HUMAN	T[79.9663]LGRRDSSDDWEIPDGQITVGQR	1		8428.42
sp|Q13813|SPTN1_HUMAN	NQALNTDNYGHDLASVQALQR			8433.25
sp|Q9BVC4|LST8_HUMAN	n[42.0106]MNT[79.9663]SPGTVGSDPVILATAGYDHTVR	1		8437.87
sp|P51610|HCFC1_HUMAN	RPMS[79.9663]SPEMK	1		8452.89
sp|P19338|NUCL_HUMAN	FGYVDFESAEDLEK			8457.75
sp|P31150|GDIA_HUMAN	IIC[57.0215]ILSHPIKNTNDANSC[57.0215]QIIIPQNQVNR			8463.78
sp|Q9Y230|RUVB2_HUMAN	EYQDAFLFNELKGETMDTS			8469.18
sp|P12268|IMDH2_HUMAN	DKYPNLQVIGGNVVTAAQAK			8471.68
sp|Q92917|GPKOW_HUMAN	EGVLPLTAASTAPISFGFTRT[79.9663]SAR	1		8475.23
sp|P22087|FBRL_HUMAN	ANC[57.0215]IDSTASAEAVFASEVKK			8476.74
sp|Q8TDB6|DTX3L_HUMAN	IHQFLSEQFLESEQKQQFS[79.9663]PSMTER	1		8491.81
sp|Q9P2F8|SI1L2_HUMAN	FSFYGNLS[79.9663]PR	1		8505.9
sp|P17987|TCPA_HUMAN	EQLAIAEFAR		7922.99	8510.45
sp|Q8IYB3|SRRM1_HUMAN	RRS[79.9663]PSLSSK	1		8517.02
sp|P00813|ADA_HUMAN	NDQANYSLNTDDPLIFK			8523.65
sp|Q86UE8|TLK2_HUMAN	ISDYFEFAGGSAPGT[79.9663]SPGR	1	26054.4	8524.4
sp|Q07002|CDK18_HUMAN	RAS[79.9663]LSDIGFGKLETYVK	1		8536.86
sp|P50991|TCPD_HUMAN	LGGTIDDC[57.0215]ELVEGLVLTQK			8542.25
sp|P52756|RBM5_HUMAN	GLVAAYSGDS[79.9663]DNEEELVERLESEEEK	1		8546.84
sp|Q9NWV8|BABA1_HUMAN	TRS[79.9663]NPEGAEDR	1		8556.81
sp|O95453|PARN_HUMAN	NLSPSQEEAGLEDGVSGEIS[79.9663]DTELEQTDSC[57.0215]AEPLSEGR	1		8559.11
sp|Q9Y3F4|STRAP_HUMAN	C[57.0215]VLPEEDS[79.9663]GELAKPK	1		8571.84
sp|Q00341|VIGLN_HUMAN	DC[57.0215]DPGS[79.9663]PRRC[57.0215]DIIIISGR	1		8572.89
sp|P06748|NPM_HUMAN	GGS[79.9663]LPKVEAK	1		8573.13
sp|P62701|RS4X_HUMAN	FDTGNLC[57.0215]MVTGGANLGR			8597.88
sp|P46100|ATRX_HUMAN	KKDELS[79.9663]DYAEK	1		8604.99
sp|Q86T82|UBP37_HUMAN	SSLALC[57.0215]LDS[79.9663]DS[79.9663]EDELKR	1		8618.89
sp|Q6P2Q9|PRP8_HUMAN	TVNKHGDEIITSTTSNYETQTFSSK			8634.47
sp|Q9UGV2|NDRG3_HUMAN	SVTSNQSDGTQESC[57.0215]ESPDVLDR			8638.82
sp|Q9NV56|MRGBP_HUMAN	VLTANSNPS[79.9663]SPSAAK	1		8646.81
sp|P50395|GDIB_HUMAN	FVSISDLLVPK			8648.39
sp|P37837|TALDO_HUMAN	LLGELLQDNAK			8659.38
sp|P27348|1433T_HUMAN	QTIDNSQGAYQEAFDISKK			8661.81
sp|P62805|H4_HUMAN	ISGLIYEETRGVLK			8662.51
sp|P68400|CSK21_HUMAN	EYWDYESHVVEWGNQDDYQLVR			8674.99
sp|Q9NP61|ARFG3_HUMAN	SSSFSS[79.9663]WDDSSDSYWKK	1		8675.19
sp|Q4L180|FIL1L_HUMAN	RIS[79.9663]DPQVFSK	1		8677.66
sp|Q9BZL6|KPCD2_HUMAN	S[79.9663]VVGTPAYLAPEVLLNQGYNR	1		8679.16
sp|Q16643|DREB_HUMAN	VAEFFQGVDVIVNASSVEDIDAGAIGQR		14862.8	8685.5
sp|O14579|COPE_HUMAN	NAFYIGSYQQC[57.0215]INEAQR			8688.73
sp|Q99523|SORT_HUMAN	YSVLQQHAEANGVDGVDALDTASHTNKSGYHDDS[79.9663]DEDLLE	1		8693.95
sp|P06576|ATPB_HUMAN	IMDPNIVGSEHYDVAR			8694.91
sp|P21127|CD11B_HUMAN	EYGS[79.9663]PLKAYT[79.9663]PVVVTLWYR	1		8699.8
sp|Q15424|SAFB1_HUMAN	AIEDEGGNPDEIEITSEGNKK			8704.48
sp|Q5XUX1|FBXW9_HUMAN	T[79.9663]WDDDSDPESETDPDAQAK	1		8705.83
sp|Q71F56|MD13L_HUMAN	MEVEDGLGS[79.9663]PKPEEIKDFSYVHK	1		8711
sp|O75940|SPF30_HUMAN	SIFAS[79.9663]PESVTGK	1		8723.48
sp|Q5XUX1|FBXW9_HUMAN	TWDDDSDPESET[79.9663]DPDAQAK	1		8726.18
sp|Q9H583|HEAT1_HUMAN	AVSFNKSES[79.9663]QEEMLQVFNVETHTSK	1		8726.23
sp|Q9P2K3|RCOR3_HUMAN	HNQGDS[79.9663]DDDVEETHPMDGNDS[79.9663]DYDPKK	1	10765.2	8730.3
sp|Q15154|PCM1_HUMAN	YM[15.9949]SQMS[79.9663]VPEQAELEKLK	1		8736.15
sp|Q12888|TP53B_HUMAN	AADIS[79.9663]LDNLVEGK	1		8739.95
sp|Q5T5Y3|CAMP1_HUMAN	T[79.9663]RPASQPTPFALHHAASC[57.0215]EVDPSSGDSISLAR	1		8740.89
sp|P31948|STIP1_HUMAN	ALDLDSSC[57.0215]KEAADGYQR			8750.79
sp|Q5XUX1|FBXW9_HUMAN	TWDDDS[79.9663]DPESETDPDAQAK	1		8757.16
sp|Q9NQP4|PFD4_HUMAN	FGS[79.9663]NINLEADES	1		8758.48
sp|P08670|VIME_HUMAN	DGQVINETSQHHDDLE			8761.36
sp|Q68DH5|LMBD2_HUMAN	YLSMS[79.9663]RSDIFNDV	1		8763.37
sp|Q15365|PCBP1_HUMAN	LVVPATQC[57.0215]GSLIGK			8764.57
sp|Q8TEW0|PARD3_HUMAN	AAISDSADC[57.0215]SLS[79.9663]PDVDPVLAFQR	1		8768.21
sp|P05141|ADT2_HUMAN	EQGVLSFWR		6985.63	8772.05
sp|Q15366|PCBP2_HUMAN	LVVPASQC[57.0215]GSLIGK			8773.36
sp|P83369|LSM11_HUMAN	SAGAGS[79.9663]PARPPS[79.9663]PR	1	14880.2	8783.7
sp|P04439|HLAA_HUMAN	KGGSYTQAASS[79.9663]DSAQGSDVSLTAC[57.0215]KV	1		8785.49
sp|O95628|CNOT4_HUMAN	ALADLIEKELSVQDQPS[79.9663]LSPTSLQNSSSHTTTAK	1		8787.44
sp|Q9UKG1|DP13A_HUMAN	VNQSALEAVTPS[79.9663]PSFQQR	1		8790.49
sp|P62995|TRA2B_HUMAN	GFAFVYFENVDDAKEAK			8795.71
sp|Q6NYC8|PPR18_HUMAN	SC[57.0215]LAKGS[79.9663]PER	1		8801.86
sp|Q9Y4E1|WAC2C_HUMAN	GPIAQWADGAIS[79.9663]PNGHRPQLR	1		8804.83
sp|Q00839|HNRPU_HUMAN	AKSPQPPVEEEDEHFDDT[79.9663]VVC[57.0215]LDTYNC[57.0215]DLHFK	1		8805.05
sp|Q9Y2K7|KDM2A_HUMAN	GMVTRS[79.9663]SPGAGPSDHHSASRDER	1		8811.26
sp|Q15424|SAFB1_HUMAN	VVTNARS[79.9663]PGAR	1		8811.95
sp|P31942|HNRH3_HUMAN	DGMDNQGGYGSVGR			8814.63
sp|Q9H299|SH3L3_HUMAN	IQYQLVDISQDNALRDEMR			8815.01
sp|P48735|IDHP_HUMAN	LNEHFLNTTDFLDTIK			8820.09
sp|Q99832|TCPH_HUMAN	TMMAC[57.0215]GGSIQTSVNALSADVLGR			8827.63
sp|O75376|NCOR1_HUMAN	SSHLEVSQASQLLQQQQQQQLR			8831.22
sp|Q6GTX8|LAIR1_HUMAN	AVSPQSTKPMAESIT[79.9663]YAAVARH	1		8835.12
sp|P35637|FUS_HUMAN	NEC[57.0215]NQC[57.0215]KAPKPDGPGGGPGGSHM[15.9949]GGNYGDDR			8836.91
sp|Q9UHX1|PUF60_HUMAN	AVTPPMPLLT[79.9663]PAT[79.9663]PGGLPPAAAVAAAAATAK	1		8837.25
sp|Q9H0E3|SP130_HUMAN	VVPQQITHTS[79.9663]PR	1		8841.73
sp|P67936|TPM4_HUMAN	KIQALQQQADEAEDRAQGLQR			8843.28
sp|Q9BW71|HIRP3_HUMAN	SLKESEQES[79.9663]EEEILAQK	1		8848.44
sp|Q8TD55|PKHO2_HUMAN	C[57.0215]S[79.9663]SLGDLLGEGPR	1		8853.88
sp|Q32P44|EMAL3_HUMAN	T[79.9663]PSLSPASSLDV	1		8854.95
sp|Q92522|H1X_HUMAN	AGGSAALS[79.9663]PSKKR	1		8869.07
sp|P22059|OSBP1_HUMAN	GDMS[79.9663]DEDDENEFFDAPEIITMPENLGHK	1		8871.56
sp|Q9H0E3|SP130_HUMAN	VVPQQITHT[79.9663]SPR	1		8876.41
sp|Q5QJE6|TDIF2_HUMAN	VTPTKESYTEEIVS[79.9663]EAESHVSGISR	1		8877.7
sp|Q9Y2X3|NOP58_HUMAN	YGLIYHASLVGQT[79.9663]SPKHK	1		8891.23
sp|Q15717|ELAV1_HUMAN	NVALLSQLYHS[79.9663]PAR	1		8893.92
sp|Q8NDT2|RB15B_HUMAN	TFLEGDWT[79.9663]SPSKSSDRR	1		8897.48
sp|Q9Y4F1|FARP1_HUMAN	LGAPENSGIST[79.9663]LER	1		8897.75
sp|Q6NYC8|PPR18_HUMAN	RSVPPATPAT[79.9663]PT[79.9663]SPATVDAAVPGAGKK	1		8907.28
sp|Q9Y4E1|WAC2C_HUMAN	LTDEDFS[79.9663]PFGSGGGLFSGGK	1		8913.81
sp|Q92503|S14L1_HUMAN	EGLSGDALS[79.9663]SPSAPEPVVGTPDDKLDADYIKR	1		8918.43
sp|Q9NV70|EXOC1_HUMAN	S[79.9663]QSSSLLDMGNMSASDLDVADR	1		8919.63
sp|P68363|TBA1B_HUMAN	EIIDLVLDR			8923.51
sp|P26038|MOES_HUMAN	KTQEQLALEMAELTAR			8927.11
sp|P13796|PLSL_HUMAN	EGES[79.9663]LEDLMK	1		8942.39
sp|Q9Y6J0|CABIN_HUMAN	VAEGTSFPPQEPRHS[79.9663]PQVK	1		8944.76
sp|P49790|NU153_HUMAN	RIPSIVS[79.9663]SPLNSPLDR	1		8944.88
sp|Q03164|KMT2A_HUMAN	SPGC[57.0215]RPLPSAGS[79.9663]PTPTTHEIVTVGDPLLSSGLR	1		8945.55
sp|Q12874|SF3A3_HUMAN	WQPDTEEEYEDSSGNVVNKK			8950.67
sp|P52272|HNRPM_HUMAN	MGLAMGGGGGAS[79.9663]FDRAIEMER	1		8956.4
sp|Q9NTI5|PDS5B_HUMAN	GHT[79.9663]ASESDEQQWPEEK	1		8957.14
sp|Q13435|SF3B2_HUMAN	SSLGQS[79.9663]ASETEEDTVSVSK	1		8957.64
sp|Q12906|ILF3_HUMAN	KQPHGGQQKPSYGSGYQSHQGQQQSYNQSPYSNYGPPQGK			8965.13
sp|Q8TEV9|SMCR8_HUMAN	STSVLS[79.9663]KSDS[79.9663]QASLTVPLS[79.9663]PQVVR	1		8971.24
sp|Q96RK0|CIC_HUMAN	FAELPEFRPEEVLPS[79.9663]PTLQSLATS[79.9663]PR	1		8976.58
sp|Q9P0K8|FOXJ2_HUMAN	C[57.0215]SPGS[79.9663]PTDPNATLSKDEAAVHQDGKPR	1		8982.78
sp|Q9Y657|SPIN1_HUMAN	VATSRIS[79.9663]DAHLADTMIGK	1		8985.53
sp|Q9ULJ3|ZBT21_HUMAN	RS[79.9663]LSMDSQVPVYSPSIDLK	1		8993.64
sp|P10412|H14_HUMAN	KALAAAGYDVEKNNSR		14948.9	8995.78
sp|Q13370|PDE3B_HUMAN	RRS[79.9663]S[79.9663]C[57.0215]VSLGETAASYYGSC[57.0215]K	1		8996.77
sp|Q66K74|MAP1S_HUMAN	KAPSTSHSGFPPVANGPRS[79.9663]PPSLR	1		9001.84
sp|O95239|KIF4A_HUMAN	TFS[79.9663]LTEVR	1		9004.75
sp|Q13151|ROA0_HUMAN	C[57.0215]FGFVTYSNVEEADAAMAASPHAVDGNTVELKR			9019.16
sp|Q8TDJ6|DMXL2_HUMAN	LDHDLSLDRESEAGTGS[79.9663]SEHEDGEREGSPR	1		9020.66
sp|Q9P258|RCC2_HUMAN	LIEGLSHEVIVSAAC[57.0215]GR			9020.77
sp|Q71F23|CENPU_HUMAN	RS[79.9663]SDT[79.9663]S[79.9663]GNEASEIESVK	1		9033.34
sp|P49759|CLK1_HUMAN	VVDFGSATYDDEHHSTLVS[79.9663]TR	1		9041.92
sp|Q9NZM3|ITSN2_HUMAN	T[79.9663]VSPGSVSPIHGQGQVVENLK	1		9042.49
sp|Q8IY22|CMIP_HUMAN	LLHPS[79.9663]PDLVSQEATLSEAR	1		9043.16
sp|P46087|NOP2_HUMAN	TQASSSFQDSSQPAGK			9043.42
sp|P40121|CAPG_HUMAN	QAALQVAEGFISR			9069.8
sp|P78371|TCPB_HUMAN	VQDDEVGDGTTSVTVLAAELLR			9073.29
sp|Q14137|BOP1_HUMAN	IGDEYAEDS[79.9663]S[79.9663]DEEDIR	1	12363.3	9080.75
sp|Q96DF8|ESS2_HUMAN	GLS[79.9663]PAMS[79.9663]PALQR	1	14366.6	9080.86
sp|P02765|FETUA_HUMAN	C[57.0215]DSSPDSAEDVR			9081.52
sp|Q13813|SPTN1_HUMAN	SSLSSAQADFNQLAELDR			9081.93
sp|Q8WX93|PALLD_HUMAN	IAS[79.9663]DEEIQGTKDAVIQDLERK	1		9084.1
sp|O95747|OXSR1_HUMAN	TAQALSS[79.9663]GSGSQETKIPISLVLR	1		9085.19
sp|Q9NX40|OCAD1_HUMAN	LENS[79.9663]PLGEALR	1		9088.5
sp|Q96S55|WRIP1_HUMAN	RPAAAAAAGSAS[79.9663]PR	1		9091.73
sp|Q9HCD5|NCOA5_HUMAN	SC[57.0215]TVNIMFGT[79.9663]PQEHR	1		9095.68
sp|Q8TCD5|NT5C_HUMAN	LLS[79.9663]WSDNWR	1		9096.06
sp|Q96L91|EP400_HUMAN	TPGVLLPGAGGAAGFGMT[79.9663]SPPPPT[79.9663]SPSR	1		9101.97
sp|P49916|DNLI3_HUMAN	LTTTGQVTS[79.9663]PVK	1		9103.29
sp|P35658|NU214_HUMAN	ASLAPTPAAS[79.9663]PVAPSAASFSFGSSGFKPTLESTPVPSVSAPNIAMK	1		9107.92
sp|Q8IXJ6|SIR2_HUMAN	VQEAQDS[79.9663]DS[79.9663]DSEGGAAGGEADMDFLR	1		9113.67
sp|P62318|SMD3_HUMAN	LIEAEDNMNC[57.0215]QMSNITVTYR			9138.73
sp|P10809|CH60_HUMAN	IM[15.9949]QSSSEVGYDAMAGDFVNMVEK			9143.76
sp|Q8TF71|MOT10_HUMAN	MLENQNSLLSSSS[79.9663]GMFKK	1		9164.88
sp|P27361|MK03_HUMAN	IADPEHDHTGFLT[79.9663]EY[79.9663]VATR	1		9166.04
sp|Q9UGP4|LIMD1_HUMAN	QLSLSSSRS[79.9663]SEGSLGGQNSGIGGR	1		9168.62
sp|Q96GX5|GWL_HUMAN	NFELVDS[79.9663]SPC[57.0215]KK	1		9172.05
sp|P27797|CALR_HUMAN	C[57.0215]KDDEFTHLYTLIVRPDNTYEVK			9178.92
sp|P62140|PP1B_HUMAN	AHQVVEDGYEFFAKR			9184.04
sp|Q15910|EZH2_HUMAN	VKESSIIAPAPAEDVDT[79.9663]PPRK	1		9186.21
sp|P35659|DEK_HUMAN	KESES[79.9663]EDS[79.9663]SDDEPLIKK	1		9204.32
sp|P33176|KINH_HUMAN	QLDDKDEEINQQSQLVEK			9205.01
sp|Q9NYV4|CDK12_HUMAN	QRS[79.9663]VS[79.9663]PYSR	1		9210.02
sp|Q92538|GBF1_HUMAN	SGC[57.0215]S[79.9663]DLEEAVDSGADKK	1		9211.39
sp|P78364|PHC1_HUMAN	GGATTS[79.9663]SPVVAQVPAAFYMQSVHLPGKPQTLAVK	1		9221.16
sp|P49768|PSN1_HUMAN	AAVQELSS[79.9663]SILAGEDPEER	1		9222.44
sp|P25205|MCM3_HUMAN	IIKPVLTQESATYIAEEYSR			9228.51
sp|P49959|MRE11_HUMAN	GVDFES[79.9663]S[79.9663]EDDDDDPFM[15.9949]NTSSLR	1		9234.41
sp|Q92797|SYMPK_HUMAN	SPQTLAPVGEDAM[15.9949]KT[79.9663]PS[79.9663]PAAEDAREPEAK	1		9236.19
sp|P26373|RL13_HUMAN	STESLQANVQR			9238.01
sp|P49759|CLK1_HUMAN	VVDFGSATYDDEHHSTLVS[79.9663]T[79.9663]RHYR	1		9240.44
sp|Q9NVI1|FANCI_HUMAN	TIETS[79.9663]PSLSR	1		9246.61
sp|Q92503|S14L1_HUMAN	EGLSGDALSSPSAPEPVVGT[79.9663]PDDKLDADYIKR	1		9247.42
sp|O95155|UBE4B_HUMAN	S[79.9663]QSSEGVSSLSSS[79.9663]PSNSLETQSQSLSR	1	9948.47	9249.45
sp|P04406|G3P_HUMAN	VVDLMAHMASKE			9250.88
sp|Q6UUV9|CRTC1_HUMAN	RT[79.9663]NSDSALHQSTMTPTQPESFSSGSQDVHQKR	1		9262.62
sp|Q9UN36|NDRG2_HUMAN	TAS[79.9663]LTSAASVDGNR	1		9264.27
sp|Q9UQE7|SMC3_HUMAN	KGDVEGSQS[79.9663]QDEGEGSGESER	1	11025.2	9267.65
sp|P63244|RACK1_HUMAN	LWDLTTGTTTR			9270.94
sp|Q5TGY3|AHDC1_HUMAN	GTAYWYPPGS[79.9663]AARSPPYEGK	1		9275.96
sp|Q92609|TBCD5_HUMAN	RTS[79.9663]STLDSEGTFNSYR	1		9296.79
sp|Q9UMZ2|SYNRG_HUMAN	KLSPFVLSAGS[79.9663]GSPSATSILQK	1		9297.31
sp|Q96ER3|SAAL1_HUMAN	S[79.9663]SSDDEEQLTELDEEMENEIC[57.0215]R	1		9297.83
sp|Q9UKA4|AKA11_HUMAN	ASVRKS[79.9663]FSEDVFQSVK	1		9308.95
sp|P62244|RS15A_HUMAN	HGYIGEFEIIDDHR			9314.77
sp|Q15185|TEBP_HUMAN	LNWLS[79.9663]VDFNNWKDWEDDSDEDM[15.9949]SNFDR	1		9316.16
sp|Q9H0B6|KLC2_HUMAN	RAS[79.9663]SLNFLNK	1		9318.73
sp|P06865|HEXA_HUMAN	RGVQAQPLNVGFC[57.0215]EQEFEQT			9321.26
sp|O75083|WDR1_HUMAN	VVTVFSVADGYSENNVFYGHHAK			9327.23
sp|Q15269|PWP2_HUMAN	SLDPLGS[79.9663]EEEAEAS[79.9663]EDDS[79.9663]LHLLGGGGRDSEEEMLA	1		9329
sp|Q9UPN3|MACF1_HUMAN	SMDAMS[79.9663]SPTKTETVK	1		9331.83
sp|Q9BTC0|DIDO1_HUMAN	SILAKPSSS[79.9663]PDPR	1		9334.5
sp|Q15059|BRD3_HUMAN	QASAS[79.9663]YDSEEEEEGLPM[15.9949]SYDEKR	1		9335.02
sp|Q96QT6|PHF12_HUMAN	VLT[79.9663]PPQAAGDGILATTANQR	1		9335.97
sp|P24928|RPB1_HUMAN	GSTYSPTSPGYS[79.9663]PTSPTYSLTSPAISPDDS[79.9663]DEEN	1		9341.39
sp|P40227|TCPZ_HUMAN	VLAQNSGFDLQETLVK			9346.39
sp|Q8N8K9|K1958_HUMAN	VSLASPNRGPPGT[79.9663]HGTNQQVAMQMPVSTSHPNK	1		9350.06
sp|P15408|FOSL2_HUMAN	RS[79.9663]SSSGDQSSDSLNSPTLLAL	1		9350.39
sp|P02769|ALBU_BOVIN	C[57.0215]C[57.0215]TESLVNR			9354.89
sp|O14545|TRAD1_HUMAN	ALPSLNTGSSS[79.9663]PR	1		9368.58
sp|P29372|3MG_HUMAN	AGQPHSSSDAAQAPAEQPHSSSDAAQAPC[57.0215]PR			9380.17
sp|P60228|EIF3E_HUMAN	LKETIDNNSVSSPLQSLQQR			9380.49
sp|Q96MH2|HEXI2_HUMAN	TQS[79.9663]PGGC[57.0215]SAEAVLAR	1		9381.22
sp|Q8TCJ2|STT3B_HUMAN	HKS[79.9663]SLNSSPWSGLMALGNSR	1		9386.35
sp|Q9P2R6|RERE_HUMAN	NYAES[79.9663]DHS[79.9663]EDEDNDNNSATAEESTKK	1		9393.12
sp|Q9NYV6|RRN3_HUMAN	SPSSSVGS[79.9663]PPVLYMQPSPL	1		9399.86
sp|P29401|TKT_HUMAN	QAFTDVATGSLGQGLGAAC[57.0215]GMAYTGK			9410.41
sp|Q9HC52|CBX8_HUMAN	NM[15.9949]GLS[79.9663]PPASSTSTSSTC[57.0215]R	1		9419.41
sp|P98179|RBM3_HUMAN	YSGGNYRDNYDN			9420.27
sp|P00338|LDHA_HUMAN	QVVESAYEVIK			9424.43
sp|P18124|RL7_HUMAN	IALTDNALIAR			9426.94
sp|Q92945|FUBP2_HUMAN	IGGDAATTVNNSTPDFGFGGQK			9430.9
sp|Q684P5|RPGP2_HUMAN	TTFS[79.9663]PPVVAATVK	1		9432.65
sp|Q9ULL5|PRR12_HUMAN	SRPALS[79.9663]PLGDIDFC[57.0215]PPNPGPDGPR	1		9433
sp|Q96PV6|LENG8_HUMAN	LQDGSAYTIDWSREPLPGLTREPVAES[79.9663]PK	1		9435.98
sp|P10809|CH60_HUMAN	NAGVEGSLIVEK			9438.21
sp|Q9NR30|DDX21_HUMAN	EAQELSQNSAIKQDAQSLHGDIPQKQR			9440.64
sp|Q15154|PCM1_HUMAN	S[79.9663]DISDQEEDEES[79.9663]EGC[57.0215]PVSINLSK	1		9442.18
sp|P35711|SOX5_HUMAN	RPAS[79.9663]PYGEADGEVAMVTSR	1		9445.76
sp|Q9UQ35|SRRM2_HUMAN	ELS[79.9663]NS[79.9663]PLRENSFGSPLEFR	1		9460.61
sp|P31146|COR1A_HUMAN	DGGLIC[57.0215]TSC[57.0215]R			9470.32
sp|P62888|RL30_HUMAN	VC[57.0215]TLAIIDPGDSDIIR			9481.96
sp|O00410|IPO5_HUMAN	VIAALLQTMEDQGNQR			9486.86
sp|Q6KC79|NIPBL_HUMAN	KRVDS[79.9663]DS[79.9663]DS[79.9663]DSEDDINSVMK	1	13310.5	9498.39
sp|Q9GZR7|DDX24_HUMAN	KAQAVS[79.9663]EEEEEEEGKS[79.9663]SSPK	1		9499.19
sp|P60709|ACTB_HUMAN	EITALAPS[79.9663]TMK	1		9501.12
sp|P49585|PCY1A_HUMAN	AAAYDIS[79.9663]EDEED	1	12087.5	9518.99
sp|O75122|CLAP2_HUMAN	VLNTGS[79.9663]DVEEAVADALK	1		9522.85
sp|O14974|MYPT1_HUMAN	KT[79.9663]GSYGALAEITASKEGQK	1		9539.72
sp|P60174|TPIS_HUMAN	VVLAYEPVWAIGTGK			9540.23
sp|Q86U86|PB1_HUMAN	LSAITMALQYGS[79.9663]ES[79.9663]EEDAALAAAR	1		9542.75
sp|P42167|LAP2B_HUMAN	RVEHNQSYSQAGITETEWTSGSSK			9544.02
sp|Q6EEV6|SUMO4_HUMAN	VAGQDGSVVQFK			9557.5
sp|Q9UKA4|AKA11_HUMAN	ASVRKSFS[79.9663]EDVFQSVK	1		9557.77
sp|Q9H6L5|RETR1_HUMAN	S[79.9663]LSESWEVINSKPDERPR	1		9561.33
sp|Q9H4L7|SMRCD_HUMAN	RNDDIS[79.9663]ELEDLSELEDLKDAK	1		9566.16
sp|Q8WVK7|SKA2_HUMAN	QTDLELS[79.9663]PLTKEEK	1		9577.56
sp|Q14103|HNRPD_HUMAN	IFVGGLSPDTPEEK			9579.54
sp|P26038|MOES_HUMAN	QRIDEFES[79.9663]M[15.9949]	1		9588.11
sp|P18124|RL7_HUMAN	IVEPYIAWGYPNLK			9588.35
sp|P68371|TBB4B_HUMAN	MSATFIGNSTAIQELFKR		31246.1	9598.72
sp|B5ME19|EIFCL_HUMAN	SEQDQAENEGEDSAVLMER			9599.05
sp|O00231|PSD11_HUMAN	TAYSYFYEAFEGYDSIDSPK			9601.3
sp|O75832|PSD10_HUMAN	ASTNIQDTEGNTPLHLAC[57.0215]DEERVEEAK			9604.57
sp|O75400|PR40A_HUMAN	RLS[79.9663]GSSLC[57.0215]SGSWVSADGFLR	1		9616.63
sp|Q76FK4|NOL8_HUMAN	FLET[79.9663]DS[79.9663]EEEQEEVNEKK	1	12418	9619.5
sp|P08670|VIME_HUMAN	NLQEAEEWYK			9629.24
sp|P08670|VIME_HUMAN	EM[15.9949]EENFAVEAANYQDTIGR			9638.04
sp|Q13952|NFYC_HUMAN	LAQPVSGTQVVQGQIQTLATNAQQGQR			9640.22
sp|Q8IYB3|SRRM1_HUMAN	KET[79.9663]ESEAEDNLDDLEK	1		9644.16
sp|P84103|SRSF3_HUMAN	AFGYYGPLR			9655.19
sp|O15014|ZN609_HUMAN	AEADKIYSFTDNAPS[79.9663]PSIGGSSR	1		9655.22
sp|P04439|HLAA_HUMAN	KGGSYTQAASSDS[79.9663]AQGSDVSLTAC[57.0215]KV	1	10843.9	9661.58
sp|P18583|SON_HUMAN	SMMS[79.9663]PMADR	1		9668.48
sp|P61073|CXCR4_HUMAN	TSAQHALTSVS[79.9663]RGSSLK	1		9671.27
sp|Q15269|PWP2_HUMAN	SLDPLGS[79.9663]EEEAEAS[79.9663]EDDSLHLLGGGGRDS[79.9663]EEEMLA	1		9680.68
sp|Q9UGV2|NDRG3_HUMAN	SVTSNQSDGTQESC[57.0215]ESPDVLDRHQTM[15.9949]EVSC[57.0215]			9683.72
sp|P22314|UBA1_HUMAN	QNRYDGQVAVFGSDLQEK			9684.87
sp|Q9Y4E1|WAC2C_HUMAN	KKASALLFS[79.9663]S[79.9663]DEEDQWNIPASQTHLASDSR	1		9691.83
sp|P49792|RBP2_HUMAN	EGQWDC[57.0215]SAC[57.0215]LVQNEGSSTK			9706.54
sp|Q9UQ35|SRRM2_HUMAN	GRS[79.9663]EC[57.0215]DS[79.9663]S[79.9663]PEPK	1		9713.88
sp|Q9UJU6|DBNL_HUMAN	AMS[79.9663]TTSISSPQPGK	1		9714.88
sp|O95453|PARN_HUMAN	NNS[79.9663]FTAPSTVGK	1	8361.68	9721.02
sp|Q14493|SLBP_HUMAN	KSSSGSSDSKES[79.9663]MS[79.9663]TVPADFETDESVLMR	1		9723.81
sp|P11142|HSP7C_HUMAN	GPAVGIDLGTTYSC[57.0215]VGVFQHGK		10303	9726.78
sp|Q9BZ23|PANK2_HUMAN	RAS[79.9663]SASVPAVGASAEGTRR	1	8006.06	9752.32
sp|P08651|NFIC_HUMAN	NWTEDMEGGISS[79.9663]PVKK	1		9755.25
sp|Q9Y2K7|KDM2A_HUMAN	SC[57.0215]DEPLT[79.9663]PPPHS[79.9663]PTSMLQLIHDPVS[79.9663]PR	1		9760.86
sp|Q92974|ARHG2_HUMAN	MQDIPEETESRDGEAVASES			9766.93
sp|Q8TB72|PUM2_HUMAN	GKAS[79.9663]PFEEDQNR	1		9768.91
sp|Q8N1F7|NUP93_HUMAN	GT[79.9663]SPSSSSRPQR	1		9770.31
sp|P22102|PUR2_HUMAN	NGS[79.9663]LTNHFSFEK	1		9782.54
sp|Q92609|TBCD5_HUMAN	QASSETPGC[57.0215]TDRGNSDDFILISKDDDGSSAR			9792.44
sp|Q92974|ARHG2_HUMAN	LQDSSDPDT[79.9663]GSEEEGSSRLSPPHSPR	1		9793.3
sp|P62241|RS8_HUMAN	IIDVVYNASNNELVR			9794.41
sp|Q13586|STIM1_HUMAN	DLTHSDS[79.9663]ESSLHMSDR	1		9797.63
sp|P40939|ECHA_HUMAN	TGIEQGSDAGYLC[57.0215]ESQK			9798.8
sp|Q32MZ4|LRRF1_HUMAN	EIDC[57.0215]LS[79.9663]PEAQK	1		9806.57
sp|Q8NFC6|BD1L1_HUMAN	GLEGNANS[79.9663]PAHLRGPEQTSGQTAKDPSVSIR	1		9813.06
sp|O94979|SC31A_HUMAN	SDQLQQAVQSQGFINYC[57.0215]QK			9813.92
sp|Q96AG3|S2546_HUMAN	S[79.9663]FSTGS[79.9663]DLGHWVTT[79.9663]PPDIPGSR	1		9814.86
sp|Q13596|SNX1_HUMAN	LPPPFPGLEPESEGAAGGS[79.9663]EPEAGDS[79.9663]DT[79.9663]EGEDIFTGAAVVSK	1		9818.21
sp|Q05516|ZBT16_HUMAN	MLETIQAS[79.9663]DDNDTEATMADGGAEEEEDRKAR	1		9825.46
sp|P33240|CSTF2_HUMAN	QVPVMQGTGM[15.9949]QGASIQGGSQPGGFS[79.9663]PGQNQVTPQDHEK	1		9827.53
sp|P35611|ADDA_HUMAN	SRSPGS[79.9663]PVGEGTGSPPKWQIGEQEFEALMR	1		9833.18
sp|Q96ST2|IWS1_HUMAN	EAEDS[79.9663]DS[79.9663]DDNIKR	1	12248.6	9838.81
sp|O75976|CBPD_HUMAN	KSLLSHEFQDET[79.9663]DT[79.9663]EEETLYSSKH	1		9847.09
sp|Q96D71|REPS1_HUMAN	S[79.9663]HSGTSPDNTAPPPPPPRPQPSHSR	1		9852.3
sp|P26368|U2AF2_HUMAN	AM[15.9949]QAAGQIPATALLPTMT[79.9663]PDGLAVTPTPVPVVGSQMTR	1		9855.64
sp|Q9H501|ESF1_HUMAN	TLDSGTSEIVKS[79.9663]PRIEC[57.0215]SK	1		9868.57
sp|Q8IX12|CCAR1_HUMAN	EADGEQDEEEKDDGEAKEIST[79.9663]PTHWSK	1		9879.35
sp|Q14677|EPN4_HUMAN	QDAFANFANFS[79.9663]K	1	9320.72	9902.72
sp|Q14980|NUMA1_HUMAN	QAQLAQTLQQQEQASQGLR			9916.08
sp|O00567|NOP56_HUMAN	LAALALASSENS[79.9663]S[79.9663]STPEEC[57.0215]EEM[15.9949]SEKPK	1		9920.64
sp|Q5SW79|CE170_HUMAN	S[79.9663]ASAKS[79.9663]IDSKVADAATEVQHK	1		9934.42
sp|Q5JTV8|TOIP1_HUMAN	RGLRDS[79.9663]HS[79.9663]SEEDEASSQTDLSQTISK	1		9939.71
sp|Q9H0A0|NAT10_HUMAN	QQSAQSQVSTTAENK			9942.64
sp|Q13136|LIPA1_HUMAN	VTSSMS[79.9663]SPSMQPK	1		9944.55
sp|Q9Y2X3|NOP58_HUMAN	YGLIYHASLVGQTS[79.9663]PKHK	1		9949.55
sp|Q6P996|PDXD1_HUMAN	S[79.9663]LRGSDALSETSSVSHIEDLEKVER	1		9951.32
sp|P62826|RAN_HUMAN	FNVWDTAGQEK			9953.68
sp|P49841|GSK3B_HUMAN	IQAAAST[79.9663]PTNATAASDANTGDRGQTNNAASASASNST	1		9960.78
sp|Q6IC98|GRAM4_HUMAN	DDFLDLAES[79.9663]PNAS[79.9663]DTEC[57.0215]SDEIPLKVPR	1		9962.35
sp|Q9NR30|DDX21_HUMAN	SDAGLES[79.9663]DTAMKKGETLR	1		9963.78
sp|O43665|RGS10_HUMAN	KRPPS[79.9663]DIHDSDGSSSSSHQSLK	1		9966.75
sp|P08865|RSSA_HUMAN	AIVAIENPADVSVISSR			9966.86
sp|P50990|TCPQ_HUMAN	LFVTNDAATILR			9973.74
sp|Q8NCD3|HJURP_HUMAN	LNPDPHFQGFQKLPS[79.9663]SPLGC[57.0215]R	1		9974.47
sp|P08559|ODPA_HUMAN	YHGHS[79.9663]MSDPGVSYR	1		9974.9
sp|Q99081|HTF4_HUMAN	LSYPPHSVSPT[79.9663]DINTSLPPMSSFHR	1		9992.8
sp|Q86UE8|TLK2_HUMAN	GPLNSESSNQSLC[57.0215]SVGS[79.9663]LS[79.9663]DKEVETPEKK	1		9995.22
sp|Q9Y3D3|RT16_HUMAN	EVLLASQKTDAEAT[79.9663]DTEATET	1		9995.68
sp|P62280|RS11_HUMAN	DVQIGDIVTVGEC[57.0215]RPLSK			9998.8
sp|Q13185|CBX3_HUMAN	LTWHSC[57.0215]PEDEAQ			10000.3
sp|Q15036|SNX17_HUMAN	LSSKLS[79.9663]AVSLR	1		10000.4
sp|Q08J23|NSUN2_HUMAN	ESTQLSPADLTEGKPTDPSKLESPSFTGTGDTEIAHATEDLENNGSK			10006.5
sp|O00273|DFFA_HUMAN	SISASKAS[79.9663]PPGDLQNPK	1		10007.3
sp|Q86YV0|RASL3_HUMAN	DGPPSALGS[79.9663]RESLATLSELDLGAERDVR	1		10013.2
sp|P56537|IF6_HUMAN	QTVADQVLVGSYC[57.0215]VFSNQGGLVHPK			10017.2
sp|Q9GZU7|CTDS1_HUMAN	n[42.0106]MDSSAVITQIS[79.9663]KEEAR	1		10022.1
sp|Q9UBW7|ZMYM2_HUMAN	FQALSMQSS[79.9663]PNGQFVAPSDIQLK	1		10023.2
sp|O75791|GRAP2_HUMAN	RGGSLDINDGHC[57.0215]GT[79.9663]GLGSEMNAALMHR	1		10023.5
sp|Q9NU22|MDN1_HUMAN	TVDTDSHAEQGPAQQPQAQVEDADAFEHIKQGSDAYDAQTYDVASK			10030.4
sp|O14950|ML12B_HUMAN	ATSNVFAMFDQSQIQEFK			10034.6
sp|P11021|BIP_HUMAN	AVEEKIEWLESHQDADIEDFKAK			10041.8
sp|Q86YV0|RASL3_HUMAN	LRAGS[79.9663]SEFDSEHNLTSNEGHSLK	1		10042.4
sp|Q01082|SPTB2_HUMAN	AQTLPT[79.9663]SVVTITSESSPGKREK	1		10044.6
sp|Q96GV9|MACIR_HUMAN	STLTTLPFPGAEANS[79.9663]PGKAEAEKPR	1		10050.6
sp|Q14686|NCOA6_HUMAN	RNS[79.9663]RTEEPTVASESVENGHR	1		10053.2
sp|O43660|PLRG1_HUMAN	VHAAVQPGSLDSESGIFAC[57.0215]AFDQSESR			10070.7
sp|O75400|PR40A_HUMAN	DSGNWDTSGSELS[79.9663]EGELEK	1		10078.6
sp|Q9UPN3|MACF1_HUMAN	AFLAELEQNS[79.9663]PKIQK	1		10080.6
sp|Q9BYW2|SETD2_HUMAN	C[57.0215]GENTS[79.9663]PVLDAVLK	1		10084.7
sp|P62888|RL30_HUMAN	LVILANNC[57.0215]PALR			10085.6
sp|P52907|CAZA1_HUMAN	TIDGQQTIIAC[57.0215]IESHQFQPK			10091.2
sp|P50990|TCPQ_HUMAN	FAEAFEAIPR			10098
sp|P27540|ARNT_HUMAN	FARS[79.9663]DDEQSSADKER	1		10109.4
sp|Q9ULU4|PKCB1_HUMAN	VKLNFDMTAS[79.9663]PK	1		10117.6
sp|Q16630|CPSF6_HUMAN	EM[15.9949]DTART[79.9663]PLSEAEFEEIMNR	1		10125.3
sp|P10809|CH60_HUMAN	C[57.0215]EFQDAYVLLSEKK			10125.3
sp|P06576|ATPB_HUMAN	TIAMDGTEGLVR		9778.36	10134.2
sp|Q9HCH0|NCK5L_HUMAN	LQIGPPS[79.9663]PGEAQGPLLPSPAR	1		10135.3
sp|P46013|KI67_HUMAN	RPQT[79.9663]PKEEAQALEDLTGFK	1		10138.2
sp|Q8ND76|CCNY_HUMAN	YSS[79.9663]C[57.0215]STIFLDDSTVSQPNLK	1		10143.2
sp|O15027|SC16A_HUMAN	IVNHWAS[79.9663]PELR	1		10145.8
sp|Q9NYF8|BCLF1_HUMAN	AEGEPQEES[79.9663]PLKSK	1		10157.1
sp|Q9BUA3|SPNDC_HUMAN	NLDPDPEPPSPDS[79.9663]PTETFAAPAEVR	1		10177.8
sp|Q92608|DOCK2_HUMAN	S[79.9663]SVVFADEKAAAESDLKR	1		10180.3
sp|Q7Z6P3|RAB44_HUMAN	LQIWDTAGQER			10182.8
sp|Q8WU17|RN139_HUMAN	NGVIQHTGAAAEEFNDDT[79.9663]D	1		10183.4
sp|Q13596|SNX1_HUMAN	RFS[79.9663]DFLGLYEK	1		10190.3
sp|P11021|BIP_HUMAN	VLEDSDLKKSDIDEIVLVGGSTR			10193.4
sp|Q00059|TFAM_HUMAN	NLS[79.9663]DSEKELYIQHAK	1		10200.5
sp|Q9NQC3|RTN4_HUMAN	RGS[79.9663]SGSVDETLFALPAASEPVIR	1		10200.7
sp|P18621|RL17_HUMAN	INPYMS[79.9663]SPC[57.0215]HIEMILTEK	1		10206.4
sp|Q12888|TP53B_HUMAN	IDEDGENTQIEDTEPMS[79.9663]PVLNSK	1		10213.8
sp|P28070|PSB4_HUMAN	VNNSTMLGASGDYADFQYLK			10215.5
sp|P49916|DNLI3_HUMAN	LTTTGQVT[79.9663]SPVKGASFVTSTNPRK	1		10218.1
sp|Q9UQ35|SRRM2_HUMAN	ALPQT[79.9663]PRPR	1		10220.1
sp|Q32P44|EMAL3_HUMAN	KAIS[79.9663]SANLLVR	1		10222.4
sp|Q9Y6M7|S4A7_HUMAN	KKYVDAETS[79.9663]L	1		10224.1
sp|P26358|DNMT1_HUMAN	RC[57.0215]PNMAMKEADDDEEVDDNIPEMPS[79.9663]PK	1		10225.4
sp|Q13442|HAP28_HUMAN	KSLDS[79.9663]DES[79.9663]EDEEDDYQQK	1	13760.4	10231.3
sp|Q86WC4|OSTM1_HUMAN	S[79.9663]STSFANIQENSN	1	13786	10232.4
sp|P09110|THIK_HUMAN	DGSTTAGNSSQVSDGAAAILLAR			10244.6
sp|Q9NYZ3|GTSE1_HUMAN	LLASS[79.9663]PALPSSGAQAR	1		10254.9
sp|P11717|MPRI_HUMAN	T[79.9663]VSSTKLVSFHDDS[79.9663]DEDLLHI	1		10256.2
sp|Q6PID6|TTC33_HUMAN	TVSANKTMVIVSAS[79.9663]GAIETVTEK	1		10263.4
sp|Q9Y266|NUDC_HUMAN	GQPAIIDGELYNEVKVEESSWLIEDGK			10264.5
sp|Q8TBZ3|WDR20_HUMAN	S[79.9663]NSLPHSAVSNAGSK	1	9917.95	10266.4
sp|P35711|SOX5_HUMAN	KGS[79.9663]LADVVDTLK	1		10266.7
sp|Q96PZ0|PUS7_HUMAN	NSEAQLEDEEEEEEDGLS[79.9663]EEC[57.0215]EEEESESFADMMK	1		10268.7
sp|Q9Y2D5|AKAP2_HUMAN	TLS[79.9663]MIEEEIR	1		10281.9
sp|P08238|HS90B_HUMAN	TLTIVDTGIGM[15.9949]TK			10282.4
sp|P36954|RPB9_HUMAN	NC[57.0215]DYQQEADNSC[57.0215]IYVNK			10287.6
sp|Q9UNS1|TIM_HUMAN	AGLAS[79.9663]PEEEDAVGKEPLK	1		10288.3
sp|Q92974|ARHG2_HUMAN	SVSTTNIAGHFNDES[79.9663]PLGLRR	1		10293.1
sp|Q9BT25|HAUS8_HUMAN	NTPLSEDDNPGASSAPAQATFISPSEDFSSSSQAEVPPSLSR			10297
sp|P22626|ROA2_HUMAN	GFGFVTFDDHDPVDKIVLQK			10301.9
sp|O95988|TCL1B_HUMAN	PGIYEDEEGRTWVT[79.9663]VVVRFNPS[79.9663]R	1		10304.9
sp|Q71RC2|LARP4_HUMAN	EQYVPPRS[79.9663]PK	1		10308.9
sp|P42167|LAP2B_HUMAN	HAS[79.9663]PILPITEFSDIPR	1		10312.8
sp|P42574|CASP3_HUMAN	IIHGS[79.9663]ESMDS[79.9663]GISLDNSYK	1		10315.3
sp|Q92834|RPGR_HUMAN	SLKLS[79.9663]PVQK	1		10317
sp|P21359|NF1_HUMAN	KVS[79.9663]VSESNVLLDEEVLTDPK	1		10323.3
sp|Q15424|SAFB1_HUMAN	ESSTSEGADQKM[15.9949]S[79.9663]S[79.9663]PEDDSDTKR	1	10689.8	10324.1
sp|O60307|MAST3_HUMAN	VY[79.9663]SSSEFLAVQPTPTFAER	1		10325.3
sp|Q8N6N3|CA052_HUMAN	ARLLPEGEETLESDDEKDEHT[79.9663]SK	1		10340.3
sp|Q9BQE3|TBA1C_HUMAN	TIQFVDWC[57.0215]PTGFK			10352.6
sp|Q9H930|SP14L_HUMAN	LEISNAIKK			10352.9
sp|Q9BYW2|SETD2_HUMAN	SSQSEGIFLGSES[79.9663]DEDSVR	1		10371.4
sp|Q12888|TP53B_HUMAN	IDEDGENTQIEDTEPMSPVLNS[79.9663]K	1		10377.4
sp|Q3YEC7|RABL6_HUMAN	AAQQDS[79.9663]DS[79.9663]DGEALGGNPMVAGFQDDVDLEDQPR	1		10380.7
sp|Q9NWV8|BABA1_HUMAN	SEGEGEAASADDGS[79.9663]LNTSGAGPK	1		10386.4
sp|Q9C0C2|TB182_HUMAN	LDS[79.9663]PPPS[79.9663]PITEASEAAEAAEAGNLAVSSR	1		10406.7
sp|Q9Y618|NCOR2_HUMAN	EIAKS[79.9663]PHSTVPEHHPHPISPYEHLLR	1		10416.5
sp|Q6IQ23|PKHA7_HUMAN	S[79.9663]PYSPAEEDALFMDLPTGPR	1		10425
sp|Q14974|IMB1_HUMAN	QDENDDDDDWNPC[57.0215]K			10427.5
sp|Q9Y2K6|UBP20_HUMAN	KFS[79.9663]WGQQR	1		10431.1
sp|Q13613|MTMR1_HUMAN	AVSSSSERGS[79.9663]SPSHSATSVHTSV	1		10452.6
sp|Q9BVI0|PHF20_HUMAN	GSALDDAVNPLHENGDDS[79.9663]LS[79.9663]PR	1		10455
sp|Q4KMQ2|ANO6_HUMAN	MIEAVDNNLRPKS[79.9663]E	1		10457.2
sp|P05023|AT1A1_HUMAN	GVGIISEGNETVEDIAAR			10475.2
sp|Q92576|PHF3_HUMAN	QLQEDQENNLQDNQTSNSS[79.9663]PC[57.0215]R	1		10480.3
sp|P68363|TBA1B_HUMAN	YMAC[57.0215]C[57.0215]LLYRGDVVPK			10484.9
sp|Q9UIG0|BAZ1B_HUMAN	KSDGAC[57.0215]DS[79.9663]PS[79.9663]SDKENSSQIAQDHQK	1		10486.9
sp|P07437|TBB5_HUMAN	M[15.9949]AVTFIGNSTAIQELFKR			10488.1
sp|Q8TDZ2|MICA1_HUMAN	RLS[79.9663]ELALGTGAQG	1		10488.5
sp|P05141|ADT2_HUMAN	DFLAGGVAAAISK			10493.6
sp|Q12802|AKP13_HUMAN	RAET[79.9663]FGGFDSHQMNASK	1		10508
sp|Q9NPH3|IL1AP_HUMAN	RS[79.9663]SSDEQGLSYSSLK	1		10522.4
sp|Q9UIG0|BAZ1B_HUMAN	SLSGS[79.9663]PLKVK	1		10525.8
sp|P10412|H14_HUMAN	GTGASGS[79.9663]FKLNK	1		10528.6
sp|P00558|PGK1_HUMAN	ALESPERPFLAILGGAK			10539.2
sp|Q96C57|CSTOS_HUMAN	VASVDSAVAATT[79.9663]PTSMATVQK	1		10550.2
sp|P26599|PTBP1_HUMAN	NNQFQALLQYADPVSAQHAK			10551.6
sp|Q14839|CHD4_HUMAN	KRS[79.9663]S[79.9663]S[79.9663]EDDDLDVESDFDDASINSYSVSDGSTSR	1		10553.9
sp|Q9Y496|KIF3A_HUMAN	S[79.9663]AKPETVIDSLLQ	1		10557.5
sp|P14859|PO2F1_HUMAN	WLNDAENLSSDSS[79.9663]LSSPSALNSPGIEGLSR	1		10569.2
sp|Q2PPJ7|RGPA2_HUMAN	RLS[79.9663]NSSLC[57.0215]SIEEEHR	1		10571.4
sp|Q9NYB0|TE2IP_HUMAN	RLS[79.9663]TLILHGGGTVC[57.0215]R	1		10573.8
sp|O43159|RRP8_HUMAN	GSTTNDPPKQSPGST[79.9663]SPKPPHTLSR	1		10577.6
sp|Q9BUW7|CI016_HUMAN	QTRLEFQQQLGEAPS[79.9663]DASP	1		10583
sp|P07737|PROF1_HUMAN	DSPSVWAAVPGK			10596.6
sp|P29401|TKT_HUMAN	C[57.0215]EAFGWHAIIVDGHSVEELC[57.0215]K			10602.5
sp|P62847|RS24_HUMAN	TTGFGMIYDSLDYAK			10608
sp|Q86VZ1|P2RY8_HUMAN	SEAGAHPEGMEGAT[79.9663]RPGLQRQESVF	1		10608.3
sp|Q8WUM0|NU133_HUMAN	KGLPLGSAVSS[79.9663]PVLFS[79.9663]PVGR	1		10608.8
sp|Q9NPI6|DCP1A_HUMAN	NQM[15.9949]GDS[79.9663]NISSPGLQPSTQLSNLGSTETLEEMPSGSQDK	1		10609.4
sp|Q9ULJ3|ZBT21_HUMAN	RSLS[79.9663]MDSQVPVYSPSIDLK	1		10610.7
sp|Q86VR2|RETR3_HUMAN	DVS[79.9663]GSWERDQQVEAAQR	1	11182	10618.6
sp|Q14966|ZN638_HUMAN	NYQSQADIPIRS[79.9663]PFGIVK	1		10619.5
sp|P49589|SYCC_HUMAN	ALQEGEGDLSIS[79.9663]ADRLSEK	1		10623.3
sp|Q96JY6|PDLI2_HUMAN	SQATS[79.9663]PGQTNGDSSLEVLATR	1		10624.1
sp|P63244|RACK1_HUMAN	YWLC[57.0215]AATGPSIK			10626.2
sp|Q92619|HMHA1_HUMAN	GHQVHKS[79.9663]WPLSISDSDSGLDPGPGAGDFKK	1		10632.8
sp|Q16555|DPYL2_HUMAN	TVTPASSAKT[79.9663]SPAK	1		10655.3
sp|P78344|IF4G2_HUMAN	LAEDAPNFDGPAAEGQPGQK			10660.5
sp|Q00534|CDK6_HUMAN	ADQQYEC[57.0215]VAEIGEGAYGK			10662.4
sp|P07437|TBB5_HUMAN	FPGQLNADLR			10668.2
sp|Q02535|ID3_HUMAN	MKALS[79.9663]PVRGC[57.0215]YEAVC[57.0215]C[57.0215]LSER	1		10673.2
sp|P29597|TYK2_HUMAN	LQPHNLADVLTVNPDS[79.9663]PASDPTVFHKR	1		10674
sp|P62318|SMD3_HUMAN	VLHEAEGHIVTC[57.0215]ETNTGEVYR			10681.5
sp|Q13615|MTMR3_HUMAN	RKT[79.9663]PEASAIGLHQDPELGDAALR	1		10685.7
sp|P61353|RL27_HUMAN	NIDDGTSDRPYSHALVAGIDRYPR			10688.5
sp|P06733|ENOA_HUMAN	SC[57.0215]NC[57.0215]LLLK		19440.2	10688.6
sp|Q13442|HAP28_HUMAN	S[79.9663]LDSDESEDEEDDYQQK	1		10689.3
sp|Q9NTI5|PDS5B_HUMAN	M[15.9949]ETVSNASSSSNPSS[79.9663]PGR	1		10692.1
sp|P06576|ATPB_HUMAN	FLSQPFQVAEVFTGHMGK			10694.5
sp|O75376|NCOR1_HUMAN	TSNRYS[79.9663]PESQAQSVHHQRPGSR	1		10696.9
sp|P60842|IF4A1_HUMAN	GIYAYGFEKPSAIQQR			10701.6
sp|Q13526|PIN1_HUMAN	SGEEDFESLASQFSDC[57.0215]SSAK			10704.7
sp|P78347|GTF2I_HUMAN	T[79.9663]NTPVKEDWNVR	1		10710.5
sp|Q9Y2J2|E41L3_HUMAN	RAS[79.9663]ALIDRPAPYFER	1		10710.9
sp|P04818|TYSY_HUMAN	HFGAEYRDMESDYSGQGVDQLQR			10721.8
sp|Q8WWQ0|PHIP_HUMAN	AQS[79.9663]YDIQAWK	1		10722.2
sp|Q5JSH3|WDR44_HUMAN	VLQLEDDSLDSKGKELSDQAT[79.9663]ASPIVAR	1		10729.6
sp|Q10570|CPSF1_HUMAN	SGPEAEGLGSETSPTVDDEEEM[15.9949]LYGDS[79.9663]GSLFSPSKEEARR	1		10735.6
sp|O60749|SNX2_HUMAN	SM[15.9949]S[79.9663]APVIFDR	1		10749.3
sp|Q9UBC2|EP15R_HUMAN	S[79.9663]TPSHGSVSSLNSTGS[79.9663]LSPK	1		10749.6
sp|P52907|CAZA1_HUMAN	LLLNNDNLLR			10757.2
sp|Q10570|CPSF1_HUMAN	SGPEAEGLGSET[79.9663]SPTVDDEEEM[15.9949]LYGDSGSLFSPSKEEARR	1		10761.1
sp|Q68EM7|RHG17_HUMAN	NNSQIASGQNQPQAAAGS[79.9663]HQLSMGQPHNAAGPSPHTLRR	1		10764.5
sp|Q9BQG0|MBB1A_HUMAN	DAKEIPS[79.9663]ATQSPISK	1		10773.8
sp|Q9BRD0|BUD13_HUMAN	YEYDPDIS[79.9663]PPRKK	1		10779
sp|P11388|TOP2A_HUMAN	SVVS[79.9663]DLEADDVKGSVPLSSSPPATHFPDETEITNPVPK	1		10781.1
sp|P10412|H14_HUMAN	RKAS[79.9663]GPPVSELITK	1		10783.8
sp|P42684|ABL2_HUMAN	AAPVLPTTHNHKVPVLIS[79.9663]PTLK	1		10792.3
sp|P38398|BRCA1_HUMAN	VNEWFSRSDELLGS[79.9663]DDS[79.9663]HDGESESNAK	1		10798.9
sp|P36578|RL4_HUMAN	QPYAVSELAGHQTSAESWGTGR			10803
sp|Q5JSH3|WDR44_HUMAN	VLQLEDDSLDSKGKELSDQATAS[79.9663]PIVAR	1		10805.7
sp|P62906|RL10A_HUMAN	FSVC[57.0215]VLGDQQHC[57.0215]DEAK			10805.7
sp|P02769|ALBU_BOVIN	EC[57.0215]C[57.0215]HGDLLEC[57.0215]ADDRADLAK			10806.9
sp|P11388|TOP2A_HUMAN	SVVS[79.9663]DLEADDVK	1		10809.6
sp|P09651|ROA1_HUMAN	NQGGYGGSSSSSSYGS[79.9663]GRRF	1		10814.3
sp|Q99549|MPP8_HUMAN	WKGY[79.9663]TSDDDTWEPEIHLEDC[57.0215]K	1		10815.1
sp|P60228|EIF3E_HUMAN	LGHVVMGNNAVS[79.9663]PYQQVIEK	1		10822.7
sp|Q9UGV2|NDRG3_HUMAN	SVTSNQSDGTQESC[57.0215]ES[79.9663]PDVLDR	1		10827.2
sp|O75909|CCNK_HUMAN	AVVVS[79.9663]PKEENKAAEPPPPK	1		10832.2
sp|P62937|PPIA_HUMAN	EGMNIVEAMER			10833.9
sp|Q9UBW7|ZMYM2_HUMAN	FQALSMQS[79.9663]SPNGQFVAPSDIQLK	1		10834.1
sp|Q92504|S39A7_HUMAN	EKQS[79.9663]S[79.9663]EEEEKETR	1		10834.5
sp|Q01804|OTUD4_HUMAN	ESNYFGLS[79.9663]PEER	1		10835.5
sp|P56524|HDAC4_HUMAN	TQHSSLDQS[79.9663]SPPQSGVSTSYNHPVLGMYDAKDDFPLRK	1		10838
sp|P16989|YBOX3_HUMAN	NYAGEEEEEGSGSSEGFDPPATDR			10841.5
sp|P07900|HS90A_HUMAN	HIYYITGETKDQVANSAFVER		32613.8	10851.8
sp|Q15424|SAFB1_HUMAN	DGWGGYGSDKRMS[79.9663]EGR	1		10854.4
sp|O95251|KAT7_HUMAN	S[79.9663]SGSETEQVVDFSDRETK	1		10856.3
sp|Q9UQC2|GAB2_HUMAN	NVS[79.9663]SAGHGPRSSPAELSSSSQHLLR	1		10859.1
sp|P63244|RACK1_HUMAN	VWQVTIGT[79.9663]R	1		10861.2
sp|Q92608|DOCK2_HUMAN	KHEFM[15.9949]S[79.9663]DTNLSEHAAIPLK	1		10862.2
sp|Q9NPI6|DCP1A_HUMAN	HAPTYTIPLS[79.9663]PVLSPTLPAEAPTAQVPPSLPR	1		10867.6
sp|Q7Z333|SETX_HUMAN	EQAPDIS[79.9663]PKSDTLTDSQIDRDLHK	1		10871.1
sp|Q9UGP4|LIMD1_HUMAN	ESLATSEMSAFHQPGPC[57.0215]EDPSC[57.0215]LTHGDY[79.9663]YDNLSLASPK	1		10875.6
sp|P04049|RAF1_HUMAN	STS[79.9663]TPNVHM[15.9949]VSTTLPVDSR	1		10882.7
sp|P49790|NU153_HUMAN	IPSIVSS[79.9663]PLNSPLDR	1		10883.2
sp|Q5T5C0|STXB5_HUMAN	KLS[79.9663]LPTDLKPDLDVK	1		10899.5
sp|Q9HC52|CBX8_HUMAN	VDDKPSS[79.9663]PGDSSK	1		10904.1
sp|P05388|RLA0_HUMAN	TSFFQALGITTK			10907.1
sp|Q8WXH0|SYNE2_HUMAN	KRGESEEPS[79.9663]SPQSLC[57.0215]HLVAPGHER	1		10912.6
sp|P35579|MYH9_HUMAN	LQVELDNVTGLLSQSDSK			10913
sp|Q16576|RBBP7_HUMAN	IGEEQSAEDAEDGPPELLFIHGGHTAK			10921.2
sp|Q9H813|PACC1_HUMAN	S[79.9663]TSYQELSEELVQVVENSELADEQDKETVR	1		10922.3
sp|O75376|NCOR1_HUMAN	T[79.9663]SNRYSPESQAQSVHHQRPGSR	1		10922.9
sp|P46013|KI67_HUMAN	TPVQYSQQQNS[79.9663]PQK	1	9260.58	10935
sp|P46100|ATRX_HUMAN	QSETVDQNS[79.9663]DSDEMLAILK	1		10942.9
sp|P04075|ALDOA_HUMAN	ALSDHHIYLEGTLLKPNMVTPGHAC[57.0215]TQK			10947.6
sp|Q96AE4|FUBP1_HUMAN	IGGDAGTSLNSNDYGYGGQK			10948
sp|Q8WYQ5|DGCR8_HUMAN	EQSSDLTPSGDVS[79.9663]PVKPLSR	1		10952.6
sp|Q14103|HNRPD_HUMAN	EYFGGFGEVESIELPMDNK			10952.7
sp|Q9UPN4|CP131_HUMAN	SGSPRPTEPT[79.9663]DFLM[15.9949]LFEGSPSGK	1		10954.2
sp|P68371|TBB4B_HUMAN	ALTVPELTQQMFDAK			10955
sp|Q13151|ROA0_HUMAN	GHFEAFGTLTDC[57.0215]VVVVNPQTK			10956.3
sp|Q16555|DPYL2_HUMAN	TVTPASSAKTS[79.9663]PAK	1		10959
sp|Q9NYV6|RRN3_HUMAN	S[79.9663]PSSSVGSPPVLYMQPSPL	1		10960
sp|Q9H9C1|SPE39_HUMAN	TRPGS[79.9663]FQSLSDALSDTPAK	1	10439.4	10971.8
sp|Q96GS4|BORC6_HUMAN	LQDSRS[79.9663]LDGLSEAC[57.0215]GGAGSSGSAESGAGGGR	1		10974.5
sp|Q659C4|LAR1B_HUMAN	LNGPGENVS[79.9663]EDEAQSSNQR	1		10974.5
sp|P46013|KI67_HUMAN	ATKIPC[57.0215]ES[79.9663]PPLEVVDTTASTKR	1		10982.5
sp|Q8IWT3|CUL9_HUMAN	VGLQS[79.9663]PSVEAWEAK	1		10982.7
sp|Q99714|HCD2_HUMAN	GVIINTASVAAFEGQVGQAAYSASK			10988.2
sp|Q9NYZ3|GTSE1_HUMAN	LVDVS[79.9663]PDRGSPPSRVPQALNFSPEESDSTFSK	1		10992.4
sp|P13639|EF2_HUMAN	ETVSEESNVLC[57.0215]LSK		10103.4	10999.8
sp|O75376|NCOR1_HUMAN	QLS[79.9663]PTPGYPSQYQLYAMENTR	1		11000.4
sp|P18583|SON_HUMAN	SVESTS[79.9663]PEPSK	1		11001.8
sp|Q9UPN4|CP131_HUMAN	S[79.9663]GSPRPTEPTDFLM[15.9949]LFEGSPSGK	1		11005.6
sp|Q8TEU7|RPGF6_HUMAN	SSEMS[79.9663]PVPMR	1		11009.6
sp|O60343|TBCD4_HUMAN	SLTSS[79.9663]LENIFSR	1		11010.3
sp|Q9P246|STIM2_HUMAN	SC[57.0215]S[79.9663]MNQLSSGIPVPKPR	1		11016.6
sp|Q8NG31|KNL1_HUMAN	NIKDVQS[79.9663]PGFLNEPLSSK	1		11017.5
sp|O60841|IF2P_HUMAN	HTHVQDGEAGGITQQIGATNVPLEAINEQTK			11018.1
sp|Q9ULM3|YETS2_HUMAN	VQS[79.9663]PKPITGGLGAFTK	1		11026.5
sp|Q684P5|RPGP2_HUMAN	SVS[79.9663]FGGFGWIDK	1		11027.5
sp|Q9NVU0|RPC5_HUMAN	EAANEAGDS[79.9663]S[79.9663]QDEAEDDVK	1		11028.6
sp|Q16566|KCC4_HUMAN	LGSASSSHGSIQESHKAS[79.9663]RDPS[79.9663]PIQDGNEDMK	1		11036.3
sp|A3KN83|SBNO1_HUMAN	S[79.9663]IDPDSIQSALLASGLGSK	1		11039.7
sp|Q9UK58|CCNL1_HUMAN	AEEKS[79.9663]PISINVK	1		11047.8
sp|Q14680|MELK_HUMAN	LS[79.9663]SFSC[57.0215]GQASATPFTDIK	1		11049.7
sp|Q709C8|VP13C_HUMAN	TTNS[79.9663]SLEEIMDK	1		11078.2
sp|P42858|HD_HUMAN	S[79.9663]GSIVELIAGGGSSC[57.0215]S[79.9663]PVLSRK	1		11084.1
sp|P49790|NU153_HUMAN	IPSIVS[79.9663]SPLNSPLDR	1		11086.8
sp|Q2PPJ7|RGPA2_HUMAN	RLS[79.9663]NS[79.9663]SLC[57.0215]SIEEEHR	1		11091.4
sp|Q6P1L5|F117B_HUMAN	YAT[79.9663]SPKPNNSYMFK	1		11091.6
sp|O95696|BRD1_HUMAN	VHGEPTS[79.9663]DLSDID	1		11093.9
sp|Q96BY7|ATG2B_HUMAN	SAVHY[79.9663]DEESGS[79.9663]EEETLQYFSTVDPNYR	1		11094.8
sp|O00418|EF2K_HUMAN	KYES[79.9663]DEDS[79.9663]LGSSGR	1	15364.6	11096.9
sp|Q9UQ35|SRRM2_HUMAN	DSRS[79.9663]LS[79.9663]YS[79.9663]PVER	1		11100.5
sp|Q5JTH9|RRP12_HUMAN	S[79.9663]EAPETPMEEEAELVLTEK	1		11110
sp|Q15811|ITSN1_HUMAN	SAFTPATATGS[79.9663]SPS[79.9663]PVLGQGEKVEGLQAQALYPWR	1		11111.6
sp|P35269|T2FA_HUMAN	STPQPPS[79.9663]GKT[79.9663]TPNSGDVQVTEDAVRR	1		11116.2
sp|Q15276|RABE1_HUMAN	RAQS[79.9663]TDSLGT[79.9663]SGSLQSK	1		11123.5
sp|Q14004|CDK13_HUMAN	C[57.0215]LLADLPLPPELPGGDDLSKS[79.9663]PEEK	1		11131.2
sp|Q15424|SAFB1_HUMAN	ESSTSEGADQKMS[79.9663]SPEDDSDTKR	1	11037.6	11134.2
sp|P67936|TPM4_HUMAN	LATALQKLEEAEKAADESER			11147.1
sp|Q99798|ACON_HUMAN	LEAPDADELPKGEFDPGQDTYQHPPKDSSGQHVDVSPTSQR			11153.2
sp|Q8NCN4|RN169_HUMAN	C[57.0215]PARLS[79.9663]DS[79.9663]ENEEPSRGQMTQTHR	1	14013.9	11167.7
sp|Q96B97|SH3K1_HUMAN	ELSGESDELGIS[79.9663]QDEQLSK	1		11172.4
sp|Q01518|CAP1_HUMAN	ALLVTASQC[57.0215]QQPAENK			11190.9
sp|P68363|TBA1B_HUMAN	YM[15.9949]AC[57.0215]C[57.0215]LLYR			11193.7
sp|Q96GS4|BORC6_HUMAN	LQDS[79.9663]RSLDGLSEAC[57.0215]GGAGSSGSAESGAGGGR	1		11198.1
sp|O75347|TBCA_HUMAN	ILENEKDLEEAEEYKEAR			11199.4
sp|Q9BUJ2|HNRL1_HUMAN	FENYGDKFAENDVIGC[57.0215]FADFEC[57.0215]GNDVELSFTK			11205.1
sp|Q5XPI4|RN123_HUMAN	PGWLSS[79.9663]PTLGR	1		11228.3
sp|Q92575|UBXN4_HUMAN	LRTQDDGEDENNTWNGNSTQQM			11232.8
sp|Q8WXI9|P66B_HUMAN	GRLT[79.9663]PSPDIIVLSDNEASS[79.9663]PR	1		11240.9
sp|Q92608|DOCK2_HUMAN	RSS[79.9663]VVFADEK	1		11241.4
sp|Q8TEV9|SMCR8_HUMAN	S[79.9663]DSQASLTVPLS[79.9663]PQVVR	1		11242.8
sp|Q06945|SOX4_HUMAN	SSAASS[79.9663]PAAGRS[79.9663]PADHRGYASLR	1		11244.3
sp|Q96E09|PBIR1_HUMAN	VSTTTDS[79.9663]PVS[79.9663]PAQAASPFIPLDELSSK	1		11247
sp|Q12873|CHD3_HUMAN	METEADAPS[79.9663]PAPSLGERLEPR	1		11247.7
sp|Q96AY2|EME1_HUMAN	LLS[79.9663]S[79.9663]ES[79.9663]EDEEEFIPLAQR	1		11248.3
sp|Q96H79|ZCCHL_HUMAN	M[15.9949]LENTDNS[79.9663]SPSTEHSQGLEK	1		11248.5
sp|Q8IZM8|ZN654_HUMAN	KC[57.0215]QTLFGFDS[79.9663]DDESA	1	12137.4	11250.4
sp|Q9UQ35|SRRM2_HUMAN	EIS[79.9663]SS[79.9663]PTSKNR	1		11258.2
sp|Q05397|FAK1_HUMAN	LQPQEIS[79.9663]PPPTANLDR	1		11258.5
sp|Q8WXI9|P66B_HUMAN	VS[79.9663]SPLPSPSAMTDAANSQAAAK	1		11259.3
sp|Q9H9A7|RMI1_HUMAN	QSS[79.9663]FEPEFVISPRPK	1		11263.3
sp|Q8N3U4|STAG2_HUMAN	EQTLHT[79.9663]PVMMQTPQLTSTIMREPK	1		11264
sp|Q8TEK3|DOT1L_HUMAN	HLS[79.9663]QDHTVPGRPAASELHSR	1		11267.2
sp|Q6PJG9|LRFN4_HUMAN	GVGGS[79.9663]AERLEESVV	1		11273.4
sp|Q92556|ELMO1_HUMAN	RIAFDAESEPNNS[79.9663]SGSMEK	1		11281.7
sp|Q9BZJ0|CRNL1_HUMAN	KQQQEKEDAEHHPDEDVDESES			11285.2
sp|Q9H4X1|RGCC_HUMAN	SSASVSDSSGFS[79.9663]DSESADSLYR	1		11287.5
sp|P11940|PABP1_HUMAN	SLGYAYVNFQQPADAER			11291.9
sp|Q99708|CTIP_HUMAN	TPPQEELPTRVS[79.9663]SPVFGATSSIK	1		11294.2
sp|Q5VUA4|ZN318_HUMAN	EAHHSNTHS[79.9663]PEVS[79.9663]HPHPPSPVDPYLLTK	1		11294.9
sp|O14757|CHK1_HUMAN	VT[79.9663]SGGVSESPSGFSK	1		11305.1
sp|Q13586|STIM1_HUMAN	AVAEEDNGS[79.9663]IGEETDSSPGR	1		11312.8
sp|Q5UIP0|RIF1_HUMAN	C[57.0215]VWS[79.9663]PLASPSTSILKR	1		11318.2
sp|P49792|RBP2_HUMAN	SIS[79.9663]SPSVSSETMDKPVDLSTR	1		11322.6
sp|Q8NC51|PAIRB_HUMAN	SAAQAAAQTNSNAAGK			11323.7
sp|Q9Y2I1|NISCH_HUMAN	T[79.9663]PSPEPVDKDFYSEFGNK	1		11332.9
sp|Q6GYQ0|RGPA1_HUMAN	HFS[79.9663]QSEETGNEVFGALNEEQPLPR	1		11337.5
sp|Q9ULL5|PRR12_HUMAN	NLETLPSFS[79.9663]S[79.9663]DEEDSVAKNR	1	9710.62	11339.1
sp|Q9NZM3|ITSN2_HUMAN	MPSSENEKAVS[79.9663]PK	1		11340.8
sp|Q6WCQ1|MPRIP_HUMAN	AATEALGEKSPDS[79.9663]ATVSGYDIMK	1		11342.4
sp|P37802|TAGL2_HUMAN	QMEQISQFLQAAER			11345.1
sp|O60307|MAST3_HUMAN	FSKVYS[79.9663]S[79.9663]SEFLAVQPTPTFAER	1		11347.2
sp|Q96BY7|ATG2B_HUMAN	S[79.9663]AVHY[79.9663]DEESGSEEETLQYFSTVDPNYR	1		11361.3
sp|P35579|MYH9_HUMAN	KMQQNIQELEEQLEEEESAR			11366.7
sp|P46013|KI67_HUMAN	AFM[15.9949]ES[79.9663]PKQILDSAASLTGSKR	1		11368.6
sp|Q14789|GOGB1_HUMAN	QAS[79.9663]PETSASPDGSQNLVYETELLR	1		11382.6
sp|Q14839|CHD4_HUMAN	KRS[79.9663]SSEDDDLDVES[79.9663]DFDDAS[79.9663]INSYSVSDGSTSR	1		11390.5
sp|Q02880|TOP2B_HUMAN	TSFDQDS[79.9663]DVDIFPSDFPTEPPSLPR	1		11395.9
sp|P43403|ZAP70_HUMAN	EAC[57.0215]PNSSASNASGAAAPTLPAHPSTLTHPQR			11400.2
sp|Q9UHW5|GPN3_HUMAN	EREDESSSMFDEYFQEC[57.0215]QDE			11402.7
sp|P33527|MRP1_HUMAN	QLS[79.9663]SSSSYSGDISR	1	14860.9	11410.3
sp|Q5VZL5|ZMYM4_HUMAN	VTQHES[79.9663]DNENEIQIQNK	1	18365.4	11413.3
sp|Q13123|RED_HUMAN	QLGDFFGMSNSYAEC[57.0215]YPATMDDMAVDS[79.9663]DEEVDYSK	1		11413.9
sp|Q8N6H7|ARFG2_HUMAN	MAVLANGVMNSLQDRY[79.9663]GSY	1		11421.2
sp|P23588|IF4B_HUMAN	S[79.9663]QSSDTEQQS[79.9663]PTSGGGKVAPAQPSEEGPGR	1		11434.2
sp|Q12874|SF3A3_HUMAN	WQPDT[79.9663]EEEYEDSSGNVVNKK	1	10898.8	11435
sp|P02769|ALBU_BOVIN	EYEATLEEC[57.0215]C[57.0215]AKDDPHAC[57.0215]YSTVFDK			11438.7
sp|Q9H501|ESF1_HUMAN	ALAEEASEEELPS[79.9663]DVDLNDPYFAEEVK	1		11444.6
sp|P31146|COR1A_HUMAN	AAPEASGTPS[79.9663]SDAVSRLEEEMR	1		11447.1
sp|Q9UQ84|EXO1_HUMAN	TIS[79.9663]PPTLGTLR	1		11449
sp|Q13422|IKZF1_HUMAN	AAS[79.9663]ENS[79.9663]QDALRVVSTSGEQMK	1	15989.4	11454.9
sp|Q6WCQ1|MPRIP_HUMAN	AATEALGEKS[79.9663]PDSATVSGYDIMK	1		11456.8
sp|Q9H019|MFR1L_HUMAN	AS[79.9663]FETLPNISDLC[57.0215]LR	1		11460.2
sp|P05387|RLA2_HUMAN	YVASYLLAALGGNSSPSAK			11460.9
sp|Q14155|ARHG7_HUMAN	MS[79.9663]GFIYQGKLPTTGM[15.9949]TITK	1		11464.5
sp|Q13523|PRP4B_HUMAN	S[79.9663]RS[79.9663]PLLNDR	1	16374.8	11464.8
sp|Q92995|UBP13_HUMAN	GLQPGEEELPDIS[79.9663]PPIVIPDDSKDR	1		11476.7
sp|Q9HCN4|GPN1_HUMAN	DS[79.9663]LSPVLHPSDLILTR	1		11484.6
sp|Q12789|TF3C1_HUMAN	GYYS[79.9663]PGIVSTR	1		11486.8
sp|Q99575|POP1_HUMAN	VQAYEEPSVAS[79.9663]SPNGKESDLRR	1		11499.7
sp|P26368|U2AF2_HUMAN	SVDETTQAMAFDGIIFQGQSLK			11506.7
sp|P11388|TOP2A_HUMAN	FTMDLDS[79.9663]DEDFS[79.9663]DFDEKT[79.9663]DDEDFVPSDASPPK	1		11511.4
sp|Q15424|SAFB1_HUMAN	TDC[57.0215]EPVGLEPAVEQSSAASELAEAS[79.9663]SEELAEAPTEAPS[79.9663]PEAR	1		11514.4
sp|Q86U86|PB1_HUMAN	ELGPLPDDDDMAS[79.9663]PKLK	1		11518.4
sp|Q9H3N1|TMX1_HUMAN	KVEEEQEADEEDVS[79.9663]EEEAESK	1		11518.7
sp|O94915|FRYL_HUMAN	SNT[79.9663]LDIMDGR	1	7606.28	11527.8
sp|Q8IX01|SUGP2_HUMAN	NT[79.9663]PSPDVTLGTNPGTEDIQFPIQK	1		11528
sp|Q96I25|SPF45_HUMAN	RPDPDS[79.9663]DEDEDYER	1		11529.7
sp|Q15154|PCM1_HUMAN	WKNNC[57.0215]PFS[79.9663]ADENYRPLAK	1		11540.2
sp|Q15424|SAFB1_HUMAN	SVVS[79.9663]FDKVK	1		11541.4
sp|Q6PKG0|LARP1_HUMAN	T[79.9663]RHSSNPPLESHVGWVMDSR	1		11543.3
sp|Q9UQ35|SRRM2_HUMAN	S[79.9663]GSSQELDVKPSASPQER	1		11546
sp|Q7Z6E9|RBBP6_HUMAN	GYAAGAQPRPS[79.9663]ANRENFSPER	1		11547.8
sp|P18583|SON_HUMAN	C[57.0215]VS[79.9663]VQTDPTDEIPTKK	1		11553.3
sp|O43660|PLRG1_HUMAN	MPS[79.9663]ESAAQSLAVALPLQTK	1		11556.8
sp|P63241|IF5A1_HUMAN	YDC[57.0215]GEEILITVLSAM[15.9949]TEEAAVAIK			11558.9
sp|Q9Y2D5|AKAP2_HUMAN	QVLQSTQS[79.9663]PR	1	10033.8	11561.1
sp|Q6PKG0|LARP1_HUMAN	TRHSS[79.9663]NPPLESHVGWVMDSR	1		11564.6
sp|Q14573|ITPR3_HUMAN	KQS[79.9663]VFSAPSLSAGASAAEPLDR	1		11566.1
sp|Q13371|PHLP_HUMAN	NSATC[57.0215]HSEDS[79.9663]DLEID	1	18695.3	11566.8
sp|P28715|ERCC5_HUMAN	NAPAAVDEGS[79.9663]IS[79.9663]PR	1		11568.6
sp|P21333|FLNA_HUMAN	AFGPGLQGGS[79.9663]AGSPARFTIDTK	1		11582.8
sp|Q96E09|PBIR1_HUMAN	VSTTTDSPVS[79.9663]PAQAASPFIPLDELSSK	1		11586.3
sp|P06400|RB_HUMAN	DREGPTDHLESAC[57.0215]PLNLPLQNNHT[79.9663]AADMYLSPVRSPK	1		11588
sp|Q7L014|DDX46_HUMAN	SVVC[57.0215]SDVEQQVIVIEEEKK			11589.9
sp|O15127|SCAM2_HUMAN	TGASFQQAQEEFSQGIFSSR			11595.2
sp|O95425|SVIL_HUMAN	DSSFTEVPRS[79.9663]PK	1		11611.8
sp|Q9NS87|KIF15_HUMAN	SDKNQQGFS[79.9663]PK	1	11583.4	11614.2
sp|Q6UB98|ANR12_HUMAN	T[79.9663]C[57.0215]LSPGSSEMSLQPDLVR	1		11618.8
sp|Q6PJT7|ZC3HE_HUMAN	T[79.9663]RTSQEELLAEVVQGQSR	1		11619.1
sp|Q9UQ35|SRRM2_HUMAN	EIS[79.9663]S[79.9663]SPTSKNR	1		11624.5
sp|P53805|RCAN1_HUMAN	QFLIS[79.9663]PPAS[79.9663]PPVGWK	1		11624.8
sp|P63244|RACK1_HUMAN	IIVDELKQEVISTSSK			11625
sp|Q9UQ35|SRRM2_HUMAN	S[79.9663]RSVS[79.9663]PC[57.0215]SNVESR	1	12053.2	11627.6
sp|P00558|PGK1_HUMAN	VLNNM[15.9949]EIGTSLFDEEGAK			11632.4
sp|Q8NCD3|HJURP_HUMAN	SGEVDATS[79.9663]DQEESVAWALAPAVPQS[79.9663]PLKNELR	1		11633.3
sp|Q9UK61|TASOR_HUMAN	LQQFS[79.9663]PLS[79.9663]DYEGQEEEMNGTK	1		11633.9
sp|Q9BSJ8|ESYT1_HUMAN	GS[79.9663]SVDAPPRPC[57.0215]HTTPDSQFGTEHVLR	1		11636.3
sp|P07237|PDIA1_HUMAN	VDATEESDLAQQYGVR			11655.4
sp|Q5XUX1|FBXW9_HUMAN	C[57.0215]DDSRTWDDDS[79.9663]DPESETDPDAQAK	1	14604.7	11659.7
sp|Q5VUA4|ZN318_HUMAN	SSDTSSTS[79.9663]PLNSSASQEELHQDEGLVAAPIVSNSEKPIAK	1		11662.1
sp|Q14677|EPN4_HUMAN	TIDLGAAAHY[79.9663]TGDKASPDQNAS[79.9663]THTPQSSVK	1		11664.9
sp|Q7Z6Z7|HUWE1_HUMAN	FVESILSNNTTDDHC[57.0215]QEFVNQK			11665.4
sp|P19174|PLCG1_HUMAN	IDIFPAKENGDLS[79.9663]PFSGTSLR	1		11666.1
sp|Q08J23|NSUN2_HUMAN	KKEGVILTNESAASTGQPDNDVTEGQR			11668.2
sp|Q9H0D6|XRN2_HUMAN	KAEDS[79.9663]DSEPEPEDNVR	1		11668.4
sp|Q8ND04|SMG8_HUMAN	LYEVAIDGKEEDLGS[79.9663]PTGELTSK	1		11675.1
sp|P50402|EMD_HUMAN	RLS[79.9663]PPSSSAASSYSFSDLNSTR	1		11678.5
sp|Q7Z6I6|RHG30_HUMAN	T[79.9663]SPC[57.0215]SMISAHSPRPLSC[57.0215]LELPSEGAEGSGSR	1		11684.2
sp|P11413|G6PD_HUMAN	NSYVAGQYDDAASYQR			11685.4
sp|P34932|HSP74_HUMAN	MQVDQEEPHVEEQQQQTPAENKAESEEMETSQAGSKDK			11700.6
sp|P26651|TTP_HUMAN	QSIS[79.9663]FSGLPSGR	1		11701.1
sp|Q9BTA9|WAC_HUMAN	SSSQRS[79.9663]PSPGPNHTSNSSNAS[79.9663]NATVVPQNSSAR	1		11714.9
sp|P62753|RS6_HUMAN	LSSLRAS[79.9663]TSKS[79.9663]ESSQK	1	18419.8	11722.4
sp|Q07021|C1QBP_HUMAN	ALVLDC[57.0215]HYPEDEVGQEDEAES[79.9663]DIFSIR	1		11727.4
sp|P61604|CH10_HUMAN	VLQATVVAVGSGSK		11580.1	11727.5
sp|P14618|KPYM_HUMAN	QKGADFLVTEVENGGSLGSK			11730.1
sp|Q8WYJ6|SEPT1_HUMAN	LSRQS[79.9663]ATEIPLPMLPLADTEK	1		11731.9
sp|Q9Y3E7|CHMP3_HUMAN	APSKVTDALPEPEPPGAMAAS[79.9663]EDEEEEEEALEAMQSR	1		11735
sp|P06454|PTMA_HUMAN	AAEDDEDDDVDTK			11736.2
sp|Q7Z2W4|ZCCHV_HUMAN	SC[57.0215]TPS[79.9663]PDQISHRASLEDAPVDDLTR	1		11740.1
sp|Q86VQ1|GLCI1_HUMAN	S[79.9663]ASWGSADQLKEQIAK	1		11746.1
sp|Q14103|HNRPD_HUMAN	IDASKNEEDEGHS[79.9663]NS[79.9663]SPR	1		11747.4
sp|Q14191|WRN_HUMAN	HLSPNDNENDTSYVIES[79.9663]DEDLEMEMLK	1		11748.5
sp|P49458|SRP09_HUMAN	VTDDLVC[57.0215]LVYKTDQAQDVK			11750.9
sp|Q86YP4|P66A_HUMAN	RPPS[79.9663]PDVIVLS[79.9663]DNEQPS[79.9663]SPRVNGLTTVALK	1		11753.2
sp|Q9P1Y6|PHRF1_HUMAN	n[42.0106]MDDDS[79.9663]LDELVAR	1		11756.4
sp|Q8TDJ6|DMXL2_HUMAN	LDHDLSLDRESEAGTGSSEHEDGEREGS[79.9663]PR	1		11760.6
sp|Q13541|4EBP1_HUMAN	NSPVTKT[79.9663]PPRDLPTIPGVTSPSSDEPPMEASQSHLR	1		11762.5
sp|Q12805|FBLN3_HUMAN	IQC[57.0215]AAGYEQSEHNVC[57.0215]QDIDEC[57.0215]TAGTHNC[57.0215]R			11765.1
sp|P62826|RAN_HUMAN	VC[57.0215]ENIPIVLC[57.0215]GNKVDIK			11765.6
sp|O94776|MTA2_HUMAN	DISSSLNSLADSNAREFEEESKQPGVSEQQR			11770.3
sp|Q5T8P6|RBM26_HUMAN	LNHS[79.9663]PPQSSSR	1		11772.5
sp|P12268|IMDH2_HUMAN	KYEQGFITDPVVLS[79.9663]PKDR	1		11773.4
sp|Q9H6K5|PRR36_HUMAN	WAELLS[79.9663]PLDESR	1		11776.7
sp|Q92917|GPKOW_HUMAN	LADSGDGAGPS[79.9663]PEEKDFLKTVEGR	1		11785.6
sp|P58546|MTPN_HUMAN	NGDLDEVKDYVAKGEDVNR			11796.8
sp|Q5JSP0|FGD3_HUMAN	AFGGAFSQDEDPSLSPDMPITSTS[79.9663]PVEPVVTTEGSSGAAGLEPR	1		11819.3
sp|Q86XP3|DDX42_HUMAN	AGSSAAGASGWTSAGSLNSVPTNSAQQGHNSPDSPVTSAAK			11821.2
sp|Q07955|SRSF1_HUMAN	VKVDGPRS[79.9663]PSYGR	1		11821.7
sp|Q9Y2W1|TR150_HUMAN	GS[79.9663]FSDTGLGDGKMK	1		11829.6
sp|Q16512|PKN1_HUMAN	TTGDISVEKLNLGTDSDS[79.9663]SPQK	1		11833.8
sp|Q13033|STRN3_HUMAN	NLEQILNGGES[79.9663]PKQKGQEIK	1		11834.9
sp|Q9Y485|DMXL1_HUMAN	QEPVITDSYSGS[79.9663]TPSITSLIK	1		11840.2
sp|Q5T200|ZC3HD_HUMAN	SKGDS[79.9663]DIS[79.9663]DEEAAQQSK	1	12066.5	11848.7
sp|Q12789|TF3C1_HUMAN	TSQPPVPQGEAEEDSQGKEGPSGSGDSQLSASSR			11852.4
sp|Q6UUV7|CRTC3_HUMAN	RRQPPVS[79.9663]PLTLSPGPEAHQGFSR	1		11857.1
sp|P53618|COPB_HUMAN	AAAQC[57.0215]YIDLIIKES[79.9663]DNNVK	1		11859.2
sp|P62633|CNBP_HUMAN	DC[57.0215]DLQEDAC[57.0215]YNC[57.0215]GR			11859.4
sp|P19484|TFEB_HUMAN	RSS[79.9663]FSMEEGDVL	1		11862.6
sp|Q9Y5U2|TSSC4_HUMAN	NKSSS[79.9663]PEDPGAEV	1	17947.2	11871.8
sp|P06576|ATPB_HUMAN	AIAELGIYPAVDPLDSTSR			11883.5
sp|Q9NR30|DDX21_HUMAN	KEAQELSQNSAIKQDAQSLHGDIPQK			11891.3
sp|P23497|SP100_HUMAN	LNEC[57.0215]IS[79.9663]PVANEMNHLPAHSHDLQR	1		11892.3
sp|Q9H0K1|SIK2_HUMAN	RAS[79.9663]DTSLTQGIVAFR	1		11893.6
sp|Q99708|CTIP_HUMAN	FSDSTSKT[79.9663]PPQEELPT[79.9663]RVSSPVFGATSSIK	1		11899.3
sp|O60493|SNX3_HUMAN	RYS[79.9663]DFEWLR	1		11900.8
sp|Q9P2N5|RBM27_HUMAN	LQLGT[79.9663]PPPLLAAR	1		11905.6
sp|Q5T5Y3|CAMP1_HUMAN	ISQQQEQLLMKS[79.9663]PTVPVPGSK	1		11914.9
sp|Q9UKV3|ACINU_HUMAN	KKASLVALPEQT[79.9663]AS[79.9663]EEETPPPLLTK	1		11924.2
sp|Q96A57|TM230_HUMAN	LSS[79.9663]TDDGYIDLQFKK	1		11925.2
sp|Q5VWN6|TASO2_HUMAN	TGTLQDLIQHGS[79.9663]PINNEC[57.0215]HPSLER	1		11932.5
sp|Q96T37|RBM15_HUMAN	S[79.9663]RSPLDKDTY[79.9663]PPSASVVGASVGGHR	1		11933.6
sp|O15417|TNC18_HUMAN	ALS[79.9663]PGLEESGLGLLAR	1		11941.1
sp|P07900|HS90A_HUMAN	DQVANSAFVER			11945.9
sp|Q92794|KAT6A_HUMAN	RLS[79.9663]S[79.9663]QDVLR	1		11947
sp|Q8IYB3|SRRM1_HUMAN	RRS[79.9663]PS[79.9663]LSSK	1		11947.7
sp|Q7Z3T8|ZFY16_HUMAN	NEIIQS[79.9663]PISQVPSVEK	1		11947.8
sp|Q15276|RABE1_HUMAN	AQS[79.9663]TDSLGTSGSLQSK	1	14310.4	11950.4
sp|O94880|PHF14_HUMAN	NSADDEELTNDS[79.9663]LTLSQSK	1		11954.5
sp|Q96Q15|SMG1_HUMAN	NLATS[79.9663]ADT[79.9663]PPSTVPGTGK	1	13543.1	11956.3
sp|Q32MZ4|LRRF1_HUMAN	EIDC[57.0215]LS[79.9663]PEAQKLAEAR	1		11957.8
[truncated: 6,655 more rows]

## Sheet: Mock_proteins
ProteinName	Phosphorylation (79.9663) in any peptide	Entry	Entry Name	Protein names	Gene Names	Organism	Length
[truncated: 1,083 more rows]

[truncated: 1 more sheets: FiCAR1_proteins]
